# Supplementary material for: Type III CRISPR-based RNA editing for programmable control of SARS-CoV-2 and human coronaviruses
Source: Nucleic Acids Res. 2022 Feb 15;50(8):e47. doi: 10.1093/nar/gkac016 (PMC9071467; doi:10.1093/nar/gkac016)
Supplement: gkac016_Supplemental_Files [file gkac016_supplemental_files.zip]

Archive with 2 entries (2 files):
- Supplemental Dates.pdf
- Table_S1.xls
