# Supplementary material for: Type III CRISPR-based RNA editing for programmable control of SARS-CoV-2 and human coronaviruses
Source: Nucleic Acids Res. 2022 Feb 15;50(8):e47. doi: 10.1093/nar/gkac016 (PMC9071467; doi:10.1093/nar/gkac016)
Supplement: gkac016_Supplemental_Files [file gkac016_supplemental_files.zip › Table_S1.xls]

## Sheet: asia_gRNA
Supplementary Table 1. Sequence of the potential gRNAs targeting the conservd regions of SARS-CoV-2 and their coordinates (Asia)
name	spacer_DNA	spacer_RNA	Genome_DNA	Genome_RNA	GC%
asia_gRNA_730_16918_16950	asia_gRNA_727_16915_16947	asia_gRNA_980_24716_24748	asia_gRNA_1547_29675_29707	TGCACAAGAGTAGACTATATATCGTAAACGGA	UGCACAAGAGUAGACUAUAUAUCGUAAACGGA	TCCGTTTACGATATATAGTCTACTCTTGTGCA	UCCGUUUACGAUAUAUAGUCUACUCUUGUGCA	37.5
asia_gRNA_1342_28606_28638	GGTAGCTCTTCGGTAGTAGCCAATTTGGTCAT	GGUAGCUCUUCGGUAGUAGCCAAUUUGGUCAU	ATGACCAAATTGGCTACTACCGAAGAGCTACC	AUGACCAAAUUGGCUACUACCGAAGAGCUACC	46.88
asia_gRNA_1156_26411_26443	GCAGTAAGGATGGCTAGTGTAACTAGCAAGAA	GCAGUAAGGAUGGCUAGUGUAACUAGCAAGAA	TTCTTGCTAGTTACACTAGCCATCCTTACTGC	UUCUUGCUAGUUACACUAGCCAUCCUUACUGC	43.75
asia_gRNA_918_20871_20903	asia_gRNA_393_14959_14991	AGCCACCATCGTAACAATCAAAGTACTTATCA	AGCCACCAUCGUAACAAUCAAAGUACUUAUCA	TGATAAGTACTTTGATTGTTACGATGGTGGCT	UGAUAAGUACUUUGAUUGUUACGAUGGUGGCU	37.5
asia_gRNA_1041_25627_25659	CGCTCTGAAAAACAGCAAGAAGTGCAACGCCA	CGCUCUGAAAAACAGCAAGAAGUGCAACGCCA	TGGCGTTGCACTTCTTGCTGTTTTTCAGAGCG	UGGCGUUGCACUUCUUGCUGUUUUUCAGAGCG	50
asia_gRNA_1052_26274_26306	AGGCACGCTAGTAGTCGTCGTCGGTTCATCAT	AGGCACGCUAGUAGUCGUCGUCGGUUCAUCAU	ATGATGAACCGACGACGACTACTAGCGTGCCT	AUGAUGAACCGACGACGACUACUAGCGUGCCU	53.12
asia_gRNA_211_13557_13589	AAGACGGGCTGCACTTACACCGCAAACCCGTT	AAGACGGGCUGCACUUACACCGCAAACCCGUU	AACGGGTTTGCGGTGTAAGTGCAGCCCGTCTT	AACGGGUUUGCGGUGUAAGUGCAGCCCGUCUU	56.25
asia_gRNA_1298_27888_27920	GCATAATTAAAACAAGGAATAGCAGAAAGGCT	GCAUAAUUAAAACAAGGAAUAGCAGAAAGGCU	AGCCTTTCTGCTATTCCTTGTTTTAATTATGC	AGCCUUUCUGCUAUUCCUUGUUUUAAUUAUGC	34.38
asia_gRNA_1053_26275_26307	AAGGCACGCTAGTAGTCGTCGTCGGTTCATCA	AAGGCACGCUAGUAGUCGUCGUCGGUUCAUCA	TGATGAACCGACGACGACTACTAGCGTGCCTT	UGAUGAACCGACGACGACUACUAGCGUGCCUU	53.12
asia_gRNA_739_16927_16959	asia_gRNA_1011_25456_25488	CCATAAGTTCGTTTATGTGTAATGTAATTTGA	CCAUAAGUUCGUUUAUGUGUAAUGUAAUUUGA	TCAAATTACATTACACATAAACGAACTTATGG	UCAAAUUACAUUACACAUAAACGAACUUAUGG	28.12
asia_gRNA_366_14836_14868	asia_gRNA_374_14903_14935	TGTCTGATATCACACATTGTTGGTAGATTATA	UGUCUGAUAUCACACAUUGUUGGUAGAUUAUA	TATAATCTACCAACAATGTGTGATATCAGACA	UAUAAUCUACCAACAAUGUGUGAUAUCAGACA	31.25
asia_gRNA_1198_26453_26485	CTCACGTTAACAATATTGCAGCAGTACGCACA	CUCACGUUAACAAUAUUGCAGCAGUACGCACA	TGTGCGTACTGCTGCAATATTGTTAACGTGAG	UGUGCGUACUGCUGCAAUAUUGUUAACGUGAG	43.75
asia_gRNA_758_17089_17121	TGCTAGAAAACTCATCTGAGATATTGAGTGTT	UGCUAGAAAACUCAUCUGAGAUAUUGAGUGUU	AACACTCAATATCTCAGATGAGTTTTCTAGCA	AACACUCAAUAUCUCAGAUGAGUUUUCUAGCA	34.38
asia_gRNA_1515_29435_29467	asia_gRNA_1121_26376_26408	CACGAAAGCAAGAAAAAGAAGTACGCTATTAA	CACGAAAGCAAGAAAAAGAAGUACGCUAUUAA	TTAATAGCGTACTTCTTTTTCTTGCTTTCGTG	UUAAUAGCGUACUUCUUUUUCUUGCUUUCGUG	34.38
asia_gRNA_1176_26431_26463	AGTACGCACACAATCGAAGCGCAGTAAGGATG	AGUACGCACACAAUCGAAGCGCAGUAAGGAUG	CATCCTTACTGCGCTTCGATTGTGTGCGTACT	CAUCCUUACUGCGCUUCGAUUGUGUGCGUACU	50
asia_gRNA_486_15134_15166	TTAAGATTCATTTGAGTTATAGTAGGGATGAC	UUAAGAUUCAUUUGAGUUAUAGUAGGGAUGAC	GTCATCCCTACTATAACTCAAATGAATCTTAA	GUCAUCCCUACUAUAACUCAAAUGAAUCUUAA	31.25
asia_gRNA_1691_29890_29922	asia_gRNA_1587_29759_29791	AATGTTACACACTGATTAAAGATTGCTATGTG	AAUGUUACACACUGAUUAAAGAUUGCUAUGUG	CACATAGCAATCTTTAATCAGTGTGTAACATT	CACAUAGCAAUCUUUAAUCAGUGUGUAACAUU	31.25
asia_gRNA_1489_29256_29288	GCAAATTGTGCAATTTGCGGCCAATGTTTGTA	GCAAAUUGUGCAAUUUGCGGCCAAUGUUUGUA	TACAAACATTGGCCGCAAATTGCACAATTTGC	UACAAACAUUGGCCGCAAAUUGCACAAUUUGC	40.62
asia_gRNA_9_140_172	TTTAAAGTTCGTTTAGAGAACAGATCTACAAG	UUUAAAGUUCGUUUAGAGAACAGAUCUACAAG	CTTGTAGATCTGTTCTCTAAACGAACTTTAAA	CUUGUAGAUCUGUUCUCUAAACGAACUUUAAA	31.25
asia_gRNA_334_14803_14835	CAGAACTTCCTTCCTTAAAGAAACCCTTAGAC	CAGAACUUCCUUCCUUAAAGAAACCCUUAGAC	GTCTAAGGGTTTCTTTAAGGAAGGAAGTTCTG	GUCUAAGGGUUUCUUUAAGGAAGGAAGUUCUG	40.62
asia_gRNA_566_15214_15246	GAAACTGTCTATTGGTCATAGTACTACAGATA	GAAACUGUCUAUUGGUCAUAGUACUACAGAUA	TATCTGTAGTACTATGACCAATAGACAGTTTC	UAUCUGUAGUACUAUGACCAAUAGACAGUUUC	34.38
asia_gRNA_1564_29692_29724	GTTACGAGAATTCATTCTGCACAAGAGTAGAC	GUUACGAGAAUUCAUUCUGCACAAGAGUAGAC	GTCTACTCTTGTGCAGAATGAATTCTCGTAAC	GUCUACUCUUGUGCAGAAUGAAUUCUCGUAAC	40.62
asia_gRNA_1218_26666_26698	GAATAGGAAACCTATTACTAGGTTCCATTGTT	GAAUAGGAAACCUAUUACUAGGUUCCAUUGUU	AACAATGGAACCTAGTAATAGGTTTCCTATTC	AACAAUGGAACCUAGUAAUAGGUUUCCUAUUC	34.38
asia_gRNA_690_16147_16179	AATGAAAGACATCAGCATACTCCTGATTAGGA	AAUGAAAGACAUCAGCAUACUCCUGAUUAGGA	TCCTAATCAGGAGTATGCTGATGTCTTTCATT	UCCUAAUCAGGAGUAUGCUGAUGUCUUUCAUU	37.5
asia_gRNA_806_17291_17323	asia_gRNA_423_15039_15071	TCTAGCCTTACCCCATTTATTAAATGGAAAAC	UCUAGCCUUACCCCAUUUAUUAAAUGGAAAAC	GTTTTCCATTTAATAAATGGGGTAAGGCTAGA	GUUUUCCAUUUAAUAAAUGGGGUAAGGCUAGA	34.38
asia_gRNA_1017_25462_25494	ACAAATCCATAAGTTCGTTTATGTGTAATGTA	ACAAAUCCAUAAGUUCGUUUAUGUGUAAUGUA	TACATTACACATAAACGAACTTATGGATTTGT	UACAUUACACAUAAACGAACUUAUGGAUUUGU	28.12
asia_gRNA_236_13582_13614	TACTAGTGCCTGTGCCGCACGGTGTAAGACGG	UACUAGUGCCUGUGCCGCACGGUGUAAGACGG	CCGTCTTACACCGTGCGGCACAGGCACTAGTA	CCGUCUUACACCGUGCGGCACAGGCACUAGUA	59.38
asia_gRNA_203_13549_13581	CTGCACTTACACCGCAAACCCGTTTAAAAACG	CUGCACUUACACCGCAAACCCGUUUAAAAACG	CGTTTTTAAACGGGTTTGCGGTGTAAGTGCAG	CGUUUUUAAACGGGUUUGCGGUGUAAGUGCAG	46.88
asia_gRNA_1525_29445_29477	asia_gRNA_712_16289_16321	ACTGTATGCGGTGTGTACATAGCCTCATAAAA	ACUGUAUGCGGUGUGUACAUAGCCUCAUAAAA	TTTTATGAGGCTATGTACACACCGCATACAGT	UUUUAUGAGGCUAUGUACACACCGCAUACAGU	40.62
asia_gRNA_1163_26418_26450	TCGAAGCGCAGTAAGGATGGCTAGTGTAACTA	UCGAAGCGCAGUAAGGAUGGCUAGUGUAACUA	TAGTTACACTAGCCATCCTTACTGCGCTTCGA	UAGUUACACUAGCCAUCCUUACUGCGCUUCGA	46.88
asia_gRNA_1035_25587_25619	CCATCCGAAAGGGAGTGAGGCTTGTATCGGTA	CCAUCCGAAAGGGAGUGAGGCUUGUAUCGGUA	TACCGATACAAGCCTCACTCCCTTTCGGATGG	UACCGAUACAAGCCUCACUCCCUUUCGGAUGG	53.12
asia_gRNA_63_3114_3146	TCCTCATCTGGAGGGTAAAAAGAACAATACAT	UCCUCAUCUGGAGGGUAAAAAGAACAAUACAU	ATGTATTGTTCTTTTTACCCTCCAGATGAGGA	AUGUAUUGUUCUUUUUACCCUCCAGAUGAGGA	37.5
asia_gRNA_1649_29827_29859	TCACTGTACACTCGATCGTACTCCGCGTGGCC	UCACUGUACACUCGAUCGUACUCCGCGUGGCC	GGCCACGCGGAGTACGATCGAGTGTACAGTGA	GGCCACGCGGAGUACGAUCGAGUGUACAGUGA	59.38
asia_gRNA_865_17666_17698	TAAACCAAAGCACTCACAGTGTCAACAATTTC	UAAACCAAAGCACUCACAGUGUCAACAAUUUC	GAAATTGTTGACACTGTGAGTGCTTTGGTTTA	GAAAUUGUUGACACUGUGAGUGCUUUGGUUUA	37.5
asia_gRNA_897_19871_19903	TTAATGTTGCGCTTAGCCCAAAGCTCAAATGC	UUAAUGUUGCGCUUAGCCCAAAGCUCAAAUGC	GCATTTGAGCTTTGGGCTAAGCGCAACATTAA	GCAUUUGAGCUUUGGGCUAAGCGCAACAUUAA	43.75
asia_gRNA_255_13601_13633	GCCCTGTATACGACATCAGTACTAGTGCCTGT	GCCCUGUAUACGACAUCAGUACUAGUGCCUGU	ACAGGCACTAGTACTGATGTCGTATACAGGGC	ACAGGCACUAGUACUGAUGUCGUAUACAGGGC	50
asia_gRNA_413_15029_15061	CCCCATTTATTAAATGGAAAACCAGCTGATTT	CCCCAUUUAUUAAAUGGAAAACCAGCUGAUUU	AAATCAGCTGGTTTTCCATTTAATAAATGGGG	AAAUCAGCUGGUUUUCCAUUUAAUAAAUGGGG	34.38
asia_gRNA_698_16275_16307	GTACATAGCCTCATAAAACTCAGGTTCCCAAT	GUACAUAGCCUCAUAAAACUCAGGUUCCCAAU	ATTGGGAACCTGAGTTTTATGAGGCTATGTAC	AUUGGGAACCUGAGUUUUAUGAGGCUAUGUAC	40.62
asia_gRNA_1343_28607_28639	TGGTAGCTCTTCGGTAGTAGCCAATTTGGTCA	UGGUAGCUCUUCGGUAGUAGCCAAUUUGGUCA	TGACCAAATTGGCTACTACCGAAGAGCTACCA	UGACCAAAUUGGCUACUACCGAAGAGCUACCA	46.88
asia_gRNA_1317_28489_28521	CCAAGACGCAGTATTATTGGGTAAACCTTGGG	CCAAGACGCAGUAUUAUUGGGUAAACCUUGGG	CCCAAGGTTTACCCAATAATACTGCGTCTTGG	CCCAAGGUUUACCCAAUAAUACUGCGUCUUGG	46.88
asia_gRNA_118_12408_12440	asia_gRNA_1400_28899_28931	CGTGATGAGGAACGAGAAGAGGCTTGACTGCC	CGUGAUGAGGAACGAGAAGAGGCUUGACUGCC	GGCAGTCAAGCCTCTTCTCGTTCCTCATCACG	GGCAGUCAAGCCUCUUCUCGUUCCUCAUCACG	56.25
asia_gRNA_1393_28892_28924	AGGAACGAGAAGAGGCTTGACTGCCGCCTCTG	AGGAACGAGAAGAGGCUUGACUGCCGCCUCUG	CAGAGGCGGCAGTCAAGCCTCTTCTCGTTCCT	CAGAGGCGGCAGUCAAGCCUCUUCUCGUUCCU	59.38
asia_gRNA_1529_29449_29481	asia_gRNA_1182_26437_26469	TGCAGCAGTACGCACACAATCGAAGCGCAGTA	UGCAGCAGUACGCACACAAUCGAAGCGCAGUA	TACTGCGCTTCGATTGTGTGCGTACTGCTGCA	UACUGCGCUUCGAUUGUGUGCGUACUGCUGCA	53.12
asia_gRNA_235_13581_13613	ACTAGTGCCTGTGCCGCACGGTGTAAGACGGG	ACUAGUGCCUGUGCCGCACGGUGUAAGACGGG	CCCGTCTTACACCGTGCGGCACAGGCACTAGT	CCCGUCUUACACCGUGCGGCACAGGCACUAGU	62.5
asia_gRNA_1531_29451_29483	asia_gRNA_808_17293_17325	asia_gRNA_343_14813_14845	TTTAATTCAACAGAACTTCCTTCCTTAAAGAA	UUUAAUUCAACAGAACUUCCUUCCUUAAAGAA	TTCTTTAAGGAAGGAAGTTCTGTTGAATTAAA	UUCUUUAAGGAAGGAAGUUCUGUUGAAUUAAA	28.12
asia_gRNA_402_14968_15000	CATTAATACAGCCACCATCGTAACAATCAAAG	CAUUAAUACAGCCACCAUCGUAACAAUCAAAG	CTTTGATTGTTACGATGGTGGCTGTATTAATG	CUUUGAUUGUUACGAUGGUGGCUGUAUUAAUG	37.5
asia_gRNA_1122_26377_26409	CCACGAAAGCAAGAAAAAGAAGTACGCTATTA	CCACGAAAGCAAGAAAAAGAAGUACGCUAUUA	TAATAGCGTACTTCTTTTTCTTGCTTTCGTGG	UAAUAGCGUACUUCUUUUUCUUGCUUUCGUGG	37.5
asia_gRNA_238_13584_13616	AGTACTAGTGCCTGTGCCGCACGGTGTAAGAC	AGUACUAGUGCCUGUGCCGCACGGUGUAAGAC	GTCTTACACCGTGCGGCACAGGCACTAGTACT	GUCUUACACCGUGCGGCACAGGCACUAGUACU	56.25
asia_gRNA_420_15036_15068	AGCCTTACCCCATTTATTAAATGGAAAACCAG	AGCCUUACCCCAUUUAUUAAAUGGAAAACCAG	CTGGTTTTCCATTTAATAAATGGGGTAAGGCT	CUGGUUUUCCAUUUAAUAAAUGGGGUAAGGCU	37.5
asia_gRNA_903_19877_19909	ACTGGTTTAATGTTGCGCTTAGCCCAAAGCTC	ACUGGUUUAAUGUUGCGCUUAGCCCAAAGCUC	GAGCTTTGGGCTAAGCGCAACATTAAACCAGT	GAGCUUUGGGCUAAGCGCAACAUUAAACCAGU	46.88
asia_gRNA_1598_29770_29802	AAGTCCTCCCTAATGTTACACACTGATTAAAG	AAGUCCUCCCUAAUGUUACACACUGAUUAAAG	CTTTAATCAGTGTGTAACATTAGGGAGGACTT	CUUUAAUCAGUGUGUAACAUUAGGGAGGACUU	37.5
asia_gRNA_1409_28944_28976	CCCCTACTGCTGCCTGGAGTTGAATTTCTTGA	CCCCUACUGCUGCCUGGAGUUGAAUUUCUUGA	TCAAGAAATTCAACTCCAGGCAGCAGTAGGGG	UCAAGAAAUUCAACUCCAGGCAGCAGUAGGGG	50
asia_gRNA_253_13599_13631	CCTGTATACGACATCAGTACTAGTGCCTGTGC	CCUGUAUACGACAUCAGUACUAGUGCCUGUGC	GCACAGGCACTAGTACTGATGTCGTATACAGG	GCACAGGCACUAGUACUGAUGUCGUAUACAGG	50
asia_gRNA_293_14698_14730	CAGCTACTGAAAAGCACGTAGTGCGTTTATCT	CAGCUACUGAAAAGCACGUAGUGCGUUUAUCU	AGATAAACGCACTACGTGCTTTTCAGTAGCTG	AGAUAAACGCACUACGUGCUUUUCAGUAGCUG	43.75
asia_gRNA_1586_29758_29790	ATGTTACACACTGATTAAAGATTGCTATGTGA	AUGUUACACACUGAUUAAAGAUUGCUAUGUGA	TCACATAGCAATCTTTAATCAGTGTGTAACAT	UCACAUAGCAAUCUUUAAUCAGUGUGUAACAU	31.25
asia_gRNA_1379_28847_28879	asia_gRNA_145_12987_13019	TTAGGTGTGTCTGTAACAAACCTACAAGGTGG	UUAGGUGUGUCUGUAACAAACCUACAAGGUGG	CCACCTTGTAGGTTTGTTACAGACACACCTAA	CCACCUUGUAGGUUUGUUACAGACACACCUAA	43.75
asia_gRNA_1031_25583_25615	CCGAAAGGGAGTGAGGCTTGTATCGGTATCGT	CCGAAAGGGAGUGAGGCUUGUAUCGGUAUCGU	ACGATACCGATACAAGCCTCACTCCCTTTCGG	ACGAUACCGAUACAAGCCUCACUCCCUUUCGG	53.12
asia_gRNA_394_14960_14992	CAGCCACCATCGTAACAATCAAAGTACTTATC	CAGCCACCAUCGUAACAAUCAAAGUACUUAUC	GATAAGTACTTTGATTGTTACGATGGTGGCTG	GAUAAGUACUUUGAUUGUUACGAUGGUGGCUG	40.62
asia_gRNA_1058_26280_26312	TTACAAAGGCACGCTAGTAGTCGTCGTCGGTT	UUACAAAGGCACGCUAGUAGUCGUCGUCGGUU	AACCGACGACGACTACTAGCGTGCCTTTGTAA	AACCGACGACGACUACUAGCGUGCCUUUGUAA	50
asia_gRNA_1394_28893_28925	GAGGAACGAGAAGAGGCTTGACTGCCGCCTCT	GAGGAACGAGAAGAGGCUUGACUGCCGCCUCU	AGAGGCGGCAGTCAAGCCTCTTCTCGTTCCTC	AGAGGCGGCAGUCAAGCCUCUUCUCGUUCCUC	59.38
asia_gRNA_207_13553_13585	CGGGCTGCACTTACACCGCAAACCCGTTTAAA	CGGGCUGCACUUACACCGCAAACCCGUUUAAA	TTTAAACGGGTTTGCGGTGTAAGTGCAGCCCG	UUUAAACGGGUUUGCGGUGUAAGUGCAGCCCG	53.12
asia_gRNA_1215_26663_26695	TAGGAAACCTATTACTAGGTTCCATTGTTCAA	UAGGAAACCUAUUACUAGGUUCCAUUGUUCAA	TTGAACAATGGAACCTAGTAATAGGTTTCCTA	UUGAACAAUGGAACCUAGUAAUAGGUUUCCUA	34.38
asia_gRNA_1471_29238_29270	GGCCAATGTTTGTAATCAGTTCCTTGTCTGAT	GGCCAAUGUUUGUAAUCAGUUCCUUGUCUGAU	ATCAGACAAGGAACTGATTACAAACATTGGCC	AUCAGACAAGGAACUGAUUACAAACAUUGGCC	40.62
asia_gRNA_290_14592_14624	AGAGCTATGTAAGTTTACATCCTGATTATGTA	AGAGCUAUGUAAGUUUACAUCCUGAUUAUGUA	TACATAATCAGGATGTAAACTTACATAGCTCT	UACAUAAUCAGGAUGUAAACUUACAUAGCUCU	31.25
asia_gRNA_1316_28488_28520	CAAGACGCAGTATTATTGGGTAAACCTTGGGG	CAAGACGCAGUAUUAUUGGGUAAACCUUGGGG	CCCCAAGGTTTACCCAATAATACTGCGTCTTG	CCCCAAGGUUUACCCAAUAAUACUGCGUCUUG	46.88
asia_gRNA_126_12478_12510	ATTGTTGATAATGTTGTTGAGTGCATCATTAT	AUUGUUGAUAAUGUUGUUGAGUGCAUCAUUAU	ATAATGATGCACTCAACAACATTATCAACAAT	AUAAUGAUGCACUCAACAACAUUAUCAACAAU	28.12
asia_gRNA_594_15276_15308	GCTTGTTCCAATTACTACAGTAGCTCCTCTAG	GCUUGUUCCAAUUACUACAGUAGCUCCUCUAG	CTAGAGGAGCTACTGTAGTAATTGGAACAAGC	CUAGAGGAGCUACUGUAGUAAUUGGAACAAGC	43.75
asia_gRNA_1690_29889_29921	asia_gRNA_355_14825_14857	asia_gRNA_1230_27121_27153	TTGTAATAAGAAAGCGTTCGTGATGTAGCAAC	UUGUAAUAAGAAAGCGUUCGUGAUGUAGCAAC	GTTGCTACATCACGAACGCTTTCTTATTACAA	GUUGCUACAUCACGAACGCUUUCUUAUUACAA	37.5
asia_gRNA_753_17084_17116	GAAAACTCATCTGAGATATTGAGTGTTGGGTA	GAAAACUCAUCUGAGAUAUUGAGUGUUGGGUA	TACCCAACACTCAATATCTCAGATGAGTTTTC	UACCCAACACUCAAUAUCUCAGAUGAGUUUUC	37.5
asia_gRNA_795_17170_17202	CAAAATGACTCTTACCAGTACCAGGTGGTCCC	CAAAAUGACUCUUACCAGUACCAGGUGGUCCC	GGGACCACCTGGTACTGGTAAGAGTCATTTTG	GGGACCACCUGGUACUGGUAAGAGUCAUUUUG	50
asia_gRNA_34_333_365	CTCTCCATCTTACCTTTCGGTCACACCCGGAC	CUCUCCAUCUUACCUUUCGGUCACACCCGGAC	GTCCGGGTGTGACCGAAAGGTAAGATGGAGAG	GUCCGGGUGUGACCGAAAGGUAAGAUGGAGAG	56.25
asia_gRNA_1278_27868_27900	AGCAGAAAGGCTAAAAAGCACAAATAGAAGTC	AGCAGAAAGGCUAAAAAGCACAAAUAGAAGUC	GACTTCTATTTGTGCTTTTTAGCCTTTCTGCT	GACUUCUAUUUGUGCUUUUUAGCCUUUCUGCU	37.5
asia_gRNA_785_17160_17192	CTTACCAGTACCAGGTGGTCCCTGGAGTGTAG	CUUACCAGUACCAGGUGGUCCCUGGAGUGUAG	CTACACTCCAGGGACCACCTGGTACTGGTAAG	CUACACUCCAGGGACCACCUGGUACUGGUAAG	56.25
asia_gRNA_436_15052_15084	AATCATAATAAAGTCTAGCCTTACCCCATTTA	AAUCAUAAUAAAGUCUAGCCUUACCCCAUUUA	TAAATGGGGTAAGGCTAGACTTTATTATGATT	UAAAUGGGGUAAGGCUAGACUUUAUUAUGAUU	31.25
asia_gRNA_1099_26354_26386	ACGCTATTAACTATTAACGTACCTGTCTCTTC	ACGCUAUUAACUAUUAACGUACCUGUCUCUUC	GAAGAGACAGGTACGTTAATAGTTAATAGCGT	GAAGAGACAGGUACGUUAAUAGUUAAUAGCGU	37.5
asia_gRNA_1046_26268_26300	GCTAGTAGTCGTCGTCGGTTCATCATAAATTG	GCUAGUAGUCGUCGUCGGUUCAUCAUAAAUUG	CAATTTATGATGAACCGACGACGACTACTAGC	CAAUUUAUGAUGAACCGACGACGACUACUAGC	43.75
asia_gRNA_170_13460_13492	AACCTTTCCACATACCGCAGACGGTACAGACT	AACCUUUCCACAUACCGCAGACGGUACAGACU	AGTCTGTACCGTCTGCGGTATGTGGAAAGGTT	AGUCUGUACCGUCUGCGGUAUGUGGAAAGGUU	50
asia_gRNA_1388_28856_28888	asia_gRNA_404_14970_15002	AGCATTAATACAGCCACCATCGTAACAATCAA	AGCAUUAAUACAGCCACCAUCGUAACAAUCAA	TTGATTGTTACGATGGTGGCTGTATTAATGCT	UUGAUUGUUACGAUGGUGGCUGUAUUAAUGCU	37.5
asia_gRNA_1532_29452_29484	asia_gRNA_1125_26380_26412	ATACCACGAAAGCAAGAAAAAGAAGTACGCTA	AUACCACGAAAGCAAGAAAAAGAAGUACGCUA	TAGCGTACTTCTTTTTCTTGCTTTCGTGGTAT	UAGCGUACUUCUUUUUCUUGCUUUCGUGGUAU	37.5
asia_gRNA_201_13547_13579	GCACTTACACCGCAAACCCGTTTAAAAACGAT	GCACUUACACCGCAAACCCGUUUAAAAACGAU	ATCGTTTTTAAACGGGTTTGCGGTGTAAGTGC	AUCGUUUUUAAACGGGUUUGCGGUGUAAGUGC	43.75
asia_gRNA_637_15920_15952	asia_gRNA_1526_29446_29478	asia_gRNA_313_14750_14782	TTGTTAAAATTACCGGGTTTGACAGTTTGAAA	UUGUUAAAAUUACCGGGUUUGACAGUUUGAAA	TTTCAAACTGTCAAACCCGGTAATTTTAACAA	UUUCAAACUGUCAAACCCGGUAAUUUUAACAA	31.25
asia_gRNA_787_17162_17194	CTCTTACCAGTACCAGGTGGTCCCTGGAGTGT	CUCUUACCAGUACCAGGUGGUCCCUGGAGUGU	ACACTCCAGGGACCACCTGGTACTGGTAAGAG	ACACUCCAGGGACCACCUGGUACUGGUAAGAG	56.25
asia_gRNA_354_14824_14856	asia_gRNA_1460_29195_29227	CCCCAAAATTTCCTTGGGTTTGTTCTGGACCA	CCCCAAAAUUUCCUUGGGUUUGUUCUGGACCA	TGGTCCAGAACAAACCCAAGGAAATTTTGGGG	UGGUCCAGAACAAACCCAAGGAAAUUUUGGGG	46.88
asia_gRNA_623_15597_15629	AGCTTGACAAATGTTAAAAACACTATTAGCAT	AGCUUGACAAAUGUUAAAAACACUAUUAGCAU	ATGCTAATAGTGTTTTTAACATTTGTCAAGCT	AUGCUAAUAGUGUUUUUAACAUUUGUCAAGCU	28.12
asia_gRNA_96_12102_12134	TCTACAGCACCCTGCATGGAAAGCAAAACAGA	UCUACAGCACCCUGCAUGGAAAGCAAAACAGA	TCTGTTTTGCTTTCCATGCAGGGTGCTGTAGA	UCUGUUUUGCUUUCCAUGCAGGGUGCUGUAGA	46.88
asia_gRNA_29_328_360	CATCTTACCTTTCGGTCACACCCGGACAAAAC	CAUCUUACCUUUCGGUCACACCCGGACAAAAC	GTTTTGTCCGGGTGTGACCGAAAGGTAAGATG	GUUUUGUCCGGGUGUGACCGAAAGGUAAGAUG	50
asia_gRNA_823_17355_17387	TTCTAATGTTGAATTCACTTTGAATTTATCAA	UUCUAAUGUUGAAUUCACUUUGAAUUUAUCAA	TTGATAAATTCAAAGTGAATTCAACATTAGAA	UUGAUAAAUUCAAAGUGAAUUCAACAUUAGAA	21.88
asia_gRNA_90_11524_11556	CATGGAAATGGCTTGATCTAAAGCATTACCAT	CAUGGAAAUGGCUUGAUCUAAAGCAUUACCAU	ATGGTAATGCTTTAGATCAAGCCATTTCCATG	AUGGUAAUGCUUUAGAUCAAGCCAUUUCCAUG	37.5
asia_gRNA_430_15046_15078	AATAAAGTCTAGCCTTACCCCATTTATTAAAT	AAUAAAGUCUAGCCUUACCCCAUUUAUUAAAU	ATTTAATAAATGGGGTAAGGCTAGACTTTATT	AUUUAAUAAAUGGGGUAAGGCUAGACUUUAUU	28.12
asia_gRNA_314_14751_14783	TTTGTTAAAATTACCGGGTTTGACAGTTTGAA	UUUGUUAAAAUUACCGGGUUUGACAGUUUGAA	TTCAAACTGTCAAACCCGGTAATTTTAACAAA	UUCAAACUGUCAAACCCGGUAAUUUUAACAAA	31.25
asia_gRNA_451_15067_15099	CCTCATAACTCATTGAATCATAATAAAGTCTA	CCUCAUAACUCAUUGAAUCAUAAUAAAGUCUA	TAGACTTTATTATGATTCAATGAGTTATGAGG	UAGACUUUAUUAUGAUUCAAUGAGUUAUGAGG	28.12
asia_gRNA_457_15073_15105	CTTGATCCTCATAACTCATTGAATCATAATAA	CUUGAUCCUCAUAACUCAUUGAAUCAUAAUAA	TTATTATGATTCAATGAGTTATGAGGATCAAG	UUAUUAUGAUUCAAUGAGUUAUGAGGAUCAAG	28.12
asia_gRNA_546_15194_15226	GTACTACAGATAGAGACACCAGCTACGGTGCG	GUACUACAGAUAGAGACACCAGCUACGGUGCG	CGCACCGTAGCTGGTGTCTCTATCTGTAGTAC	CGCACCGUAGCUGGUGUCUCUAUCUGUAGUAC	53.12
asia_gRNA_456_15072_15104	TTGATCCTCATAACTCATTGAATCATAATAAA	UUGAUCCUCAUAACUCAUUGAAUCAUAAUAAA	TTTATTATGATTCAATGAGTTATGAGGATCAA	UUUAUUAUGAUUCAAUGAGUUAUGAGGAUCAA	25
asia_gRNA_82_10576_10608	ATAATCTATGTTAAAACCAACACTACCACATG	AUAAUCUAUGUUAAAACCAACACUACCACAUG	CATGTGGTAGTGTTGGTTTTAACATAGATTAT	CAUGUGGUAGUGUUGGUUUUAACAUAGAUUAU	31.25
asia_gRNA_825_17357_17389	TGTTCTAATGTTGAATTCACTTTGAATTTATC	UGUUCUAAUGUUGAAUUCACUUUGAAUUUAUC	GATAAATTCAAAGTGAATTCAACATTAGAACA	GAUAAAUUCAAAGUGAAUUCAACAUUAGAACA	25
asia_gRNA_763_17094_17126	AACATTGCTAGAAAACTCATCTGAGATATTGA	AACAUUGCUAGAAAACUCAUCUGAGAUAUUGA	TCAATATCTCAGATGAGTTTTCTAGCAATGTT	UCAAUAUCUCAGAUGAGUUUUCUAGCAAUGUU	31.25
asia_gRNA_1244_27260_27292	TGTTGTCACTTACTGTACAAGCAAAGCAATAT	UGUUGUCACUUACUGUACAAGCAAAGCAAUAU	ATATTGCTTTGCTTGTACAGTAAGTGACAACA	AUAUUGCUUUGCUUGUACAGUAAGUGACAACA	34.38
asia_gRNA_1120_26375_26407	ACGAAAGCAAGAAAAAGAAGTACGCTATTAAC	ACGAAAGCAAGAAAAAGAAGUACGCUAUUAAC	GTTAATAGCGTACTTCTTTTTCTTGCTTTCGT	GUUAAUAGCGUACUUCUUUUUCUUGCUUUCGU	34.38
asia_gRNA_504_15152_15184	TTTGCACTAATGGCATACTTAAGATTCATTTG	UUUGCACUAAUGGCAUACUUAAGAUUCAUUUG	CAAATGAATCTTAAGTATGCCATTAGTGCAAA	CAAAUGAAUCUUAAGUAUGCCAUUAGUGCAAA	31.25
asia_gRNA_1391_28890_28922	GAACGAGAAGAGGCTTGACTGCCGCCTCTGCT	GAACGAGAAGAGGCUUGACUGCCGCCUCUGCU	AGCAGAGGCGGCAGTCAAGCCTCTTCTCGTTC	AGCAGAGGCGGCAGUCAAGCCUCUUCUCGUUC	59.38
asia_gRNA_835_17573_17605	CACACTGAATTGAAATATTCTGGTTCTAGTGT	CACACUGAAUUGAAAUAUUCUGGUUCUAGUGU	ACACTAGAACCAGAATATTTCAATTCAGTGTG	ACACUAGAACCAGAAUAUUUCAAUUCAGUGUG	34.38
asia_gRNA_588_15270_15302	TCCAATTACTACAGTAGCTCCTCTAGTGGCGG	UCCAAUUACUACAGUAGCUCCUCUAGUGGCGG	CCGCCACTAGAGGAGCTACTGTAGTAATTGGA	CCGCCACUAGAGGAGCUACUGUAGUAAUUGGA	50
asia_gRNA_872_18187_18219	CAACACTGAGGTGTGTAGGTGCCTGTGTAGGA	CAACACUGAGGUGUGUAGGUGCCUGUGUAGGA	TCCTACACAGGCACCTACACACCTCAGTGTTG	UCCUACACAGGCACCUACACACCUCAGUGUUG	53.12
asia_gRNA_88_11025_11057	GTAACACCTGAGCATTGTCTAACAACATCAAA	GUAACACCUGAGCAUUGUCUAACAACAUCAAA	TTTGATGTTGTTAGACAATGCTCAGGTGTTAC	UUUGAUGUUGUUAGACAAUGCUCAGGUGUUAC	37.5
asia_gRNA_1456_29191_29223	AAAATTTCCTTGGGTTTGTTCTGGACCACGTC	AAAAUUUCCUUGGGUUUGUUCUGGACCACGUC	GACGTGGTCCAGAACAAACCCAAGGAAATTTT	GACGUGGUCCAGAACAAACCCAAGGAAAUUUU	43.75
asia_gRNA_25_324_356	TTACCTTTCGGTCACACCCGGACAAAACCTAG	UUACCUUUCGGUCACACCCGGACAAAACCUAG	CTAGGTTTTGTCCGGGTGTGACCGAAAGGTAA	CUAGGUUUUGUCCGGGUGUGACCGAAAGGUAA	50
asia_gRNA_1387_28855_28887	asia_gRNA_1306_28348_28380	asia_gRNA_103_12249_12281	ACTTCAGAATCACCATTAGCAACAGCCTGCTC	ACUUCAGAAUCACCAUUAGCAACAGCCUGCUC	GAGCAGGCTGTTGCTAATGGTGATTCTGAAGT	GAGCAGGCUGUUGCUAAUGGUGAUUCUGAAGU	46.88
asia_gRNA_832_17570_17602	ACTGAATTGAAATATTCTGGTTCTAGTGTGCC	ACUGAAUUGAAAUAUUCUGGUUCUAGUGUGCC	GGCACACTAGAACCAGAATATTTCAATTCAGT	GGCACACUAGAACCAGAAUAUUUCAAUUCAGU	37.5
asia_gRNA_1478_29245_29277	AATTTGCGGCCAATGTTTGTAATCAGTTCCTT	AAUUUGCGGCCAAUGUUUGUAAUCAGUUCCUU	AAGGAACTGATTACAAACATTGGCCGCAAATT	AAGGAACUGAUUACAAACAUUGGCCGCAAAUU	37.5
asia_gRNA_972_24708_24740	asia_gRNA_991_24758_24790	asia_gRNA_1136_26391_26423	AACTAGCAAGAATACCACGAAAGCAAGAAAAA	AACUAGCAAGAAUACCACGAAAGCAAGAAAAA	TTTTTCTTGCTTTCGTGGTATTCTTGCTAGTT	UUUUUCUUGCUUUCGUGGUAUUCUUGCUAGUU	34.38
asia_gRNA_310_14747_14779	TTAAAATTACCGGGTTTGACAGTTTGAAAAGC	UUAAAAUUACCGGGUUUGACAGUUUGAAAAGC	GCTTTTCAAACTGTCAAACCCGGTAATTTTAA	GCUUUUCAAACUGUCAAACCCGGUAAUUUUAA	34.38
asia_gRNA_93_11527_11559	CCACATGGAAATGGCTTGATCTAAAGCATTAC	CCACAUGGAAAUGGCUUGAUCUAAAGCAUUAC	GTAATGCTTTAGATCAAGCCATTTCCATGTGG	GUAAUGCUUUAGAUCAAGCCAUUUCCAUGUGG	40.62
asia_gRNA_98_12104_12136	TGTCTACAGCACCCTGCATGGAAAGCAAAACA	UGUCUACAGCACCCUGCAUGGAAAGCAAAACA	TGTTTTGCTTTCCATGCAGGGTGCTGTAGACA	UGUUUUGCUUUCCAUGCAGGGUGCUGUAGACA	46.88
asia_gRNA_915_20868_20900	asia_gRNA_121_12411_12443	asia_gRNA_721_16865_16897	asia_gRNA_48_379_411	asia_gRNA_387_14953_14985	CATCGTAACAATCAAAGTACTTATCAACAACT	CAUCGUAACAAUCAAAGUACUUAUCAACAACU	AGTTGTTGATAAGTACTTTGATTGTTACGATG	AGUUGUUGAUAAGUACUUUGAUUGUUACGAUG	31.25
asia_gRNA_1552_29680_29712	CATTCTGCACAAGAGTAGACTATATATCGTAA	CAUUCUGCACAAGAGUAGACUAUAUAUCGUAA	TTACGATATATAGTCTACTCTTGTGCAGAATG	UUACGAUAUAUAGUCUACUCUUGUGCAGAAUG	34.38
asia_gRNA_422_15038_15070	CTAGCCTTACCCCATTTATTAAATGGAAAACC	CUAGCCUUACCCCAUUUAUUAAAUGGAAAACC	GGTTTTCCATTTAATAAATGGGGTAAGGCTAG	GGUUUUCCAUUUAAUAAAUGGGGUAAGGCUAG	37.5
asia_gRNA_1352_28752_28784	TTCAAGGCTCCCTCAGTTGCAACCCATATGAT	UUCAAGGCUCCCUCAGUUGCAACCCAUAUGAU	ATCATATGGGTTGCAACTGAGGGAGCCTTGAA	AUCAUAUGGGUUGCAACUGAGGGAGCCUUGAA	46.88
asia_gRNA_62_3113_3145	CCTCATCTGGAGGGTAAAAAGAACAATACATA	CCUCAUCUGGAGGGUAAAAAGAACAAUACAUA	TATGTATTGTTCTTTTTACCCTCCAGATGAGG	UAUGUAUUGUUCUUUUUACCCUCCAGAUGAGG	37.5
asia_gRNA_708_16285_16317	TATGCGGTGTGTACATAGCCTCATAAAACTCA	UAUGCGGUGUGUACAUAGCCUCAUAAAACUCA	TGAGTTTTATGAGGCTATGTACACACCGCATA	UGAGUUUUAUGAGGCUAUGUACACACCGCAUA	40.62
asia_gRNA_899_19873_19905	GTTTAATGTTGCGCTTAGCCCAAAGCTCAAAT	GUUUAAUGUUGCGCUUAGCCCAAAGCUCAAAU	ATTTGAGCTTTGGGCTAAGCGCAACATTAAAC	AUUUGAGCUUUGGGCUAAGCGCAACAUUAAAC	40.62
asia_gRNA_1161_26416_26448	GAAGCGCAGTAAGGATGGCTAGTGTAACTAGC	GAAGCGCAGUAAGGAUGGCUAGUGUAACUAGC	GCTAGTTACACTAGCCATCCTTACTGCGCTTC	GCUAGUUACACUAGCCAUCCUUACUGCGCUUC	50
asia_gRNA_1280_27870_27902	ATAGCAGAAAGGCTAAAAAGCACAAATAGAAG	AUAGCAGAAAGGCUAAAAAGCACAAAUAGAAG	CTTCTATTTGTGCTTTTTAGCCTTTCTGCTAT	CUUCUAUUUGUGCUUUUUAGCCUUUCUGCUAU	34.38
asia_gRNA_519_15167_15199	GTGCGAGCTCTATTCTTTGCACTAATGGCATA	GUGCGAGCUCUAUUCUUUGCACUAAUGGCAUA	TATGCCATTAGTGCAAAGAATAGAGCTCGCAC	UAUGCCAUUAGUGCAAAGAAUAGAGCUCGCAC	43.75
asia_gRNA_612_15545_15577	GATGAGGTTCCACCTGGTTTAACATATAGTGA	GAUGAGGUUCCACCUGGUUUAACAUAUAGUGA	TCACTATATGTTAAACCAGGTGGAACCTCATC	UCACUAUAUGUUAAACCAGGUGGAACCUCAUC	40.62
asia_gRNA_1171_26426_26458	GCACACAATCGAAGCGCAGTAAGGATGGCTAG	GCACACAAUCGAAGCGCAGUAAGGAUGGCUAG	CTAGCCATCCTTACTGCGCTTCGATTGTGTGC	CUAGCCAUCCUUACUGCGCUUCGAUUGUGUGC	53.12
asia_gRNA_1246_27262_27294	TCTGTTGTCACTTACTGTACAAGCAAAGCAAT	UCUGUUGUCACUUACUGUACAAGCAAAGCAAU	ATTGCTTTGCTTGTACAGTAAGTGACAACAGA	AUUGCUUUGCUUGUACAGUAAGUGACAACAGA	37.5
asia_gRNA_488_15136_15168	ACTTAAGATTCATTTGAGTTATAGTAGGGATG	ACUUAAGAUUCAUUUGAGUUAUAGUAGGGAUG	CATCCCTACTATAACTCAAATGAATCTTAAGT	CAUCCCUACUAUAACUCAAAUGAAUCUUAAGU	31.25
asia_gRNA_1631_29803_29835	GCGTGGCCTCGGTGAAAATGTGGTGGCTCTTT	GCGUGGCCUCGGUGAAAAUGUGGUGGCUCUUU	AAAGAGCCACCACATTTTCACCGAGGCCACGC	AAAGAGCCACCACAUUUUCACCGAGGCCACGC	56.25
asia_gRNA_683_16140_16172	GACATCAGCATACTCCTGATTAGGATGTTTAG	GACAUCAGCAUACUCCUGAUUAGGAUGUUUAG	CTAAACATCCTAATCAGGAGTATGCTGATGTC	CUAAACAUCCUAAUCAGGAGUAUGCUGAUGUC	40.62
asia_gRNA_1148_26403_26435	GATGGCTAGTGTAACTAGCAAGAATACCACGA	GAUGGCUAGUGUAACUAGCAAGAAUACCACGA	TCGTGGTATTCTTGCTAGTTACACTAGCCATC	UCGUGGUAUUCUUGCUAGUUACACUAGCCAUC	43.75
asia_gRNA_285_14504_14536	asia_gRNA_72_6503_6535	asia_gRNA_1010_25455_25487	CATAAGTTCGTTTATGTGTAATGTAATTTGAC	CAUAAGUUCGUUUAUGUGUAAUGUAAUUUGAC	GTCAAATTACATTACACATAAACGAACTTATG	GUCAAAUUACAUUACACAUAAACGAACUUAUG	28.12
asia_gRNA_234_13580_13612	CTAGTGCCTGTGCCGCACGGTGTAAGACGGGC	CUAGUGCCUGUGCCGCACGGUGUAAGACGGGC	GCCCGTCTTACACCGTGCGGCACAGGCACTAG	GCCCGUCUUACACCGUGCGGCACAGGCACUAG	65.62
asia_gRNA_560_15208_15240	GTCTATTGGTCATAGTACTACAGATAGAGACA	GUCUAUUGGUCAUAGUACUACAGAUAGAGACA	TGTCTCTATCTGTAGTACTATGACCAATAGAC	UGUCUCUAUCUGUAGUACUAUGACCAAUAGAC	37.5
asia_gRNA_688_16145_16177	TGAAAGACATCAGCATACTCCTGATTAGGATG	UGAAAGACAUCAGCAUACUCCUGAUUAGGAUG	CATCCTAATCAGGAGTATGCTGATGTCTTTCA	CAUCCUAAUCAGGAGUAUGCUGAUGUCUUUCA	40.62
asia_gRNA_1562_29690_29722	TACGAGAATTCATTCTGCACAAGAGTAGACTA	UACGAGAAUUCAUUCUGCACAAGAGUAGACUA	TAGTCTACTCTTGTGCAGAATGAATTCTCGTA	UAGUCUACUCUUGUGCAGAAUGAAUUCUCGUA	37.5
asia_gRNA_928_20961_20993	ACCTGGTGCAACTCCTTTATCAGAACCAGCAC	ACCUGGUGCAACUCCUUUAUCAGAACCAGCAC	GTGCTGGTTCTGATAAAGGAGTTGCACCAGGT	GUGCUGGUUCUGAUAAAGGAGUUGCACCAGGU	50
asia_gRNA_1680_29879_29911	asia_gRNA_325_14794_14826	CTTCCTTAAAGAAACCCTTAGACACAGCAAAG	CUUCCUUAAAGAAACCCUUAGACACAGCAAAG	CTTTGCTGTGTCTAAGGGTTTCTTTAAGGAAG	CUUUGCUGUGUCUAAGGGUUUCUUUAAGGAAG	40.62
asia_gRNA_1441_29090_29122	CAGCAGCAGATTTCTTAGTGACAGTTTGGCCT	CAGCAGCAGAUUUCUUAGUGACAGUUUGGCCU	AGGCCAAACTGTCACTAAGAAATCTGCTGCTG	AGGCCAAACUGUCACUAAGAAAUCUGCUGCUG	46.88
asia_gRNA_1146_26401_26433	TGGCTAGTGTAACTAGCAAGAATACCACGAAA	UGGCUAGUGUAACUAGCAAGAAUACCACGAAA	TTTCGTGGTATTCTTGCTAGTTACACTAGCCA	UUUCGUGGUAUUCUUGCUAGUUACACUAGCCA	40.62
asia_gRNA_606_15534_15566	ACCTGGTTTAACATATAGTGAACCGCCACACA	ACCUGGUUUAACAUAUAGUGAACCGCCACACA	TGTGTGGCGGTTCACTATATGTTAAACCAGGT	UGUGUGGCGGUUCACUAUAUGUUAAACCAGGU	43.75
asia_gRNA_1530_29450_29482	asia_gRNA_650_15933_15965	TTCATGAGGTCCTTTAGTAAGGTCAGTCTCAG	UUCAUGAGGUCCUUUAGUAAGGUCAGUCUCAG	CTGAGACTGACCTTACTAAAGGACCTCATGAA	CUGAGACUGACCUUACUAAAGGACCUCAUGAA	43.75
asia_gRNA_1414_29031_29063	TTGCTCTCAAGCTGGTTCAATCTGTCAAGCAG	UUGCUCUCAAGCUGGUUCAAUCUGUCAAGCAG	CTGCTTGACAGATTGAACCAGCTTGAGAGCAA	CUGCUUGACAGAUUGAACCAGCUUGAGAGCAA	46.88
asia_gRNA_770_17101_17133	AATTTGCAACATTGCTAGAAAACTCATCTGAG	AAUUUGCAACAUUGCUAGAAAACUCAUCUGAG	CTCAGATGAGTTTTCTAGCAATGTTGCAAATT	CUCAGAUGAGUUUUCUAGCAAUGUUGCAAAUU	34.38
asia_gRNA_533_15181_15213	AGACACCAGCTACGGTGCGAGCTCTATTCTTT	AGACACCAGCUACGGUGCGAGCUCUAUUCUUU	AAAGAATAGAGCTCGCACCGTAGCTGGTGTCT	AAAGAAUAGAGCUCGCACCGUAGCUGGUGUCU	50
asia_gRNA_1328_28500_28532	AGAGCGGTGAACCAAGACGCAGTATTATTGGG	AGAGCGGUGAACCAAGACGCAGUAUUAUUGGG	CCCAATAATACTGCGTCTTGGTTCACCGCTCT	CCCAAUAAUACUGCGUCUUGGUUCACCGCUCU	50
asia_gRNA_1206_26544_26576	TATTTAGTTCGTTTAGACCAGAAGATCAGGAA	UAUUUAGUUCGUUUAGACCAGAAGAUCAGGAA	TTCCTGATCTTCTGGTCTAAACGAACTAAATA	UUCCUGAUCUUCUGGUCUAAACGAACUAAAUA	34.38
asia_gRNA_635_15918_15950	asia_gRNA_155_13438_13470	asia_gRNA_493_15141_15173	GGCATACTTAAGATTCATTTGAGTTATAGTAG	GGCAUACUUAAGAUUCAUUUGAGUUAUAGUAG	CTACTATAACTCAAATGAATCTTAAGTATGCC	CUACUAUAACUCAAAUGAAUCUUAAGUAUGCC	31.25
asia_gRNA_1501_29318_29350	TTCCCGAAGGTGTGACTTCCATGCCAATGCGC	UUCCCGAAGGUGUGACUUCCAUGCCAAUGCGC	GCGCATTGGCATGGAAGTCACACCTTCGGGAA	GCGCAUUGGCAUGGAAGUCACACCUUCGGGAA	56.25
asia_gRNA_810_17342_17374	TTCACTTTGAATTTATCAAAACACTCTACACG	UUCACUUUGAAUUUAUCAAAACACUCUACACG	CGTGTAGAGTGTTTTGATAAATTCAAAGTGAA	CGUGUAGAGUGUUUUGAUAAAUUCAAAGUGAA	31.25
asia_gRNA_1116_26371_26403	AAGCAAGAAAAAGAAGTACGCTATTAACTATT	AAGCAAGAAAAAGAAGUACGCUAUUAACUAUU	AATAGTTAATAGCGTACTTCTTTTTCTTGCTT	AAUAGUUAAUAGCGUACUUCUUUUUCUUGCUU	28.12
asia_gRNA_1312_28354_28386	asia_gRNA_1486_29253_29285	AATTGTGCAATTTGCGGCCAATGTTTGTAATC	AAUUGUGCAAUUUGCGGCCAAUGUUUGUAAUC	GATTACAAACATTGGCCGCAAATTGCACAATT	GAUUACAAACAUUGGCCGCAAAUUGCACAAUU	37.5
asia_gRNA_547_15195_15227	AGTACTACAGATAGAGACACCAGCTACGGTGC	AGUACUACAGAUAGAGACACCAGCUACGGUGC	GCACCGTAGCTGGTGTCTCTATCTGTAGTACT	GCACCGUAGCUGGUGUCUCUAUCUGUAGUACU	50
asia_gRNA_1271_27861_27893	AGGCTAAAAAGCACAAATAGAAGTCAATTAAT	AGGCUAAAAAGCACAAAUAGAAGUCAAUUAAU	ATTAATTGACTTCTATTTGTGCTTTTTAGCCT	AUUAAUUGACUUCUAUUUGUGCUUUUUAGCCU	28.12
asia_gRNA_1251_27267_27299	AAACATCTGTTGTCACTTACTGTACAAGCAAA	AAACAUCUGUUGUCACUUACUGUACAAGCAAA	TTTGCTTGTACAGTAAGTGACAACAGATGTTT	UUUGCUUGUACAGUAAGUGACAACAGAUGUUU	34.38
asia_gRNA_144_12986_13018	TAGGTGTGTCTGTAACAAACCTACAAGGTGGT	UAGGUGUGUCUGUAACAAACCUACAAGGUGGU	ACCACCTTGTAGGTTTGTTACAGACACACCTA	ACCACCUUGUAGGUUUGUUACAGACACACCUA	43.75
asia_gRNA_583_15265_15297	TTACTACAGTAGCTCCTCTAGTGGCGGCTATT	UUACUACAGUAGCUCCUCUAGUGGCGGCUAUU	AATAGCCGCCACTAGAGGAGCTACTGTAGTAA	AAUAGCCGCCACUAGAGGAGCUACUGUAGUAA	46.88
asia_gRNA_441_15057_15089	CATTGAATCATAATAAAGTCTAGCCTTACCCC	CAUUGAAUCAUAAUAAAGUCUAGCCUUACCCC	GGGGTAAGGCTAGACTTTATTATGATTCAATG	GGGGUAAGGCUAGACUUUAUUAUGAUUCAAUG	37.5
asia_gRNA_1527_29447_29479	asia_gRNA_1290_27880_27912	AAAACAAGGAATAGCAGAAAGGCTAAAAAGCA	AAAACAAGGAAUAGCAGAAAGGCUAAAAAGCA	TGCTTTTTAGCCTTTCTGCTATTCCTTGTTTT	UGCUUUUUAGCCUUUCUGCUAUUCCUUGUUUU	34.38
asia_gRNA_1618_29790_29822	GAAAATGTGGTGGCTCTTTCAAGTCCTCCCTA	GAAAAUGUGGUGGCUCUUUCAAGUCCUCCCUA	TAGGGAGGACTTGAAAGAGCCACCACATTTTC	UAGGGAGGACUUGAAAGAGCCACCACAUUUUC	46.88
asia_gRNA_482_15130_15162	GATTCATTTGAGTTATAGTAGGGATGACATTA	GAUUCAUUUGAGUUAUAGUAGGGAUGACAUUA	TAATGTCATCCCTACTATAACTCAAATGAATC	UAAUGUCAUCCCUACUAUAACUCAAAUGAAUC	31.25
asia_gRNA_337_14806_14838	CAACAGAACTTCCTTCCTTAAAGAAACCCTTA	CAACAGAACUUCCUUCCUUAAAGAAACCCUUA	TAAGGGTTTCTTTAAGGAAGGAAGTTCTGTTG	UAAGGGUUUCUUUAAGGAAGGAAGUUCUGUUG	37.5
asia_gRNA_307_14744_14776	AAATTACCGGGTTTGACAGTTTGAAAAGCAAC	AAAUUACCGGGUUUGACAGUUUGAAAAGCAAC	GTTGCTTTTCAAACTGTCAAACCCGGTAATTT	GUUGCUUUUCAAACUGUCAAACCCGGUAAUUU	37.5
asia_gRNA_1536_29456_29488	asia_gRNA_649_15932_15964	TCATGAGGTCCTTTAGTAAGGTCAGTCTCAGT	UCAUGAGGUCCUUUAGUAAGGUCAGUCUCAGU	ACTGAGACTGACCTTACTAAAGGACCTCATGA	ACUGAGACUGACCUUACUAAAGGACCUCAUGA	43.75
asia_gRNA_1000_25185_25217	asia_gRNA_1351_28751_28783	TCAAGGCTCCCTCAGTTGCAACCCATATGATG	UCAAGGCUCCCUCAGUUGCAACCCAUAUGAUG	CATCATATGGGTTGCAACTGAGGGAGCCTTGA	CAUCAUAUGGGUUGCAACUGAGGGAGCCUUGA	50
asia_gRNA_460_15076_15108	CATCTTGATCCTCATAACTCATTGAATCATAA	CAUCUUGAUCCUCAUAACUCAUUGAAUCAUAA	TTATGATTCAATGAGTTATGAGGATCAAGATG	UUAUGAUUCAAUGAGUUAUGAGGAUCAAGAUG	31.25
asia_gRNA_115_12405_12437	asia_gRNA_1175_26430_26462	GTACGCACACAATCGAAGCGCAGTAAGGATGG	GUACGCACACAAUCGAAGCGCAGUAAGGAUGG	CCATCCTTACTGCGCTTCGATTGTGTGCGTAC	CCAUCCUUACUGCGCUUCGAUUGUGUGCGUAC	53.12
asia_gRNA_565_15213_15245	AAACTGTCTATTGGTCATAGTACTACAGATAG	AAACUGUCUAUUGGUCAUAGUACUACAGAUAG	CTATCTGTAGTACTATGACCAATAGACAGTTT	CUAUCUGUAGUACUAUGACCAAUAGACAGUUU	34.38
asia_gRNA_1072_26327_26359	TCTTCCGAAACGAATGAGTACATAAGTTCGTA	UCUUCCGAAACGAAUGAGUACAUAAGUUCGUA	TACGAACTTATGTACTCATTCGTTTCGGAAGA	UACGAACUUAUGUACUCAUUCGUUUCGGAAGA	37.5
asia_gRNA_681_16138_16170	CATCAGCATACTCCTGATTAGGATGTTTAGTA	CAUCAGCAUACUCCUGAUUAGGAUGUUUAGUA	TACTAAACATCCTAATCAGGAGTATGCTGATG	UACUAAACAUCCUAAUCAGGAGUAUGCUGAUG	37.5
asia_gRNA_794_17169_17201	AAAATGACTCTTACCAGTACCAGGTGGTCCCT	AAAAUGACUCUUACCAGUACCAGGUGGUCCCU	AGGGACCACCTGGTACTGGTAAGAGTCATTTT	AGGGACCACCUGGUACUGGUAAGAGUCAUUUU	46.88
asia_gRNA_1429_29078_29110	TCTTAGTGACAGTTTGGCCTTGTTGTTGTTGG	UCUUAGUGACAGUUUGGCCUUGUUGUUGUUGG	CCAACAACAACAAGGCCAAACTGTCACTAAGA	CCAACAACAACAAGGCCAAACUGUCACUAAGA	43.75
asia_gRNA_475_15091_15123	TATATGCGAAAAGTGCATCTTGATCCTCATAA	UAUAUGCGAAAAGUGCAUCUUGAUCCUCAUAA	TTATGAGGATCAAGATGCACTTTTCGCATATA	UUAUGAGGAUCAAGAUGCACUUUUCGCAUAUA	34.38
asia_gRNA_1386_28854_28886	asia_gRNA_35_334_366	GCTCTCCATCTTACCTTTCGGTCACACCCGGA	GCUCUCCAUCUUACCUUUCGGUCACACCCGGA	TCCGGGTGTGACCGAAAGGTAAGATGGAGAGC	UCCGGGUGUGACCGAAAGGUAAGAUGGAGAGC	56.25
asia_gRNA_842_17643_17675	AACAATTTCAGCAGGACAACGCCGACAAGTTC	AACAAUUUCAGCAGGACAACGCCGACAAGUUC	GAACTTGTCGGCGTTGTCCTGCTGAAATTGTT	GAACUUGUCGGCGUUGUCCUGCUGAAAUUGUU	46.88
asia_gRNA_1651_29850_29882	TAGGCAGCTCTCCCTAGCATTGTTCACTGTAC	UAGGCAGCUCUCCCUAGCAUUGUUCACUGUAC	GTACAGTGAACAATGCTAGGGAGAGCTGCCTA	GUACAGUGAACAAUGCUAGGGAGAGCUGCCUA	50
asia_gRNA_1188_26443_26475	CAATATTGCAGCAGTACGCACACAATCGAAGC	CAAUAUUGCAGCAGUACGCACACAAUCGAAGC	GCTTCGATTGTGTGCGTACTGCTGCAATATTG	GCUUCGAUUGUGUGCGUACUGCUGCAAUAUUG	46.88
asia_gRNA_617_15591_15623	ACAAATGTTAAAAACACTATTAGCATAAGCAG	ACAAAUGUUAAAAACACUAUUAGCAUAAGCAG	CTGCTTATGCTAATAGTGTTTTTAACATTTGT	CUGCUUAUGCUAAUAGUGUUUUUAACAUUUGU	28.12
asia_gRNA_505_15153_15185	CTTTGCACTAATGGCATACTTAAGATTCATTT	CUUUGCACUAAUGGCAUACUUAAGAUUCAUUU	AAATGAATCTTAAGTATGCCATTAGTGCAAAG	AAAUGAAUCUUAAGUAUGCCAUUAGUGCAAAG	31.25
asia_gRNA_291_14696_14728	GCTACTGAAAAGCACGTAGTGCGTTTATCTAG	GCUACUGAAAAGCACGUAGUGCGUUUAUCUAG	CTAGATAAACGCACTACGTGCTTTTCAGTAGC	CUAGAUAAACGCACUACGUGCUUUUCAGUAGC	43.75
asia_gRNA_239_13585_13617	CAGTACTAGTGCCTGTGCCGCACGGTGTAAGA	CAGUACUAGUGCCUGUGCCGCACGGUGUAAGA	TCTTACACCGTGCGGCACAGGCACTAGTACTG	UCUUACACCGUGCGGCACAGGCACUAGUACUG	56.25
asia_gRNA_639_15922_15954	asia_gRNA_1668_29867_29899	ATTAGGGCTCTTCCATATAGGCAGCTCTCCCT	AUUAGGGCUCUUCCAUAUAGGCAGCUCUCCCU	AGGGAGAGCTGCCTATATGGAAGAGCCCTAAT	AGGGAGAGCUGCCUAUAUGGAAGAGCCCUAAU	50
asia_gRNA_586_15268_15300	CAATTACTACAGTAGCTCCTCTAGTGGCGGCT	CAAUUACUACAGUAGCUCCUCUAGUGGCGGCU	AGCCGCCACTAGAGGAGCTACTGTAGTAATTG	AGCCGCCACUAGAGGAGCUACUGUAGUAAUUG	50
asia_gRNA_616_15590_15622	CAAATGTTAAAAACACTATTAGCATAAGCAGT	CAAAUGUUAAAAACACUAUUAGCAUAAGCAGU	ACTGCTTATGCTAATAGTGTTTTTAACATTTG	ACUGCUUAUGCUAAUAGUGUUUUUAACAUUUG	28.12
asia_gRNA_1170_26425_26457	CACACAATCGAAGCGCAGTAAGGATGGCTAGT	CACACAAUCGAAGCGCAGUAAGGAUGGCUAGU	ACTAGCCATCCTTACTGCGCTTCGATTGTGTG	ACUAGCCAUCCUUACUGCGCUUCGAUUGUGUG	50
asia_gRNA_563_15211_15243	ACTGTCTATTGGTCATAGTACTACAGATAGAG	ACUGUCUAUUGGUCAUAGUACUACAGAUAGAG	CTCTATCTGTAGTACTATGACCAATAGACAGT	CUCUAUCUGUAGUACUAUGACCAAUAGACAGU	37.5
asia_gRNA_818_17350_17382	ATGTTGAATTCACTTTGAATTTATCAAAACAC	AUGUUGAAUUCACUUUGAAUUUAUCAAAACAC	GTGTTTTGATAAATTCAAAGTGAATTCAACAT	GUGUUUUGAUAAAUUCAAAGUGAAUUCAACAU	25
asia_gRNA_837_17607_17639	asia_gRNA_149_13050_13082	ACCATACCTCTATTTAGGTTGTTTAATCCTTT	ACCAUACCUCUAUUUAGGUUGUUUAAUCCUUU	AAAGGATTAAACAACCTAAATAGAGGTATGGT	AAAGGAUUAAACAACCUAAAUAGAGGUAUGGU	31.25
asia_gRNA_1550_29678_29710	TTCTGCACAAGAGTAGACTATATATCGTAAAC	UUCUGCACAAGAGUAGACUAUAUAUCGUAAAC	GTTTACGATATATAGTCTACTCTTGTGCAGAA	GUUUACGAUAUAUAGUCUACUCUUGUGCAGAA	34.38
asia_gRNA_1105_26360_26392	AGAAGTACGCTATTAACTATTAACGTACCTGT	AGAAGUACGCUAUUAACUAUUAACGUACCUGU	ACAGGTACGTTAATAGTTAATAGCGTACTTCT	ACAGGUACGUUAAUAGUUAAUAGCGUACUUCU	34.38
asia_gRNA_1107_26362_26394	AAAGAAGTACGCTATTAACTATTAACGTACCT	AAAGAAGUACGCUAUUAACUAUUAACGUACCU	AGGTACGTTAATAGTTAATAGCGTACTTCTTT	AGGUACGUUAAUAGUUAAUAGCGUACUUCUUU	31.25
asia_gRNA_1334_28506_28538	TGAGTGAGAGCGGTGAACCAAGACGCAGTATT	UGAGUGAGAGCGGUGAACCAAGACGCAGUAUU	AATACTGCGTCTTGGTTCACCGCTCTCACTCA	AAUACUGCGUCUUGGUUCACCGCUCUCACUCA	50
asia_gRNA_472_15088_15120	ATGCGAAAAGTGCATCTTGATCCTCATAACTC	AUGCGAAAAGUGCAUCUUGAUCCUCAUAACUC	GAGTTATGAGGATCAAGATGCACTTTTCGCAT	GAGUUAUGAGGAUCAAGAUGCACUUUUCGCAU	40.62
asia_gRNA_333_14802_14834	AGAACTTCCTTCCTTAAAGAAACCCTTAGACA	AGAACUUCCUUCCUUAAAGAAACCCUUAGACA	TGTCTAAGGGTTTCTTTAAGGAAGGAAGTTCT	UGUCUAAGGGUUUCUUUAAGGAAGGAAGUUCU	37.5
asia_gRNA_1001_25186_25218	asia_gRNA_1646_29824_29856	CTGTACACTCGATCGTACTCCGCGTGGCCTCG	CUGUACACUCGAUCGUACUCCGCGUGGCCUCG	CGAGGCCACGCGGAGTACGATCGAGTGTACAG	CGAGGCCACGCGGAGUACGAUCGAGUGUACAG	62.5
asia_gRNA_1005_25190_25222	asia_gRNA_1555_29683_29715	ATTCATTCTGCACAAGAGTAGACTATATATCG	AUUCAUUCUGCACAAGAGUAGACUAUAUAUCG	CGATATATAGTCTACTCTTGTGCAGAATGAAT	CGAUAUAUAGUCUACUCUUGUGCAGAAUGAAU	34.38
asia_gRNA_114_12399_12431	asia_gRNA_360_14830_14862	asia_gRNA_1458_29193_29225	CCAAAATTTCCTTGGGTTTGTTCTGGACCACG	CCAAAAUUUCCUUGGGUUUGUUCUGGACCACG	CGTGGTCCAGAACAAACCCAAGGAAATTTTGG	CGUGGUCCAGAACAAACCCAAGGAAAUUUUGG	46.88
asia_gRNA_36_335_367	GGCTCTCCATCTTACCTTTCGGTCACACCCGG	GGCUCUCCAUCUUACCUUUCGGUCACACCCGG	CCGGGTGTGACCGAAAGGTAAGATGGAGAGCC	CCGGGUGUGACCGAAAGGUAAGAUGGAGAGCC	59.38
asia_gRNA_577_15257_15289	GTAGCTCCTCTAGTGGCGGCTATTGATTTCAA	GUAGCUCCUCUAGUGGCGGCUAUUGAUUUCAA	TTGAAATCAATAGCCGCCACTAGAGGAGCTAC	UUGAAAUCAAUAGCCGCCACUAGAGGAGCUAC	46.88
asia_gRNA_202_13548_13580	TGCACTTACACCGCAAACCCGTTTAAAAACGA	UGCACUUACACCGCAAACCCGUUUAAAAACGA	TCGTTTTTAAACGGGTTTGCGGTGTAAGTGCA	UCGUUUUUAAACGGGUUUGCGGUGUAAGUGCA	43.75
asia_gRNA_1139_26394_26426	TGTAACTAGCAAGAATACCACGAAAGCAAGAA	UGUAACUAGCAAGAAUACCACGAAAGCAAGAA	TTCTTGCTTTCGTGGTATTCTTGCTAGTTACA	UUCUUGCUUUCGUGGUAUUCUUGCUAGUUACA	37.5
asia_gRNA_1024_25469_25501	CTCATAAACAAATCCATAAGTTCGTTTATGTG	CUCAUAAACAAAUCCAUAAGUUCGUUUAUGUG	CACATAAACGAACTTATGGATTTGTTTATGAG	CACAUAAACGAACUUAUGGAUUUGUUUAUGAG	31.25
asia_gRNA_287_14589_14621	GCTATGTAAGTTTACATCCTGATTATGTACAA	GCUAUGUAAGUUUACAUCCUGAUUAUGUACAA	TTGTACATAATCAGGATGTAAACTTACATAGC	UUGUACAUAAUCAGGAUGUAAACUUACAUAGC	31.25
asia_gRNA_1090_26345_26377	ACTATTAACGTACCTGTCTCTTCCGAAACGAA	ACUAUUAACGUACCUGUCUCUUCCGAAACGAA	TTCGTTTCGGAAGAGACAGGTACGTTAATAGT	UUCGUUUCGGAAGAGACAGGUACGUUAAUAGU	40.62
asia_gRNA_853_17654_17686	CTCACAGTGTCAACAATTTCAGCAGGACAACG	CUCACAGUGUCAACAAUUUCAGCAGGACAACG	CGTTGTCCTGCTGAAATTGTTGACACTGTGAG	CGUUGUCCUGCUGAAAUUGUUGACACUGUGAG	46.88
asia_gRNA_1615_29787_29819	AATGTGGTGGCTCTTTCAAGTCCTCCCTAATG	AAUGUGGUGGCUCUUUCAAGUCCUCCCUAAUG	CATTAGGGAGGACTTGAAAGAGCCACCACATT	CAUUAGGGAGGACUUGAAAGAGCCACCACAUU	46.88
asia_gRNA_1274_27864_27896	GAAAGGCTAAAAAGCACAAATAGAAGTCAATT	GAAAGGCUAAAAAGCACAAAUAGAAGUCAAUU	AATTGACTTCTATTTGTGCTTTTTAGCCTTTC	AAUUGACUUCUAUUUGUGCUUUUUAGCCUUUC	31.25
asia_gRNA_132_12974_13006	TAACAAACCTACAAGGTGGTTCCAGTTCTGTA	UAACAAACCUACAAGGUGGUUCCAGUUCUGUA	TACAGAACTGGAACCACCTTGTAGGTTTGTTA	UACAGAACUGGAACCACCUUGUAGGUUUGUUA	40.62
asia_gRNA_1123_26378_26410	ACCACGAAAGCAAGAAAAAGAAGTACGCTATT	ACCACGAAAGCAAGAAAAAGAAGUACGCUAUU	AATAGCGTACTTCTTTTTCTTGCTTTCGTGGT	AAUAGCGUACUUCUUUUUCUUGCUUUCGUGGU	37.5
asia_gRNA_1260_27277_27309	CAACGAGATGAAACATCTGTTGTCACTTACTG	CAACGAGAUGAAACAUCUGUUGUCACUUACUG	CAGTAAGTGACAACAGATGTTTCATCTCGTTG	CAGUAAGUGACAACAGAUGUUUCAUCUCGUUG	40.62
asia_gRNA_1305_27895_27927	ATAATAAGCATAATTAAAACAAGGAATAGCAG	AUAAUAAGCAUAAUUAAAACAAGGAAUAGCAG	CTGCTATTCCTTGTTTTAATTATGCTTATTAT	CUGCUAUUCCUUGUUUUAAUUAUGCUUAUUAU	25
asia_gRNA_1337_28601_28633	CTCTTCGGTAGTAGCCAATTTGGTCATCTGGA	CUCUUCGGUAGUAGCCAAUUUGGUCAUCUGGA	TCCAGATGACCAAATTGGCTACTACCGAAGAG	UCCAGAUGACCAAAUUGGCUACUACCGAAGAG	46.88
asia_gRNA_347_14817_14849	asia_gRNA_788_17163_17195	ACTCTTACCAGTACCAGGTGGTCCCTGGAGTG	ACUCUUACCAGUACCAGGUGGUCCCUGGAGUG	CACTCCAGGGACCACCTGGTACTGGTAAGAGT	CACUCCAGGGACCACCUGGUACUGGUAAGAGU	56.25
asia_gRNA_1014_25459_25491	AATCCATAAGTTCGTTTATGTGTAATGTAATT	AAUCCAUAAGUUCGUUUAUGUGUAAUGUAAUU	AATTACATTACACATAAACGAACTTATGGATT	AAUUACAUUACACAUAAACGAACUUAUGGAUU	25
asia_gRNA_22_153_185	asia_gRNA_1349_28749_28781	AAGGCTCCCTCAGTTGCAACCCATATGATGCC	AAGGCUCCCUCAGUUGCAACCCAUAUGAUGCC	GGCATCATATGGGTTGCAACTGAGGGAGCCTT	GGCAUCAUAUGGGUUGCAACUGAGGGAGCCUU	53.12
asia_gRNA_341_14811_14843	TAATTCAACAGAACTTCCTTCCTTAAAGAAAC	UAAUUCAACAGAACUUCCUUCCUUAAAGAAAC	GTTTCTTTAAGGAAGGAAGTTCTGTTGAATTA	GUUUCUUUAAGGAAGGAAGUUCUGUUGAAUUA	31.25
asia_gRNA_1059_26281_26313	CTTACAAAGGCACGCTAGTAGTCGTCGTCGGT	CUUACAAAGGCACGCUAGUAGUCGUCGUCGGU	ACCGACGACGACTACTAGCGTGCCTTTGTAAG	ACCGACGACGACUACUAGCGUGCCUUUGUAAG	53.12
asia_gRNA_248_13594_13626	ATACGACATCAGTACTAGTGCCTGTGCCGCAC	AUACGACAUCAGUACUAGUGCCUGUGCCGCAC	GTGCGGCACAGGCACTAGTACTGATGTCGTAT	GUGCGGCACAGGCACUAGUACUGAUGUCGUAU	53.12
asia_gRNA_1202_26540_26572	TAGTTCGTTTAGACCAGAAGATCAGGAACTCT	UAGUUCGUUUAGACCAGAAGAUCAGGAACUCU	AGAGTTCCTGATCTTCTGGTCTAAACGAACTA	AGAGUUCCUGAUCUUCUGGUCUAAACGAACUA	40.62
asia_gRNA_277_14381_14413	TATGTCTGATCCCAATATTTAAAATAACGGTC	UAUGUCUGAUCCCAAUAUUUAAAAUAACGGUC	GACCGTTATTTTAAATATTGGGATCAGACATA	GACCGUUAUUUUAAAUAUUGGGAUCAGACAUA	31.25
asia_gRNA_1492_29259_29291	GGGGCAAATTGTGCAATTTGCGGCCAATGTTT	GGGGCAAAUUGUGCAAUUUGCGGCCAAUGUUU	AAACATTGGCCGCAAATTGCACAATTTGCCCC	AAACAUUGGCCGCAAAUUGCACAAUUUGCCCC	46.88
asia_gRNA_1329_28501_28533	GAGAGCGGTGAACCAAGACGCAGTATTATTGG	GAGAGCGGUGAACCAAGACGCAGUAUUAUUGG	CCAATAATACTGCGTCTTGGTTCACCGCTCTC	CCAAUAAUACUGCGUCUUGGUUCACCGCUCUC	50
asia_gRNA_498_15146_15178	CTAATGGCATACTTAAGATTCATTTGAGTTAT	CUAAUGGCAUACUUAAGAUUCAUUUGAGUUAU	ATAACTCAAATGAATCTTAAGTATGCCATTAG	AUAACUCAAAUGAAUCUUAAGUAUGCCAUUAG	28.12
asia_gRNA_718_16713_16745	TTTGAGCGTTTCTGCTGCAAAAAGCTTGAGTC	UUUGAGCGUUUCUGCUGCAAAAAGCUUGAGUC	GACTCAAGCTTTTTGCAGCAGAAACGCTCAAA	GACUCAAGCUUUUUGCAGCAGAAACGCUCAAA	43.75
asia_gRNA_1667_29866_29898	TTAGGGCTCTTCCATATAGGCAGCTCTCCCTA	UUAGGGCUCUUCCAUAUAGGCAGCUCUCCCUA	TAGGGAGAGCTGCCTATATGGAAGAGCCCTAA	UAGGGAGAGCUGCCUAUAUGGAAGAGCCCUAA	50
asia_gRNA_1381_28849_28881	asia_gRNA_87_11016_11048	GAGCATTGTCTAACAACATCAAAAGGTGTAAA	GAGCAUUGUCUAACAACAUCAAAAGGUGUAAA	TTTACACCTTTTGATGTTGTTAGACAATGCTC	UUUACACCUUUUGAUGUUGUUAGACAAUGCUC	34.38
asia_gRNA_600_15528_15560	TTTAACATATAGTGAACCGCCACACATGACCA	UUUAACAUAUAGUGAACCGCCACACAUGACCA	TGGTCATGTGTGGCGGTTCACTATATGTTAAA	UGGUCAUGUGUGGCGGUUCACUAUAUGUUAAA	40.62
asia_gRNA_1569_29741_29773	AAGATTGCTATGTGAGATTAAAGTTAACTACA	AAGAUUGCUAUGUGAGAUUAAAGUUAACUACA	TGTAGTTAACTTTAATCTCACATAGCAATCTT	UGUAGUUAACUUUAAUCUCACAUAGCAAUCUU	28.12
asia_gRNA_1418_29067_29099	GTTTGGCCTTGTTGTTGTTGGCCTTTACCAGA	GUUUGGCCUUGUUGUUGUUGGCCUUUACCAGA	TCTGGTAAAGGCCAACAACAACAAGGCCAAAC	UCUGGUAAAGGCCAACAACAACAAGGCCAAAC	46.88
asia_gRNA_1203_26541_26573	TTAGTTCGTTTAGACCAGAAGATCAGGAACTC	UUAGUUCGUUUAGACCAGAAGAUCAGGAACUC	GAGTTCCTGATCTTCTGGTCTAAACGAACTAA	GAGUUCCUGAUCUUCUGGUCUAAACGAACUAA	40.62
asia_gRNA_836_17606_17638	asia_gRNA_883_18334_18366	CTTCTTCGCGGGTGATAAACATGTTAGGGTAA	CUUCUUCGCGGGUGAUAAACAUGUUAGGGUAA	TTACCCTAACATGTTTATCACCCGCGAAGAAG	UUACCCUAACAUGUUUAUCACCCGCGAAGAAG	43.75
asia_gRNA_555_15203_15235	TTGGTCATAGTACTACAGATAGAGACACCAGC	UUGGUCAUAGUACUACAGAUAGAGACACCAGC	GCTGGTGTCTCTATCTGTAGTACTATGACCAA	GCUGGUGUCUCUAUCUGUAGUACUAUGACCAA	43.75
asia_gRNA_1102_26357_26389	AGTACGCTATTAACTATTAACGTACCTGTCTC	AGUACGCUAUUAACUAUUAACGUACCUGUCUC	GAGACAGGTACGTTAATAGTTAATAGCGTACT	GAGACAGGUACGUUAAUAGUUAAUAGCGUACU	37.5
asia_gRNA_1443_29092_29124	CTCAGCAGCAGATTTCTTAGTGACAGTTTGGC	CUCAGCAGCAGAUUUCUUAGUGACAGUUUGGC	GCCAAACTGTCACTAAGAAATCTGCTGCTGAG	GCCAAACUGUCACUAAGAAAUCUGCUGCUGAG	46.88
asia_gRNA_1396_28895_28927	ATGAGGAACGAGAAGAGGCTTGACTGCCGCCT	AUGAGGAACGAGAAGAGGCUUGACUGCCGCCU	AGGCGGCAGTCAAGCCTCTTCTCGTTCCTCAT	AGGCGGCAGUCAAGCCUCUUCUCGUUCCUCAU	56.25
asia_gRNA_1448_29097_29129	GAAGCCTCAGCAGCAGATTTCTTAGTGACAGT	GAAGCCUCAGCAGCAGAUUUCUUAGUGACAGU	ACTGTCACTAAGAAATCTGCTGCTGAGGCTTC	ACUGUCACUAAGAAAUCUGCUGCUGAGGCUUC	46.88
asia_gRNA_1106_26361_26393	AAGAAGTACGCTATTAACTATTAACGTACCTG	AAGAAGUACGCUAUUAACUAUUAACGUACCUG	CAGGTACGTTAATAGTTAATAGCGTACTTCTT	CAGGUACGUUAAUAGUUAAUAGCGUACUUCUU	34.38
asia_gRNA_661_16077_16109	GAACCGTTCAATCATAAGTGTACCATCTGTTT	GAACCGUUCAAUCAUAAGUGUACCAUCUGUUU	AAACAGATGGTACACTTATGATTGAACGGTTC	AAACAGAUGGUACACUUAUGAUUGAACGGUUC	37.5
asia_gRNA_1659_29858_29890	CTTCCATATAGGCAGCTCTCCCTAGCATTGTT	CUUCCAUAUAGGCAGCUCUCCCUAGCAUUGUU	AACAATGCTAGGGAGAGCTGCCTATATGGAAG	AACAAUGCUAGGGAGAGCUGCCUAUAUGGAAG	46.88
asia_gRNA_470_15086_15118	GCGAAAAGTGCATCTTGATCCTCATAACTCAT	GCGAAAAGUGCAUCUUGAUCCUCAUAACUCAU	ATGAGTTATGAGGATCAAGATGCACTTTTCGC	AUGAGUUAUGAGGAUCAAGAUGCACUUUUCGC	40.62
asia_gRNA_705_16282_16314	GCGGTGTGTACATAGCCTCATAAAACTCAGGT	GCGGUGUGUACAUAGCCUCAUAAAACUCAGGU	ACCTGAGTTTTATGAGGCTATGTACACACCGC	ACCUGAGUUUUAUGAGGCUAUGUACACACCGC	46.88
asia_gRNA_195_13487_13519	CGCGGAGTTGATCACAACTACAGCCATAACCT	CGCGGAGUUGAUCACAACUACAGCCAUAACCU	AGGTTATGGCTGTAGTTGTGATCAACTCCGCG	AGGUUAUGGCUGUAGUUGUGAUCAACUCCGCG	50
asia_gRNA_1423_29072_29104	TGACAGTTTGGCCTTGTTGTTGTTGGCCTTTA	UGACAGUUUGGCCUUGUUGUUGUUGGCCUUUA	TAAAGGCCAACAACAACAAGGCCAAACTGTCA	UAAAGGCCAACAACAACAAGGCCAAACUGUCA	43.75
asia_gRNA_1051_26273_26305	GGCACGCTAGTAGTCGTCGTCGGTTCATCATA	GGCACGCUAGUAGUCGUCGUCGGUUCAUCAUA	TATGATGAACCGACGACGACTACTAGCGTGCC	UAUGAUGAACCGACGACGACUACUAGCGUGCC	53.12
asia_gRNA_1452_29187_29219	TTTCCTTGGGTTTGTTCTGGACCACGTCTGCC	UUUCCUUGGGUUUGUUCUGGACCACGUCUGCC	GGCAGACGTGGTCCAGAACAAACCCAAGGAAA	GGCAGACGUGGUCCAGAACAAACCCAAGGAAA	53.12
asia_gRNA_701_16278_16310	TGTGTACATAGCCTCATAAAACTCAGGTTCCC	UGUGUACAUAGCCUCAUAAAACUCAGGUUCCC	GGGAACCTGAGTTTTATGAGGCTATGTACACA	GGGAACCUGAGUUUUAUGAGGCUAUGUACACA	43.75
asia_gRNA_652_15935_15967	AATTCATGAGGTCCTTTAGTAAGGTCAGTCTC	AAUUCAUGAGGUCCUUUAGUAAGGUCAGUCUC	GAGACTGACCTTACTAAAGGACCTCATGAATT	GAGACUGACCUUACUAAAGGACCUCAUGAAUU	40.62
asia_gRNA_338_14807_14839	TCAACAGAACTTCCTTCCTTAAAGAAACCCTT	UCAACAGAACUUCCUUCCUUAAAGAAACCCUU	AAGGGTTTCTTTAAGGAAGGAAGTTCTGTTGA	AAGGGUUUCUUUAAGGAAGGAAGUUCUGUUGA	37.5
asia_gRNA_183_13473_13505	CAACTACAGCCATAACCTTTCCACATACCGCA	CAACUACAGCCAUAACCUUUCCACAUACCGCA	TGCGGTATGTGGAAAGGTTATGGCTGTAGTTG	UGCGGUAUGUGGAAAGGUUAUGGCUGUAGUUG	46.88
asia_gRNA_269_13952_13984	asia_gRNA_1542_29637_29669	AAAACGTTTATATAGCCCATCTGCCTTGTGTG	AAAACGUUUAUAUAGCCCAUCUGCCUUGUGUG	CACACAAGGCAGATGGGCTATATAAACGTTTT	CACACAAGGCAGAUGGGCUAUAUAAACGUUUU	40.62
asia_gRNA_1068_26323_26355	CCGAAACGAATGAGTACATAAGTTCGTACTCA	CCGAAACGAAUGAGUACAUAAGUUCGUACUCA	TGAGTACGAACTTATGTACTCATTCGTTTCGG	UGAGUACGAACUUAUGUACUCAUUCGUUUCGG	40.62
asia_gRNA_790_17165_17197	TGACTCTTACCAGTACCAGGTGGTCCCTGGAG	UGACUCUUACCAGUACCAGGUGGUCCCUGGAG	CTCCAGGGACCACCTGGTACTGGTAAGAGTCA	CUCCAGGGACCACCUGGUACUGGUAAGAGUCA	56.25
asia_gRNA_1313_28485_28517	GACGCAGTATTATTGGGTAAACCTTGGGGCCG	GACGCAGUAUUAUUGGGUAAACCUUGGGGCCG	CGGCCCCAAGGTTTACCCAATAATACTGCGTC	CGGCCCCAAGGUUUACCCAAUAAUACUGCGUC	53.12
asia_gRNA_388_14954_14986	CCATCGTAACAATCAAAGTACTTATCAACAAC	CCAUCGUAACAAUCAAAGUACUUAUCAACAAC	GTTGTTGATAAGTACTTTGATTGTTACGATGG	GUUGUUGAUAAGUACUUUGAUUGUUACGAUGG	34.38
asia_gRNA_495_15143_15175	ATGGCATACTTAAGATTCATTTGAGTTATAGT	AUGGCAUACUUAAGAUUCAUUUGAGUUAUAGU	ACTATAACTCAAATGAATCTTAAGTATGCCAT	ACUAUAACUCAAAUGAAUCUUAAGUAUGCCAU	28.12
asia_gRNA_958_24542_24574	AAATTGCACCAAAATTGGAGCTAAGTTGTTTA	AAAUUGCACCAAAAUUGGAGCUAAGUUGUUUA	TAAACAACTTAGCTCCAATTTTGGTGCAATTT	UAAACAACUUAGCUCCAAUUUUGGUGCAAUUU	31.25
asia_gRNA_774_17105_17137	TGATAATTTGCAACATTGCTAGAAAACTCATC	UGAUAAUUUGCAACAUUGCUAGAAAACUCAUC	GATGAGTTTTCTAGCAATGTTGCAAATTATCA	GAUGAGUUUUCUAGCAAUGUUGCAAAUUAUCA	31.25
asia_gRNA_50_381_413	asia_gRNA_267_13855_13887	GACGTTGACGTGATATATGTGGTACCATGTCA	GACGUUGACGUGAUAUAUGUGGUACCAUGUCA	TGACATGGTACCACATATATCACGTCAACGTC	UGACAUGGUACCACAUAUAUCACGUCAACGUC	43.75
asia_gRNA_731_16919_16951	asia_gRNA_541_15189_15221	ACAGATAGAGACACCAGCTACGGTGCGAGCTC	ACAGAUAGAGACACCAGCUACGGUGCGAGCUC	GAGCTCGCACCGTAGCTGGTGTCTCTATCTGT	GAGCUCGCACCGUAGCUGGUGUCUCUAUCUGU	56.25
asia_gRNA_657_15940_15972	AGCAAAATTCATGAGGTCCTTTAGTAAGGTCA	AGCAAAAUUCAUGAGGUCCUUUAGUAAGGUCA	TGACCTTACTAAAGGACCTCATGAATTTTGCT	UGACCUUACUAAAGGACCUCAUGAAUUUUGCU	37.5
asia_gRNA_658_15941_15973	GAGCAAAATTCATGAGGTCCTTTAGTAAGGTC	GAGCAAAAUUCAUGAGGUCCUUUAGUAAGGUC	GACCTTACTAAAGGACCTCATGAATTTTGCTC	GACCUUACUAAAGGACCUCAUGAAUUUUGCUC	40.62
asia_gRNA_450_15066_15098	CTCATAACTCATTGAATCATAATAAAGTCTAG	CUCAUAACUCAUUGAAUCAUAAUAAAGUCUAG	CTAGACTTTATTATGATTCAATGAGTTATGAG	CUAGACUUUAUUAUGAUUCAAUGAGUUAUGAG	28.12
asia_gRNA_783_17114_17146	asia_gRNA_1149_26404_26436	GGATGGCTAGTGTAACTAGCAAGAATACCACG	GGAUGGCUAGUGUAACUAGCAAGAAUACCACG	CGTGGTATTCTTGCTAGTTACACTAGCCATCC	CGUGGUAUUCUUGCUAGUUACACUAGCCAUCC	46.88
asia_gRNA_1404_28903_28935	ACTACGTGATGAGGAACGAGAAGAGGCTTGAC	ACUACGUGAUGAGGAACGAGAAGAGGCUUGAC	GTCAAGCCTCTTCTCGTTCCTCATCACGTAGT	GUCAAGCCUCUUCUCGUUCCUCAUCACGUAGU	50
asia_gRNA_68_6499_6531	asia_gRNA_1576_29748_29780	CTGATTAAAGATTGCTATGTGAGATTAAAGTT	CUGAUUAAAGAUUGCUAUGUGAGAUUAAAGUU	AACTTTAATCTCACATAGCAATCTTTAATCAG	AACUUUAAUCUCACAUAGCAAUCUUUAAUCAG	28.12
asia_gRNA_660_16076_16108	asia_gRNA_302_14739_14771	ACCGGGTTTGACAGTTTGAAAAGCAACATTGT	ACCGGGUUUGACAGUUUGAAAAGCAACAUUGU	ACAATGTTGCTTTTCAAACTGTCAAACCCGGT	ACAAUGUUGCUUUUCAAACUGUCAAACCCGGU	40.62
asia_gRNA_384_14950_14982	CGTAACAATCAAAGTACTTATCAACAACTTCA	CGUAACAAUCAAAGUACUUAUCAACAACUUCA	TGAAGTTGTTGATAAGTACTTTGATTGTTACG	UGAAGUUGUUGAUAAGUACUUUGAUUGUUACG	31.25
asia_gRNA_873_18188_18220	TCAACACTGAGGTGTGTAGGTGCCTGTGTAGG	UCAACACUGAGGUGUGUAGGUGCCUGUGUAGG	CCTACACAGGCACCTACACACCTCAGTGTTGA	CCUACACAGGCACCUACACACCUCAGUGUUGA	53.12
asia_gRNA_1473_29240_29272	GCGGCCAATGTTTGTAATCAGTTCCTTGTCTG	GCGGCCAAUGUUUGUAAUCAGUUCCUUGUCUG	CAGACAAGGAACTGATTACAAACATTGGCCGC	CAGACAAGGAACUGAUUACAAACAUUGGCCGC	46.88
asia_gRNA_582_15264_15296	TACTACAGTAGCTCCTCTAGTGGCGGCTATTG	UACUACAGUAGCUCCUCUAGUGGCGGCUAUUG	CAATAGCCGCCACTAGAGGAGCTACTGTAGTA	CAAUAGCCGCCACUAGAGGAGCUACUGUAGUA	50
asia_gRNA_828_17360_17392	TACTGTTCTAATGTTGAATTCACTTTGAATTT	UACUGUUCUAAUGUUGAAUUCACUUUGAAUUU	AAATTCAAAGTGAATTCAACATTAGAACAGTA	AAAUUCAAAGUGAAUUCAACAUUAGAACAGUA	25
asia_gRNA_1420_29069_29101	CAGTTTGGCCTTGTTGTTGTTGGCCTTTACCA	CAGUUUGGCCUUGUUGUUGUUGGCCUUUACCA	TGGTAAAGGCCAACAACAACAAGGCCAAACTG	UGGUAAAGGCCAACAACAACAAGGCCAAACUG	46.88
asia_gRNA_1083_26338_26370	ACGTACCTGTCTCTTCCGAAACGAATGAGTAC	ACGUACCUGUCUCUUCCGAAACGAAUGAGUAC	GTACTCATTCGTTTCGGAAGAGACAGGTACGT	GUACUCAUUCGUUUCGGAAGAGACAGGUACGU	46.88
asia_gRNA_648_15931_15963	CATGAGGTCCTTTAGTAAGGTCAGTCTCAGTC	CAUGAGGUCCUUUAGUAAGGUCAGUCUCAGUC	GACTGAGACTGACCTTACTAAAGGACCTCATG	GACUGAGACUGACCUUACUAAAGGACCUCAUG	46.88
asia_gRNA_530_15178_15210	CACCAGCTACGGTGCGAGCTCTATTCTTTGCA	CACCAGCUACGGUGCGAGCUCUAUUCUUUGCA	TGCAAAGAATAGAGCTCGCACCGTAGCTGGTG	UGCAAAGAAUAGAGCUCGCACCGUAGCUGGUG	53.12
asia_gRNA_1419_29068_29100	AGTTTGGCCTTGTTGTTGTTGGCCTTTACCAG	AGUUUGGCCUUGUUGUUGUUGGCCUUUACCAG	CTGGTAAAGGCCAACAACAACAAGGCCAAACT	CUGGUAAAGGCCAACAACAACAAGGCCAAACU	46.88
asia_gRNA_395_14961_14993	ACAGCCACCATCGTAACAATCAAAGTACTTAT	ACAGCCACCAUCGUAACAAUCAAAGUACUUAU	ATAAGTACTTTGATTGTTACGATGGTGGCTGT	AUAAGUACUUUGAUUGUUACGAUGGUGGCUGU	37.5
asia_gRNA_1477_29244_29276	ATTTGCGGCCAATGTTTGTAATCAGTTCCTTG	AUUUGCGGCCAAUGUUUGUAAUCAGUUCCUUG	CAAGGAACTGATTACAAACATTGGCCGCAAAT	CAAGGAACUGAUUACAAACAUUGGCCGCAAAU	40.62
asia_gRNA_952_24045_24077	TCTGGTAATATTTGTGAAAAATTAAAACCACC	UCUGGUAAUAUUUGUGAAAAAUUAAAACCACC	GGTGGTTTTAATTTTTCACAAATATTACCAGA	GGUGGUUUUAAUUUUUCACAAAUAUUACCAGA	28.12
asia_gRNA_1641_29813_29845	ATCGTACTCCGCGTGGCCTCGGTGAAAATGTG	AUCGUACUCCGCGUGGCCUCGGUGAAAAUGUG	CACATTTTCACCGAGGCCACGCGGAGTACGAT	CACAUUUUCACCGAGGCCACGCGGAGUACGAU	56.25
asia_gRNA_1472_29239_29271	CGGCCAATGTTTGTAATCAGTTCCTTGTCTGA	CGGCCAAUGUUUGUAAUCAGUUCCUUGUCUGA	TCAGACAAGGAACTGATTACAAACATTGGCCG	UCAGACAAGGAACUGAUUACAAACAUUGGCCG	43.75
asia_gRNA_124_12414_12446	asia_gRNA_826_17358_17390	CTGTTCTAATGTTGAATTCACTTTGAATTTAT	CUGUUCUAAUGUUGAAUUCACUUUGAAUUUAU	ATAAATTCAAAGTGAATTCAACATTAGAACAG	AUAAAUUCAAAGUGAAUUCAACAUUAGAACAG	25
asia_gRNA_479_15127_15159	TCATTTGAGTTATAGTAGGGATGACATTACGT	UCAUUUGAGUUAUAGUAGGGAUGACAUUACGU	ACGTAATGTCATCCCTACTATAACTCAAATGA	ACGUAAUGUCAUCCCUACUAUAACUCAAAUGA	34.38
asia_gRNA_212_13558_13590	TAAGACGGGCTGCACTTACACCGCAAACCCGT	UAAGACGGGCUGCACUUACACCGCAAACCCGU	ACGGGTTTGCGGTGTAAGTGCAGCCCGTCTTA	ACGGGUUUGCGGUGUAAGUGCAGCCCGUCUUA	56.25
asia_gRNA_1660_29859_29891	TCTTCCATATAGGCAGCTCTCCCTAGCATTGT	UCUUCCAUAUAGGCAGCUCUCCCUAGCAUUGU	ACAATGCTAGGGAGAGCTGCCTATATGGAAGA	ACAAUGCUAGGGAGAGCUGCCUAUAUGGAAGA	46.88
asia_gRNA_1079_26334_26366	ACCTGTCTCTTCCGAAACGAATGAGTACATAA	ACCUGUCUCUUCCGAAACGAAUGAGUACAUAA	TTATGTACTCATTCGTTTCGGAAGAGACAGGT	UUAUGUACUCAUUCGUUUCGGAAGAGACAGGU	40.62
asia_gRNA_978_24714_24746	asia_gRNA_625_15599_15631	ACAGCTTGACAAATGTTAAAAACACTATTAGC	ACAGCUUGACAAAUGUUAAAAACACUAUUAGC	GCTAATAGTGTTTTTAACATTTGTCAAGCTGT	GCUAAUAGUGUUUUUAACAUUUGUCAAGCUGU	31.25
asia_gRNA_1034_25586_25618	CATCCGAAAGGGAGTGAGGCTTGTATCGGTAT	CAUCCGAAAGGGAGUGAGGCUUGUAUCGGUAU	ATACCGATACAAGCCTCACTCCCTTTCGGATG	AUACCGAUACAAGCCUCACUCCCUUUCGGAUG	50
asia_gRNA_587_15269_15301	CCAATTACTACAGTAGCTCCTCTAGTGGCGGC	CCAAUUACUACAGUAGCUCCUCUAGUGGCGGC	GCCGCCACTAGAGGAGCTACTGTAGTAATTGG	GCCGCCACUAGAGGAGCUACUGUAGUAAUUGG	53.12
asia_gRNA_112_12397_12429	asia_gRNA_1155_26410_26442	CAGTAAGGATGGCTAGTGTAACTAGCAAGAAT	CAGUAAGGAUGGCUAGUGUAACUAGCAAGAAU	ATTCTTGCTAGTTACACTAGCCATCCTTACTG	AUUCUUGCUAGUUACACUAGCCAUCCUUACUG	40.62
asia_gRNA_1505_29322_29354	CACGTTCCCGAAGGTGTGACTTCCATGCCAAT	CACGUUCCCGAAGGUGUGACUUCCAUGCCAAU	ATTGGCATGGAAGTCACACCTTCGGGAACGTG	AUUGGCAUGGAAGUCACACCUUCGGGAACGUG	53.12
asia_gRNA_747_17046_17078	AGTAATTCTAACATAGTGCTCTTGTGGCACTA	AGUAAUUCUAACAUAGUGCUCUUGUGGCACUA	TAGTGCCACAAGAGCACTATGTTAGAATTACT	UAGUGCCACAAGAGCACUAUGUUAGAAUUACU	37.5
asia_gRNA_424_15040_15072	GTCTAGCCTTACCCCATTTATTAAATGGAAAA	GUCUAGCCUUACCCCAUUUAUUAAAUGGAAAA	TTTTCCATTTAATAAATGGGGTAAGGCTAGAC	UUUUCCAUUUAAUAAAUGGGGUAAGGCUAGAC	34.38
asia_gRNA_1088_26343_26375	TATTAACGTACCTGTCTCTTCCGAAACGAATG	UAUUAACGUACCUGUCUCUUCCGAAACGAAUG	CATTCGTTTCGGAAGAGACAGGTACGTTAATA	CAUUCGUUUCGGAAGAGACAGGUACGUUAAUA	40.62
asia_gRNA_5_136_168	AAGTTCGTTTAGAGAACAGATCTACAAGAGAT	AAGUUCGUUUAGAGAACAGAUCUACAAGAGAU	ATCTCTTGTAGATCTGTTCTCTAAACGAACTT	AUCUCUUGUAGAUCUGUUCUCUAAACGAACUU	34.38
asia_gRNA_222_13568_13600	CCGCACGGTGTAAGACGGGCTGCACTTACACC	CCGCACGGUGUAAGACGGGCUGCACUUACACC	GGTGTAAGTGCAGCCCGTCTTACACCGTGCGG	GGUGUAAGUGCAGCCCGUCUUACACCGUGCGG	62.5
asia_gRNA_440_15056_15088	ATTGAATCATAATAAAGTCTAGCCTTACCCCA	AUUGAAUCAUAAUAAAGUCUAGCCUUACCCCA	TGGGGTAAGGCTAGACTTTATTATGATTCAAT	UGGGGUAAGGCUAGACUUUAUUAUGAUUCAAU	34.38
asia_gRNA_910_20398_20430	AATCTCCATAAACGATATGTTCGAAGGCATAG	AAUCUCCAUAAACGAUAUGUUCGAAGGCAUAG	CTATGCCTTCGAACATATCGTTTATGGAGATT	CUAUGCCUUCGAACAUAUCGUUUAUGGAGAUU	37.5
asia_gRNA_707_16284_16316	ATGCGGTGTGTACATAGCCTCATAAAACTCAG	AUGCGGUGUGUACAUAGCCUCAUAAAACUCAG	CTGAGTTTTATGAGGCTATGTACACACCGCAT	CUGAGUUUUAUGAGGCUAUGUACACACCGCAU	43.75
asia_gRNA_206_13552_13584	GGGCTGCACTTACACCGCAAACCCGTTTAAAA	GGGCUGCACUUACACCGCAAACCCGUUUAAAA	TTTTAAACGGGTTTGCGGTGTAAGTGCAGCCC	UUUUAAACGGGUUUGCGGUGUAAGUGCAGCCC	50
asia_gRNA_1551_29679_29711	ATTCTGCACAAGAGTAGACTATATATCGTAAA	AUUCUGCACAAGAGUAGACUAUAUAUCGUAAA	TTTACGATATATAGTCTACTCTTGTGCAGAAT	UUUACGAUAUAUAGUCUACUCUUGUGCAGAAU	31.25
asia_gRNA_1602_29774_29806	TTTCAAGTCCTCCCTAATGTTACACACTGATT	UUUCAAGUCCUCCCUAAUGUUACACACUGAUU	AATCAGTGTGTAACATTAGGGAGGACTTGAAA	AAUCAGUGUGUAACAUUAGGGAGGACUUGAAA	37.5
asia_gRNA_1581_29753_29785	ACACACTGATTAAAGATTGCTATGTGAGATTA	ACACACUGAUUAAAGAUUGCUAUGUGAGAUUA	TAATCTCACATAGCAATCTTTAATCAGTGTGT	UAAUCUCACAUAGCAAUCUUUAAUCAGUGUGU	31.25
asia_gRNA_1513_29433_29465	asia_gRNA_879_18330_18362	TTCGCGGGTGATAAACATGTTAGGGTAACCAT	UUCGCGGGUGAUAAACAUGUUAGGGUAACCAU	ATGGTTACCCTAACATGTTTATCACCCGCGAA	AUGGUUACCCUAACAUGUUUAUCACCCGCGAA	43.75
asia_gRNA_281_14500_14532	asia_gRNA_693_16150_16182	ACAAATGAAAGACATCAGCATACTCCTGATTA	ACAAAUGAAAGACAUCAGCAUACUCCUGAUUA	TAATCAGGAGTATGCTGATGTCTTTCATTTGT	UAAUCAGGAGUAUGCUGAUGUCUUUCAUUUGU	34.38
asia_gRNA_1685_29884_29916	asia_gRNA_937_20970_21002	AACAGCTGTACCTGGTGCAACTCCTTTATCAG	AACAGCUGUACCUGGUGCAACUCCUUUAUCAG	CTGATAAAGGAGTTGCACCAGGTACAGCTGTT	CUGAUAAAGGAGUUGCACCAGGUACAGCUGUU	46.88
asia_gRNA_1006_25191_25223	asia_gRNA_1442_29091_29123	TCAGCAGCAGATTTCTTAGTGACAGTTTGGCC	UCAGCAGCAGAUUUCUUAGUGACAGUUUGGCC	GGCCAAACTGTCACTAAGAAATCTGCTGCTGA	GGCCAAACUGUCACUAAGAAAUCUGCUGCUGA	46.88
asia_gRNA_696_16273_16305	ACATAGCCTCATAAAACTCAGGTTCCCAATAC	ACAUAGCCUCAUAAAACUCAGGUUCCCAAUAC	GTATTGGGAACCTGAGTTTTATGAGGCTATGT	GUAUUGGGAACCUGAGUUUUAUGAGGCUAUGU	40.62
asia_gRNA_260_13606_13638	CAAAAGCCCTGTATACGACATCAGTACTAGTG	CAAAAGCCCUGUAUACGACAUCAGUACUAGUG	CACTAGTACTGATGTCGTATACAGGGCTTTTG	CACUAGUACUGAUGUCGUAUACAGGGCUUUUG	43.75
asia_gRNA_926_20959_20991	CTGGTGCAACTCCTTTATCAGAACCAGCACCA	CUGGUGCAACUCCUUUAUCAGAACCAGCACCA	TGGTGCTGGTTCTGATAAAGGAGTTGCACCAG	UGGUGCUGGUUCUGAUAAAGGAGUUGCACCAG	50
asia_gRNA_1325_28497_28529	GCGGTGAACCAAGACGCAGTATTATTGGGTAA	GCGGUGAACCAAGACGCAGUAUUAUUGGGUAA	TTACCCAATAATACTGCGTCTTGGTTCACCGC	UUACCCAAUAAUACUGCGUCUUGGUUCACCGC	46.88
asia_gRNA_892_19709_19741	asia_gRNA_669_16126_16158	CCTGATTAGGATGTTTAGTAAGTGGGTAAGCA	CCUGAUUAGGAUGUUUAGUAAGUGGGUAAGCA	TGCTTACCCACTTACTAAACATCCTAATCAGG	UGCUUACCCACUUACUAAACAUCCUAAUCAGG	40.62
asia_gRNA_1069_26324_26356	TCCGAAACGAATGAGTACATAAGTTCGTACTC	UCCGAAACGAAUGAGUACAUAAGUUCGUACUC	GAGTACGAACTTATGTACTCATTCGTTTCGGA	GAGUACGAACUUAUGUACUCAUUCGUUUCGGA	40.62
asia_gRNA_500_15148_15180	CACTAATGGCATACTTAAGATTCATTTGAGTT	CACUAAUGGCAUACUUAAGAUUCAUUUGAGUU	AACTCAAATGAATCTTAAGTATGCCATTAGTG	AACUCAAAUGAAUCUUAAGUAUGCCAUUAGUG	31.25
asia_gRNA_1502_29319_29351	GTTCCCGAAGGTGTGACTTCCATGCCAATGCG	GUUCCCGAAGGUGUGACUUCCAUGCCAAUGCG	CGCATTGGCATGGAAGTCACACCTTCGGGAAC	CGCAUUGGCAUGGAAGUCACACCUUCGGGAAC	56.25
asia_gRNA_194_13486_13518	GCGGAGTTGATCACAACTACAGCCATAACCTT	GCGGAGUUGAUCACAACUACAGCCAUAACCUU	AAGGTTATGGCTGTAGTTGTGATCAACTCCGC	AAGGUUAUGGCUGUAGUUGUGAUCAACUCCGC	46.88
asia_gRNA_679_16136_16168	TCAGCATACTCCTGATTAGGATGTTTAGTAAG	UCAGCAUACUCCUGAUUAGGAUGUUUAGUAAG	CTTACTAAACATCCTAATCAGGAGTATGCTGA	CUUACUAAACAUCCUAAUCAGGAGUAUGCUGA	37.5
asia_gRNA_64_3438_3470	asia_gRNA_449_15065_15097	TCATAACTCATTGAATCATAATAAAGTCTAGC	UCAUAACUCAUUGAAUCAUAAUAAAGUCUAGC	GCTAGACTTTATTATGATTCAATGAGTTATGA	GCUAGACUUUAUUAUGAUUCAAUGAGUUAUGA	28.12
asia_gRNA_743_17034_17066	ATAGTGCTCTTGTGGCACTAGTGTAGGTGCAC	AUAGUGCUCUUGUGGCACUAGUGUAGGUGCAC	GTGCACCTACACTAGTGCCACAAGAGCACTAT	GUGCACCUACACUAGUGCCACAAGAGCACUAU	50
asia_gRNA_52_383_415	asia_gRNA_1556_29684_29716	AATTCATTCTGCACAAGAGTAGACTATATATC	AAUUCAUUCUGCACAAGAGUAGACUAUAUAUC	GATATATAGTCTACTCTTGTGCAGAATGAATT	GAUAUAUAGUCUACUCUUGUGCAGAAUGAAUU	31.25
asia_gRNA_251_13597_13629	TGTATACGACATCAGTACTAGTGCCTGTGCCG	UGUAUACGACAUCAGUACUAGUGCCUGUGCCG	CGGCACAGGCACTAGTACTGATGTCGTATACA	CGGCACAGGCACUAGUACUGAUGUCGUAUACA	50
asia_gRNA_643_15926_15958	GGTCCTTTAGTAAGGTCAGTCTCAGTCCAACA	GGUCCUUUAGUAAGGUCAGUCUCAGUCCAACA	TGTTGGACTGAGACTGACCTTACTAAAGGACC	UGUUGGACUGAGACUGACCUUACUAAAGGACC	46.88
asia_gRNA_1217_26665_26697	AATAGGAAACCTATTACTAGGTTCCATTGTTC	AAUAGGAAACCUAUUACUAGGUUCCAUUGUUC	GAACAATGGAACCTAGTAATAGGTTTCCTATT	GAACAAUGGAACCUAGUAAUAGGUUUCCUAUU	34.38
asia_gRNA_1480_29247_29279	GCAATTTGCGGCCAATGTTTGTAATCAGTTCC	GCAAUUUGCGGCCAAUGUUUGUAAUCAGUUCC	GGAACTGATTACAAACATTGGCCGCAAATTGC	GGAACUGAUUACAAACAUUGGCCGCAAAUUGC	43.75
asia_gRNA_768_17099_17131	TTTGCAACATTGCTAGAAAACTCATCTGAGAT	UUUGCAACAUUGCUAGAAAACUCAUCUGAGAU	ATCTCAGATGAGTTTTCTAGCAATGTTGCAAA	AUCUCAGAUGAGUUUUCUAGCAAUGUUGCAAA	34.38
asia_gRNA_92_11526_11558	CACATGGAAATGGCTTGATCTAAAGCATTACC	CACAUGGAAAUGGCUUGAUCUAAAGCAUUACC	GGTAATGCTTTAGATCAAGCCATTTCCATGTG	GGUAAUGCUUUAGAUCAAGCCAUUUCCAUGUG	40.62
asia_gRNA_925_20958_20990	TGGTGCAACTCCTTTATCAGAACCAGCACCAA	UGGUGCAACUCCUUUAUCAGAACCAGCACCAA	TTGGTGCTGGTTCTGATAAAGGAGTTGCACCA	UUGGUGCUGGUUCUGAUAAAGGAGUUGCACCA	46.88
asia_gRNA_1081_26336_26368	GTACCTGTCTCTTCCGAAACGAATGAGTACAT	GUACCUGUCUCUUCCGAAACGAAUGAGUACAU	ATGTACTCATTCGTTTCGGAAGAGACAGGTAC	AUGUACUCAUUCGUUUCGGAAGAGACAGGUAC	43.75
asia_gRNA_1173_26428_26460	ACGCACACAATCGAAGCGCAGTAAGGATGGCT	ACGCACACAAUCGAAGCGCAGUAAGGAUGGCU	AGCCATCCTTACTGCGCTTCGATTGTGTGCGT	AGCCAUCCUUACUGCGCUUCGAUUGUGUGCGU	53.12
asia_gRNA_950_24043_24075	TGGTAATATTTGTGAAAAATTAAAACCACCAA	UGGUAAUAUUUGUGAAAAAUUAAAACCACCAA	TTGGTGGTTTTAATTTTTCACAAATATTACCA	UUGGUGGUUUUAAUUUUUCACAAAUAUUACCA	25
asia_gRNA_79_10568_10600	TGTTAAAACCAACACTACCACATGAACCATTA	UGUUAAAACCAACACUACCACAUGAACCAUUA	TAATGGTTCATGTGGTAGTGTTGGTTTTAACA	UAAUGGUUCAUGUGGUAGUGUUGGUUUUAACA	34.38
asia_gRNA_571_15251_15283	CCTCTAGTGGCGGCTATTGATTTCAATAATTT	CCUCUAGUGGCGGCUAUUGAUUUCAAUAAUUU	AAATTATTGAAATCAATAGCCGCCACTAGAGG	AAAUUAUUGAAAUCAAUAGCCGCCACUAGAGG	37.5
asia_gRNA_1276_27866_27898	CAGAAAGGCTAAAAAGCACAAATAGAAGTCAA	CAGAAAGGCUAAAAAGCACAAAUAGAAGUCAA	TTGACTTCTATTTGTGCTTTTTAGCCTTTCTG	UUGACUUCUAUUUGUGCUUUUUAGCCUUUCUG	34.38
asia_gRNA_995_24762_24794	asia_gRNA_684_16141_16173	AGACATCAGCATACTCCTGATTAGGATGTTTA	AGACAUCAGCAUACUCCUGAUUAGGAUGUUUA	TAAACATCCTAATCAGGAGTATGCTGATGTCT	UAAACAUCCUAAUCAGGAGUAUGCUGAUGUCU	37.5
asia_gRNA_876_18289_18321	asia_gRNA_240_13586_13618	TCAGTACTAGTGCCTGTGCCGCACGGTGTAAG	UCAGUACUAGUGCCUGUGCCGCACGGUGUAAG	CTTACACCGTGCGGCACAGGCACTAGTACTGA	CUUACACCGUGCGGCACAGGCACUAGUACUGA	56.25
asia_gRNA_1190_26445_26477	AACAATATTGCAGCAGTACGCACACAATCGAA	AACAAUAUUGCAGCAGUACGCACACAAUCGAA	TTCGATTGTGTGCGTACTGCTGCAATATTGTT	UUCGAUUGUGUGCGUACUGCUGCAAUAUUGUU	40.62
asia_gRNA_158_13441_13473	asia_gRNA_408_14974_15006	GGTTAGCATTAATACAGCCACCATCGTAACAA	GGUUAGCAUUAAUACAGCCACCAUCGUAACAA	TTGTTACGATGGTGGCTGTATTAATGCTAACC	UUGUUACGAUGGUGGCUGUAUUAAUGCUAACC	40.62
asia_gRNA_23_154_186	asia_gRNA_713_16290_16322	GACTGTATGCGGTGTGTACATAGCCTCATAAA	GACUGUAUGCGGUGUGUACAUAGCCUCAUAAA	TTTATGAGGCTATGTACACACCGCATACAGTC	UUUAUGAGGCUAUGUACACACCGCAUACAGUC	43.75
asia_gRNA_1119_26374_26406	CGAAAGCAAGAAAAAGAAGTACGCTATTAACT	CGAAAGCAAGAAAAAGAAGUACGCUAUUAACU	AGTTAATAGCGTACTTCTTTTTCTTGCTTTCG	AGUUAAUAGCGUACUUCUUUUUCUUGCUUUCG	34.38
asia_gRNA_1036_25588_25620	GCCATCCGAAAGGGAGTGAGGCTTGTATCGGT	GCCAUCCGAAAGGGAGUGAGGCUUGUAUCGGU	ACCGATACAAGCCTCACTCCCTTTCGGATGGC	ACCGAUACAAGCCUCACUCCCUUUCGGAUGGC	56.25
asia_gRNA_1479_29246_29278	CAATTTGCGGCCAATGTTTGTAATCAGTTCCT	CAAUUUGCGGCCAAUGUUUGUAAUCAGUUCCU	AGGAACTGATTACAAACATTGGCCGCAAATTG	AGGAACUGAUUACAAACAUUGGCCGCAAAUUG	40.62
asia_gRNA_1048_26270_26302	ACGCTAGTAGTCGTCGTCGGTTCATCATAAAT	ACGCUAGUAGUCGUCGUCGGUUCAUCAUAAAU	ATTTATGATGAACCGACGACGACTACTAGCGT	AUUUAUGAUGAACCGACGACGACUACUAGCGU	43.75
asia_gRNA_89_11523_11555	ATGGAAATGGCTTGATCTAAAGCATTACCATA	AUGGAAAUGGCUUGAUCUAAAGCAUUACCAUA	TATGGTAATGCTTTAGATCAAGCCATTTCCAT	UAUGGUAAUGCUUUAGAUCAAGCCAUUUCCAU	34.38
asia_gRNA_1008_25453_25485	TAAGTTCGTTTATGTGTAATGTAATTTGACTC	UAAGUUCGUUUAUGUGUAAUGUAAUUUGACUC	GAGTCAAATTACATTACACATAAACGAACTTA	GAGUCAAAUUACAUUACACAUAAACGAACUUA	28.12
asia_gRNA_1027_25472_25504	ATTCTCATAAACAAATCCATAAGTTCGTTTAT	AUUCUCAUAAACAAAUCCAUAAGUUCGUUUAU	ATAAACGAACTTATGGATTTGTTTATGAGAAT	AUAAACGAACUUAUGGAUUUGUUUAUGAGAAU	25
asia_gRNA_1028_25580_25612	AAAGGGAGTGAGGCTTGTATCGGTATCGTTGC	AAAGGGAGUGAGGCUUGUAUCGGUAUCGUUGC	GCAACGATACCGATACAAGCCTCACTCCCTTT	GCAACGAUACCGAUACAAGCCUCACUCCCUUU	50
asia_gRNA_793_17168_17200	AAATGACTCTTACCAGTACCAGGTGGTCCCTG	AAAUGACUCUUACCAGUACCAGGUGGUCCCUG	CAGGGACCACCTGGTACTGGTAAGAGTCATTT	CAGGGACCACCUGGUACUGGUAAGAGUCAUUU	50
asia_gRNA_858_17659_17691	AAGCACTCACAGTGTCAACAATTTCAGCAGGA	AAGCACUCACAGUGUCAACAAUUUCAGCAGGA	TCCTGCTGAAATTGTTGACACTGTGAGTGCTT	UCCUGCUGAAAUUGUUGACACUGUGAGUGCUU	43.75
asia_gRNA_782_17113_17145	asia_gRNA_984_24720_24752	asia_gRNA_508_15156_15188	ATTCTTTGCACTAATGGCATACTTAAGATTCA	AUUCUUUGCACUAAUGGCAUACUUAAGAUUCA	TGAATCTTAAGTATGCCATTAGTGCAAAGAAT	UGAAUCUUAAGUAUGCCAUUAGUGCAAAGAAU	31.25
asia_gRNA_1037_25589_25621	AGCCATCCGAAAGGGAGTGAGGCTTGTATCGG	AGCCAUCCGAAAGGGAGUGAGGCUUGUAUCGG	CCGATACAAGCCTCACTCCCTTTCGGATGGCT	CCGAUACAAGCCUCACUCCCUUUCGGAUGGCU	56.25
asia_gRNA_857_17658_17690	AGCACTCACAGTGTCAACAATTTCAGCAGGAC	AGCACUCACAGUGUCAACAAUUUCAGCAGGAC	GTCCTGCTGAAATTGTTGACACTGTGAGTGCT	GUCCUGCUGAAAUUGUUGACACUGUGAGUGCU	46.88
asia_gRNA_1151_26406_26438	AAGGATGGCTAGTGTAACTAGCAAGAATACCA	AAGGAUGGCUAGUGUAACUAGCAAGAAUACCA	TGGTATTCTTGCTAGTTACACTAGCCATCCTT	UGGUAUUCUUGCUAGUUACACUAGCCAUCCUU	40.62
asia_gRNA_772_17103_17135	ATAATTTGCAACATTGCTAGAAAACTCATCTG	AUAAUUUGCAACAUUGCUAGAAAACUCAUCUG	CAGATGAGTTTTCTAGCAATGTTGCAAATTAT	CAGAUGAGUUUUCUAGCAAUGUUGCAAAUUAU	31.25
asia_gRNA_1331_28503_28535	GTGAGAGCGGTGAACCAAGACGCAGTATTATT	GUGAGAGCGGUGAACCAAGACGCAGUAUUAUU	AATAATACTGCGTCTTGGTTCACCGCTCTCAC	AAUAAUACUGCGUCUUGGUUCACCGCUCUCAC	46.88
asia_gRNA_1074_26329_26361	TCTCTTCCGAAACGAATGAGTACATAAGTTCG	UCUCUUCCGAAACGAAUGAGUACAUAAGUUCG	CGAACTTATGTACTCATTCGTTTCGGAAGAGA	CGAACUUAUGUACUCAUUCGUUUCGGAAGAGA	40.62
asia_gRNA_1186_26441_26473	ATATTGCAGCAGTACGCACACAATCGAAGCGC	AUAUUGCAGCAGUACGCACACAAUCGAAGCGC	GCGCTTCGATTGTGTGCGTACTGCTGCAATAT	GCGCUUCGAUUGUGUGCGUACUGCUGCAAUAU	50
asia_gRNA_607_15535_15567	CACCTGGTTTAACATATAGTGAACCGCCACAC	CACCUGGUUUAACAUAUAGUGAACCGCCACAC	GTGTGGCGGTTCACTATATGTTAAACCAGGTG	GUGUGGCGGUUCACUAUAUGUUAAACCAGGUG	46.88
asia_gRNA_1283_27873_27905	GGAATAGCAGAAAGGCTAAAAAGCACAAATAG	GGAAUAGCAGAAAGGCUAAAAAGCACAAAUAG	CTATTTGTGCTTTTTAGCCTTTCTGCTATTCC	CUAUUUGUGCUUUUUAGCCUUUCUGCUAUUCC	37.5
asia_gRNA_177_13467_13499	CAGCCATAACCTTTCCACATACCGCAGACGGT	CAGCCAUAACCUUUCCACAUACCGCAGACGGU	ACCGTCTGCGGTATGTGGAAAGGTTATGGCTG	ACCGUCUGCGGUAUGUGGAAAGGUUAUGGCUG	53.12
asia_gRNA_1571_29743_29775	TAAAGATTGCTATGTGAGATTAAAGTTAACTA	UAAAGAUUGCUAUGUGAGAUUAAAGUUAACUA	TAGTTAACTTTAATCTCACATAGCAATCTTTA	UAGUUAACUUUAAUCUCACAUAGCAAUCUUUA	25
asia_gRNA_403_14969_15001	GCATTAATACAGCCACCATCGTAACAATCAAA	GCAUUAAUACAGCCACCAUCGUAACAAUCAAA	TTTGATTGTTACGATGGTGGCTGTATTAATGC	UUUGAUUGUUACGAUGGUGGCUGUAUUAAUGC	37.5
asia_gRNA_1267_27597_27629	AGGATGAAATGGTGAATTGCCCTCGTATGTTC	AGGAUGAAAUGGUGAAUUGCCCUCGUAUGUUC	GAACATACGAGGGCAATTCACCATTTCATCCT	GAACAUACGAGGGCAAUUCACCAUUUCAUCCU	43.75
asia_gRNA_151_13419_13451	AGTGTAAAACCCACAGGGTCATTAGCACAAGT	AGUGUAAAACCCACAGGGUCAUUAGCACAAGU	ACTTGTGCTAATGACCCTGTGGGTTTTACACT	ACUUGUGCUAAUGACCCUGUGGGUUUUACACU	43.75
asia_gRNA_1098_26353_26385	CGCTATTAACTATTAACGTACCTGTCTCTTCC	CGCUAUUAACUAUUAACGUACCUGUCUCUUCC	GGAAGAGACAGGTACGTTAATAGTTAATAGCG	GGAAGAGACAGGUACGUUAAUAGUUAAUAGCG	40.62
asia_gRNA_1367_28835_28867	GCAATGTTGTTCCTTGAGGAAGTTGTAGCACG	GCAAUGUUGUUCCUUGAGGAAGUUGUAGCACG	CGTGCTACAACTTCCTCAAGGAACAACATTGC	CGUGCUACAACUUCCUCAAGGAACAACAUUGC	46.88
asia_gRNA_1476_29243_29275	TTTGCGGCCAATGTTTGTAATCAGTTCCTTGT	UUUGCGGCCAAUGUUUGUAAUCAGUUCCUUGU	ACAAGGAACTGATTACAAACATTGGCCGCAAA	ACAAGGAACUGAUUACAAACAUUGGCCGCAAA	40.62
asia_gRNA_638_15921_15953	asia_gRNA_1007_25452_25484	AAGTTCGTTTATGTGTAATGTAATTTGACTCC	AAGUUCGUUUAUGUGUAAUGUAAUUUGACUCC	GGAGTCAAATTACATTACACATAAACGAACTT	GGAGUCAAAUUACAUUACACAUAAACGAACUU	31.25
asia_gRNA_1645_29817_29849	CTCGATCGTACTCCGCGTGGCCTCGGTGAAAA	CUCGAUCGUACUCCGCGUGGCCUCGGUGAAAA	TTTTCACCGAGGCCACGCGGAGTACGATCGAG	UUUUCACCGAGGCCACGCGGAGUACGAUCGAG	59.38
asia_gRNA_1045_26267_26299	CTAGTAGTCGTCGTCGGTTCATCATAAATTGG	CUAGUAGUCGUCGUCGGUUCAUCAUAAAUUGG	CCAATTTATGATGAACCGACGACGACTACTAG	CCAAUUUAUGAUGAACCGACGACGACUACUAG	43.75
asia_gRNA_44_375_407	asia_gRNA_562_15210_15242	CTGTCTATTGGTCATAGTACTACAGATAGAGA	CUGUCUAUUGGUCAUAGUACUACAGAUAGAGA	TCTCTATCTGTAGTACTATGACCAATAGACAG	UCUCUAUCUGUAGUACUAUGACCAAUAGACAG	37.5
asia_gRNA_1545_29640_29672	GCGAAAACGTTTATATAGCCCATCTGCCTTGT	GCGAAAACGUUUAUAUAGCCCAUCUGCCUUGU	ACAAGGCAGATGGGCTATATAAACGTTTTCGC	ACAAGGCAGAUGGGCUAUAUAAACGUUUUCGC	43.75
asia_gRNA_521_15169_15201	CGGTGCGAGCTCTATTCTTTGCACTAATGGCA	CGGUGCGAGCUCUAUUCUUUGCACUAAUGGCA	TGCCATTAGTGCAAAGAATAGAGCTCGCACCG	UGCCAUUAGUGCAAAGAAUAGAGCUCGCACCG	50
asia_gRNA_250_13596_13628	GTATACGACATCAGTACTAGTGCCTGTGCCGC	GUAUACGACAUCAGUACUAGUGCCUGUGCCGC	GCGGCACAGGCACTAGTACTGATGTCGTATAC	GCGGCACAGGCACUAGUACUGAUGUCGUAUAC	53.12
asia_gRNA_1199_26454_26486	ACTCACGTTAACAATATTGCAGCAGTACGCAC	ACUCACGUUAACAAUAUUGCAGCAGUACGCAC	GTGCGTACTGCTGCAATATTGTTAACGTGAGT	GUGCGUACUGCUGCAAUAUUGUUAACGUGAGU	43.75
asia_gRNA_380_14946_14978	ACAATCAAAGTACTTATCAACAACTTCAACTA	ACAAUCAAAGUACUUAUCAACAACUUCAACUA	TAGTTGAAGTTGTTGATAAGTACTTTGATTGT	UAGUUGAAGUUGUUGAUAAGUACUUUGAUUGU	28.12
asia_gRNA_481_15129_15161	ATTCATTTGAGTTATAGTAGGGATGACATTAC	AUUCAUUUGAGUUAUAGUAGGGAUGACAUUAC	GTAATGTCATCCCTACTATAACTCAAATGAAT	GUAAUGUCAUCCCUACUAUAACUCAAAUGAAU	31.25
asia_gRNA_1383_28851_28883	asia_gRNA_1490_29257_29289	GGCAAATTGTGCAATTTGCGGCCAATGTTTGT	GGCAAAUUGUGCAAUUUGCGGCCAAUGUUUGU	ACAAACATTGGCCGCAAATTGCACAATTTGCC	ACAAACAUUGGCCGCAAAUUGCACAAUUUGCC	43.75
asia_gRNA_784_17159_17191	TTACCAGTACCAGGTGGTCCCTGGAGTGTAGA	UUACCAGUACCAGGUGGUCCCUGGAGUGUAGA	TCTACACTCCAGGGACCACCTGGTACTGGTAA	UCUACACUCCAGGGACCACCUGGUACUGGUAA	53.12
asia_gRNA_917_20870_20902	asia_gRNA_829_17361_17393	ATACTGTTCTAATGTTGAATTCACTTTGAATT	AUACUGUUCUAAUGUUGAAUUCACUUUGAAUU	AATTCAAAGTGAATTCAACATTAGAACAGTAT	AAUUCAAAGUGAAUUCAACAUUAGAACAGUAU	25
asia_gRNA_26_325_357	CTTACCTTTCGGTCACACCCGGACAAAACCTA	CUUACCUUUCGGUCACACCCGGACAAAACCUA	TAGGTTTTGTCCGGGTGTGACCGAAAGGTAAG	UAGGUUUUGUCCGGGUGUGACCGAAAGGUAAG	50
asia_gRNA_350_14820_14852	asia_gRNA_332_14801_14833	GAACTTCCTTCCTTAAAGAAACCCTTAGACAC	GAACUUCCUUCCUUAAAGAAACCCUUAGACAC	GTGTCTAAGGGTTTCTTTAAGGAAGGAAGTTC	GUGUCUAAGGGUUUCUUUAAGGAAGGAAGUUC	40.62
asia_gRNA_1673_29872_29904	TACACATTAGGGCTCTTCCATATAGGCAGCTC	UACACAUUAGGGCUCUUCCAUAUAGGCAGCUC	GAGCTGCCTATATGGAAGAGCCCTAATGTGTA	GAGCUGCCUAUAUGGAAGAGCCCUAAUGUGUA	46.88
asia_gRNA_443_15059_15091	CTCATTGAATCATAATAAAGTCTAGCCTTACC	CUCAUUGAAUCAUAAUAAAGUCUAGCCUUACC	GGTAAGGCTAGACTTTATTATGATTCAATGAG	GGUAAGGCUAGACUUUAUUAUGAUUCAAUGAG	34.38
asia_gRNA_219_13565_13597	CACGGTGTAAGACGGGCTGCACTTACACCGCA	CACGGUGUAAGACGGGCUGCACUUACACCGCA	TGCGGTGTAAGTGCAGCCCGTCTTACACCGTG	UGCGGUGUAAGUGCAGCCCGUCUUACACCGUG	59.38
asia_gRNA_348_14818_14850	asia_gRNA_425_15041_15073	AGTCTAGCCTTACCCCATTTATTAAATGGAAA	AGUCUAGCCUUACCCCAUUUAUUAAAUGGAAA	TTTCCATTTAATAAATGGGGTAAGGCTAGACT	UUUCCAUUUAAUAAAUGGGGUAAGGCUAGACU	34.38
asia_gRNA_99_12105_12137	ATGTCTACAGCACCCTGCATGGAAAGCAAAAC	AUGUCUACAGCACCCUGCAUGGAAAGCAAAAC	GTTTTGCTTTCCATGCAGGGTGCTGTAGACAT	GUUUUGCUUUCCAUGCAGGGUGCUGUAGACAU	46.88
asia_gRNA_485_15133_15165	TAAGATTCATTTGAGTTATAGTAGGGATGACA	UAAGAUUCAUUUGAGUUAUAGUAGGGAUGACA	TGTCATCCCTACTATAACTCAAATGAATCTTA	UGUCAUCCCUACUAUAACUCAAAUGAAUCUUA	31.25
asia_gRNA_1591_29763_29795	CCCTAATGTTACACACTGATTAAAGATTGCTA	CCCUAAUGUUACACACUGAUUAAAGAUUGCUA	TAGCAATCTTTAATCAGTGTGTAACATTAGGG	UAGCAAUCUUUAAUCAGUGUGUAACAUUAGGG	34.38
asia_gRNA_1637_29809_29841	TACTCCGCGTGGCCTCGGTGAAAATGTGGTGG	UACUCCGCGUGGCCUCGGUGAAAAUGUGGUGG	CCACCACATTTTCACCGAGGCCACGCGGAGTA	CCACCACAUUUUCACCGAGGCCACGCGGAGUA	59.38
asia_gRNA_1234_27125_27157	CAATTTGTAATAAGAAAGCGTTCGTGATGTAG	CAAUUUGUAAUAAGAAAGCGUUCGUGAUGUAG	CTACATCACGAACGCTTTCTTATTACAAATTG	CUACAUCACGAACGCUUUCUUAUUACAAAUUG	34.38
asia_gRNA_33_332_364	TCTCCATCTTACCTTTCGGTCACACCCGGACA	UCUCCAUCUUACCUUUCGGUCACACCCGGACA	TGTCCGGGTGTGACCGAAAGGTAAGATGGAGA	UGUCCGGGUGUGACCGAAAGGUAAGAUGGAGA	53.12
asia_gRNA_411_14977_15009	CTTGGTTAGCATTAATACAGCCACCATCGTAA	CUUGGUUAGCAUUAAUACAGCCACCAUCGUAA	TTACGATGGTGGCTGTATTAATGCTAACCAAG	UUACGAUGGUGGCUGUAUUAAUGCUAACCAAG	40.62
asia_gRNA_1575_29747_29779	TGATTAAAGATTGCTATGTGAGATTAAAGTTA	UGAUUAAAGAUUGCUAUGUGAGAUUAAAGUUA	TAACTTTAATCTCACATAGCAATCTTTAATCA	UAACUUUAAUCUCACAUAGCAAUCUUUAAUCA	25
asia_gRNA_1025_25470_25502	TCTCATAAACAAATCCATAAGTTCGTTTATGT	UCUCAUAAACAAAUCCAUAAGUUCGUUUAUGU	ACATAAACGAACTTATGGATTTGTTTATGAGA	ACAUAAACGAACUUAUGGAUUUGUUUAUGAGA	28.12
asia_gRNA_834_17572_17604	ACACTGAATTGAAATATTCTGGTTCTAGTGTG	ACACUGAAUUGAAAUAUUCUGGUUCUAGUGUG	CACACTAGAACCAGAATATTTCAATTCAGTGT	CACACUAGAACCAGAAUAUUUCAAUUCAGUGU	34.38
asia_gRNA_717_16712_16744	TTGAGCGTTTCTGCTGCAAAAAGCTTGAGTCT	UUGAGCGUUUCUGCUGCAAAAAGCUUGAGUCU	AGACTCAAGCTTTTTGCAGCAGAAACGCTCAA	AGACUCAAGCUUUUUGCAGCAGAAACGCUCAA	43.75
asia_gRNA_1138_26393_26425	GTAACTAGCAAGAATACCACGAAAGCAAGAAA	GUAACUAGCAAGAAUACCACGAAAGCAAGAAA	TTTCTTGCTTTCGTGGTATTCTTGCTAGTTAC	UUUCUUGCUUUCGUGGUAUUCUUGCUAGUUAC	37.5
asia_gRNA_1259_27276_27308	AACGAGATGAAACATCTGTTGTCACTTACTGT	AACGAGAUGAAACAUCUGUUGUCACUUACUGU	ACAGTAAGTGACAACAGATGTTTCATCTCGTT	ACAGUAAGUGACAACAGAUGUUUCAUCUCGUU	37.5
asia_gRNA_1416_29065_29097	TTGGCCTTGTTGTTGTTGGCCTTTACCAGACA	UUGGCCUUGUUGUUGUUGGCCUUUACCAGACA	TGTCTGGTAAAGGCCAACAACAACAAGGCCAA	UGUCUGGUAAAGGCCAACAACAACAAGGCCAA	46.88
asia_gRNA_31_330_362	TCCATCTTACCTTTCGGTCACACCCGGACAAA	UCCAUCUUACCUUUCGGUCACACCCGGACAAA	TTTGTCCGGGTGTGACCGAAAGGTAAGATGGA	UUUGUCCGGGUGUGACCGAAAGGUAAGAUGGA	50
asia_gRNA_1157_26412_26444	CGCAGTAAGGATGGCTAGTGTAACTAGCAAGA	CGCAGUAAGGAUGGCUAGUGUAACUAGCAAGA	TCTTGCTAGTTACACTAGCCATCCTTACTGCG	UCUUGCUAGUUACACUAGCCAUCCUUACUGCG	46.88
asia_gRNA_1032_25584_25616	TCCGAAAGGGAGTGAGGCTTGTATCGGTATCG	UCCGAAAGGGAGUGAGGCUUGUAUCGGUAUCG	CGATACCGATACAAGCCTCACTCCCTTTCGGA	CGAUACCGAUACAAGCCUCACUCCCUUUCGGA	53.12
asia_gRNA_279_14383_14415	GGTATGTCTGATCCCAATATTTAAAATAACGG	GGUAUGUCUGAUCCCAAUAUUUAAAAUAACGG	CCGTTATTTTAAATATTGGGATCAGACATACC	CCGUUAUUUUAAAUAUUGGGAUCAGACAUACC	34.38
asia_gRNA_364_14834_14866	asia_gRNA_1406_28905_28937	CGACTACGTGATGAGGAACGAGAAGAGGCTTG	CGACUACGUGAUGAGGAACGAGAAGAGGCUUG	CAAGCCTCTTCTCGTTCCTCATCACGTAGTCG	CAAGCCUCUUCUCGUUCCUCAUCACGUAGUCG	53.12
asia_gRNA_938_21032_21064	GAGACAAAGTCATTAAGATCTGAATCGACAAG	GAGACAAAGUCAUUAAGAUCUGAAUCGACAAG	CTTGTCGATTCAGATCTTAATGACTTTGTCTC	CUUGUCGAUUCAGAUCUUAAUGACUUUGUCUC	37.5
asia_gRNA_169_13459_13491	ACCTTTCCACATACCGCAGACGGTACAGACTG	ACCUUUCCACAUACCGCAGACGGUACAGACUG	CAGTCTGTACCGTCTGCGGTATGTGGAAAGGT	CAGUCUGUACCGUCUGCGGUAUGUGGAAAGGU	53.12
asia_gRNA_363_14833_14865	asia_gRNA_1563_29691_29723	TTACGAGAATTCATTCTGCACAAGAGTAGACT	UUACGAGAAUUCAUUCUGCACAAGAGUAGACU	AGTCTACTCTTGTGCAGAATGAATTCTCGTAA	AGUCUACUCUUGUGCAGAAUGAAUUCUCGUAA	37.5
asia_gRNA_902_19876_19908	CTGGTTTAATGTTGCGCTTAGCCCAAAGCTCA	CUGGUUUAAUGUUGCGCUUAGCCCAAAGCUCA	TGAGCTTTGGGCTAAGCGCAACATTAAACCAG	UGAGCUUUGGGCUAAGCGCAACAUUAAACCAG	46.88
asia_gRNA_210_13556_13588	AGACGGGCTGCACTTACACCGCAAACCCGTTT	AGACGGGCUGCACUUACACCGCAAACCCGUUU	AAACGGGTTTGCGGTGTAAGTGCAGCCCGTCT	AAACGGGUUUGCGGUGUAAGUGCAGCCCGUCU	56.25
asia_gRNA_1626_29798_29830	GCCTCGGTGAAAATGTGGTGGCTCTTTCAAGT	GCCUCGGUGAAAAUGUGGUGGCUCUUUCAAGU	ACTTGAAAGAGCCACCACATTTTCACCGAGGC	ACUUGAAAGAGCCACCACAUUUUCACCGAGGC	50
asia_gRNA_100_12246_12278	TCAGAATCACCATTAGCAACAGCCTGCTCATA	UCAGAAUCACCAUUAGCAACAGCCUGCUCAUA	TATGAGCAGGCTGTTGCTAATGGTGATTCTGA	UAUGAGCAGGCUGUUGCUAAUGGUGAUUCUGA	43.75
asia_gRNA_580_15260_15292	ACAGTAGCTCCTCTAGTGGCGGCTATTGATTT	ACAGUAGCUCCUCUAGUGGCGGCUAUUGAUUU	AAATCAATAGCCGCCACTAGAGGAGCTACTGT	AAAUCAAUAGCCGCCACUAGAGGAGCUACUGU	46.88
asia_gRNA_1613_29785_29817	TGTGGTGGCTCTTTCAAGTCCTCCCTAATGTT	UGUGGUGGCUCUUUCAAGUCCUCCCUAAUGUU	AACATTAGGGAGGACTTGAAAGAGCCACCACA	AACAUUAGGGAGGACUUGAAAGAGCCACCACA	46.88
asia_gRNA_1135_26390_26422	ACTAGCAAGAATACCACGAAAGCAAGAAAAAG	ACUAGCAAGAAUACCACGAAAGCAAGAAAAAG	CTTTTTCTTGCTTTCGTGGTATTCTTGCTAGT	CUUUUUCUUGCUUUCGUGGUAUUCUUGCUAGU	37.5
asia_gRNA_1683_29882_29914	asia_gRNA_1592_29764_29796	TCCCTAATGTTACACACTGATTAAAGATTGCT	UCCCUAAUGUUACACACUGAUUAAAGAUUGCU	AGCAATCTTTAATCAGTGTGTAACATTAGGGA	AGCAAUCUUUAAUCAGUGUGUAACAUUAGGGA	34.38
asia_gRNA_1078_26333_26365	CCTGTCTCTTCCGAAACGAATGAGTACATAAG	CCUGUCUCUUCCGAAACGAAUGAGUACAUAAG	CTTATGTACTCATTCGTTTCGGAAGAGACAGG	CUUAUGUACUCAUUCGUUUCGGAAGAGACAGG	43.75
asia_gRNA_465_15081_15113	AAGTGCATCTTGATCCTCATAACTCATTGAAT	AAGUGCAUCUUGAUCCUCAUAACUCAUUGAAU	ATTCAATGAGTTATGAGGATCAAGATGCACTT	AUUCAAUGAGUUAUGAGGAUCAAGAUGCACUU	34.38
asia_gRNA_1671_29870_29902	CACATTAGGGCTCTTCCATATAGGCAGCTCTC	CACAUUAGGGCUCUUCCAUAUAGGCAGCUCUC	GAGAGCTGCCTATATGGAAGAGCCCTAATGTG	GAGAGCUGCCUAUAUGGAAGAGCCCUAAUGUG	50
asia_gRNA_189_13481_13513	GTTGATCACAACTACAGCCATAACCTTTCCAC	GUUGAUCACAACUACAGCCAUAACCUUUCCAC	GTGGAAAGGTTATGGCTGTAGTTGTGATCAAC	GUGGAAAGGUUAUGGCUGUAGUUGUGAUCAAC	43.75
asia_gRNA_1294_27884_27916	AATTAAAACAAGGAATAGCAGAAAGGCTAAAA	AAUUAAAACAAGGAAUAGCAGAAAGGCUAAAA	TTTTAGCCTTTCTGCTATTCCTTGTTTTAATT	UUUUAGCCUUUCUGCUAUUCCUUGUUUUAAUU	28.12
asia_gRNA_1650_29828_29860	TTCACTGTACACTCGATCGTACTCCGCGTGGC	UUCACUGUACACUCGAUCGUACUCCGCGUGGC	GCCACGCGGAGTACGATCGAGTGTACAGTGAA	GCCACGCGGAGUACGAUCGAGUGUACAGUGAA	56.25
asia_gRNA_709_16286_16318	GTATGCGGTGTGTACATAGCCTCATAAAACTC	GUAUGCGGUGUGUACAUAGCCUCAUAAAACUC	GAGTTTTATGAGGCTATGTACACACCGCATAC	GAGUUUUAUGAGGCUAUGUACACACCGCAUAC	43.75
asia_gRNA_51_382_414	asia_gRNA_1286_27876_27908	CAAGGAATAGCAGAAAGGCTAAAAAGCACAAA	CAAGGAAUAGCAGAAAGGCUAAAAAGCACAAA	TTTGTGCTTTTTAGCCTTTCTGCTATTCCTTG	UUUGUGCUUUUUAGCCUUUCUGCUAUUCCUUG	37.5
asia_gRNA_692_16149_16181	CAAATGAAAGACATCAGCATACTCCTGATTAG	CAAAUGAAAGACAUCAGCAUACUCCUGAUUAG	CTAATCAGGAGTATGCTGATGTCTTTCATTTG	CUAAUCAGGAGUAUGCUGAUGUCUUUCAUUUG	37.5
asia_gRNA_691_16148_16180	AAATGAAAGACATCAGCATACTCCTGATTAGG	AAAUGAAAGACAUCAGCAUACUCCUGAUUAGG	CCTAATCAGGAGTATGCTGATGTCTTTCATTT	CCUAAUCAGGAGUAUGCUGAUGUCUUUCAUUU	37.5
asia_gRNA_967_24703_24735	AGTAGCAGCAAGATTAGCAGAAGCTCTGATTT	AGUAGCAGCAAGAUUAGCAGAAGCUCUGAUUU	AAATCAGAGCTTCTGCTAATCTTGCTGCTACT	AAAUCAGAGCUUCUGCUAAUCUUGCUGCUACU	40.62
asia_gRNA_58_710_742	TATTACCGTTCTTACGAAGAAGAACCTTGCGG	UAUUACCGUUCUUACGAAGAAGAACCUUGCGG	CCGCAAGGTTCTTCTTCGTAAGAACGGTAATA	CCGCAAGGUUCUUCUUCGUAAGAACGGUAAUA	43.75
asia_gRNA_540_15188_15220	CAGATAGAGACACCAGCTACGGTGCGAGCTCT	CAGAUAGAGACACCAGCUACGGUGCGAGCUCU	AGAGCTCGCACCGTAGCTGGTGTCTCTATCTG	AGAGCUCGCACCGUAGCUGGUGUCUCUAUCUG	56.25
asia_gRNA_913_20546_20578	TTAGATGAACCTGTTTGCGCATCTGTTATGAA	UUAGAUGAACCUGUUUGCGCAUCUGUUAUGAA	TTCATAACAGATGCGCAAACAGGTTCATCTAA	UUCAUAACAGAUGCGCAAACAGGUUCAUCUAA	37.5
asia_gRNA_1593_29765_29797	CTCCCTAATGTTACACACTGATTAAAGATTGC	CUCCCUAAUGUUACACACUGAUUAAAGAUUGC	GCAATCTTTAATCAGTGTGTAACATTAGGGAG	GCAAUCUUUAAUCAGUGUGUAACAUUAGGGAG	37.5
asia_gRNA_213_13559_13591	GTAAGACGGGCTGCACTTACACCGCAAACCCG	GUAAGACGGGCUGCACUUACACCGCAAACCCG	CGGGTTTGCGGTGTAAGTGCAGCCCGTCTTAC	CGGGUUUGCGGUGUAAGUGCAGCCCGUCUUAC	59.38
asia_gRNA_516_15164_15196	CGAGCTCTATTCTTTGCACTAATGGCATACTT	CGAGCUCUAUUCUUUGCACUAAUGGCAUACUU	AAGTATGCCATTAGTGCAAAGAATAGAGCTCG	AAGUAUGCCAUUAGUGCAAAGAAUAGAGCUCG	40.62
asia_gRNA_1369_28837_28869	TGGCAATGTTGTTCCTTGAGGAAGTTGTAGCA	UGGCAAUGUUGUUCCUUGAGGAAGUUGUAGCA	TGCTACAACTTCCTCAAGGAACAACATTGCCA	UGCUACAACUUCCUCAAGGAACAACAUUGCCA	43.75
asia_gRNA_971_24707_24739	asia_gRNA_985_24744_24776	asia_gRNA_1403_28902_28934	CTACGTGATGAGGAACGAGAAGAGGCTTGACT	CUACGUGAUGAGGAACGAGAAGAGGCUUGACU	AGTCAAGCCTCTTCTCGTTCCTCATCACGTAG	AGUCAAGCCUCUUCUCGUUCCUCAUCACGUAG	50
asia_gRNA_576_15256_15288	TAGCTCCTCTAGTGGCGGCTATTGATTTCAAT	UAGCUCCUCUAGUGGCGGCUAUUGAUUUCAAU	ATTGAAATCAATAGCCGCCACTAGAGGAGCTA	AUUGAAAUCAAUAGCCGCCACUAGAGGAGCUA	43.75
asia_gRNA_335_14804_14836	ACAGAACTTCCTTCCTTAAAGAAACCCTTAGA	ACAGAACUUCCUUCCUUAAAGAAACCCUUAGA	TCTAAGGGTTTCTTTAAGGAAGGAAGTTCTGT	UCUAAGGGUUUCUUUAAGGAAGGAAGUUCUGU	37.5
asia_gRNA_1038_25590_25622	AAGCCATCCGAAAGGGAGTGAGGCTTGTATCG	AAGCCAUCCGAAAGGGAGUGAGGCUUGUAUCG	CGATACAAGCCTCACTCCCTTTCGGATGGCTT	CGAUACAAGCCUCACUCCCUUUCGGAUGGCUU	53.12
asia_gRNA_468_15084_15116	GAAAAGTGCATCTTGATCCTCATAACTCATTG	GAAAAGUGCAUCUUGAUCCUCAUAACUCAUUG	CAATGAGTTATGAGGATCAAGATGCACTTTTC	CAAUGAGUUAUGAGGAUCAAGAUGCACUUUUC	37.5
asia_gRNA_1003_25188_25220	asia_gRNA_801_17286_17318	asia_gRNA_1047_26269_26301	CGCTAGTAGTCGTCGTCGGTTCATCATAAATT	CGCUAGUAGUCGUCGUCGGUUCAUCAUAAAUU	AATTTATGATGAACCGACGACGACTACTAGCG	AAUUUAUGAUGAACCGACGACGACUACUAGCG	43.75
asia_gRNA_370_14899_14931	TGATATCACACATTGTTGGTAGATTATAACGA	UGAUAUCACACAUUGUUGGUAGAUUAUAACGA	TCGTTATAATCTACCAACAATGTGTGATATCA	UCGUUAUAAUCUACCAACAAUGUGUGAUAUCA	31.25
asia_gRNA_1314_28486_28518	AGACGCAGTATTATTGGGTAAACCTTGGGGCC	AGACGCAGUAUUAUUGGGUAAACCUUGGGGCC	GGCCCCAAGGTTTACCCAATAATACTGCGTCT	GGCCCCAAGGUUUACCCAAUAAUACUGCGUCU	50
asia_gRNA_791_17166_17198	ATGACTCTTACCAGTACCAGGTGGTCCCTGGA	AUGACUCUUACCAGUACCAGGUGGUCCCUGGA	TCCAGGGACCACCTGGTACTGGTAAGAGTCAT	UCCAGGGACCACCUGGUACUGGUAAGAGUCAU	53.12
asia_gRNA_378_14912_14944	AATAGTAGTTGTCTGATATCACACATTGTTGG	AAUAGUAGUUGUCUGAUAUCACACAUUGUUGG	CCAACAATGTGTGATATCAGACAACTACTATT	CCAACAAUGUGUGAUAUCAGACAACUACUAUU	34.38
asia_gRNA_585_15267_15299	AATTACTACAGTAGCTCCTCTAGTGGCGGCTA	AAUUACUACAGUAGCUCCUCUAGUGGCGGCUA	TAGCCGCCACTAGAGGAGCTACTGTAGTAATT	UAGCCGCCACUAGAGGAGCUACUGUAGUAAUU	46.88
asia_gRNA_1159_26414_26446	AGCGCAGTAAGGATGGCTAGTGTAACTAGCAA	AGCGCAGUAAGGAUGGCUAGUGUAACUAGCAA	TTGCTAGTTACACTAGCCATCCTTACTGCGCT	UUGCUAGUUACACUAGCCAUCCUUACUGCGCU	46.88
asia_gRNA_1152_26407_26439	TAAGGATGGCTAGTGTAACTAGCAAGAATACC	UAAGGAUGGCUAGUGUAACUAGCAAGAAUACC	GGTATTCTTGCTAGTTACACTAGCCATCCTTA	GGUAUUCUUGCUAGUUACACUAGCCAUCCUUA	40.62
asia_gRNA_1643_29815_29847	CGATCGTACTCCGCGTGGCCTCGGTGAAAATG	CGAUCGUACUCCGCGUGGCCUCGGUGAAAAUG	CATTTTCACCGAGGCCACGCGGAGTACGATCG	CAUUUUCACCGAGGCCACGCGGAGUACGAUCG	59.38
asia_gRNA_1300_27890_27922	AAGCATAATTAAAACAAGGAATAGCAGAAAGG	AAGCAUAAUUAAAACAAGGAAUAGCAGAAAGG	CCTTTCTGCTATTCCTTGTTTTAATTATGCTT	CCUUUCUGCUAUUCCUUGUUUUAAUUAUGCUU	31.25
asia_gRNA_523_15171_15203	TACGGTGCGAGCTCTATTCTTTGCACTAATGG	UACGGUGCGAGCUCUAUUCUUUGCACUAAUGG	CCATTAGTGCAAAGAATAGAGCTCGCACCGTA	CCAUUAGUGCAAAGAAUAGAGCUCGCACCGUA	46.88
asia_gRNA_945_24038_24070	ATATTTGTGAAAAATTAAAACCACCAAAATCT	AUAUUUGUGAAAAAUUAAAACCACCAAAAUCU	AGATTTTGGTGGTTTTAATTTTTCACAAATAT	AGAUUUUGGUGGUUUUAAUUUUUCACAAAUAU	21.88
asia_gRNA_548_15196_15228	TAGTACTACAGATAGAGACACCAGCTACGGTG	UAGUACUACAGAUAGAGACACCAGCUACGGUG	CACCGTAGCTGGTGTCTCTATCTGTAGTACTA	CACCGUAGCUGGUGUCUCUAUCUGUAGUACUA	46.88
asia_gRNA_283_14502_14534	asia_gRNA_673_16130_16162	TACTCCTGATTAGGATGTTTAGTAAGTGGGTA	UACUCCUGAUUAGGAUGUUUAGUAAGUGGGUA	TACCCACTTACTAAACATCCTAATCAGGAGTA	UACCCACUUACUAAACAUCCUAAUCAGGAGUA	37.5
asia_gRNA_499_15147_15179	ACTAATGGCATACTTAAGATTCATTTGAGTTA	ACUAAUGGCAUACUUAAGAUUCAUUUGAGUUA	TAACTCAAATGAATCTTAAGTATGCCATTAGT	UAACUCAAAUGAAUCUUAAGUAUGCCAUUAGU	28.12
asia_gRNA_463_15079_15111	GTGCATCTTGATCCTCATAACTCATTGAATCA	GUGCAUCUUGAUCCUCAUAACUCAUUGAAUCA	TGATTCAATGAGTTATGAGGATCAAGATGCAC	UGAUUCAAUGAGUUAUGAGGAUCAAGAUGCAC	37.5
asia_gRNA_1603_29775_29807	CTTTCAAGTCCTCCCTAATGTTACACACTGAT	CUUUCAAGUCCUCCCUAAUGUUACACACUGAU	ATCAGTGTGTAACATTAGGGAGGACTTGAAAG	AUCAGUGUGUAACAUUAGGGAGGACUUGAAAG	40.62
asia_gRNA_1250_27266_27298	AACATCTGTTGTCACTTACTGTACAAGCAAAG	AACAUCUGUUGUCACUUACUGUACAAGCAAAG	CTTTGCTTGTACAGTAAGTGACAACAGATGTT	CUUUGCUUGUACAGUAAGUGACAACAGAUGUU	37.5
asia_gRNA_1269_27599_27631	AGAGGATGAAATGGTGAATTGCCCTCGTATGT	AGAGGAUGAAAUGGUGAAUUGCCCUCGUAUGU	ACATACGAGGGCAATTCACCATTTCATCCTCT	ACAUACGAGGGCAAUUCACCAUUUCAUCCUCU	43.75
asia_gRNA_667_16124_16156	TGATTAGGATGTTTAGTAAGTGGGTAAGCATC	UGAUUAGGAUGUUUAGUAAGUGGGUAAGCAUC	GATGCTTACCCACTTACTAAACATCCTAATCA	GAUGCUUACCCACUUACUAAACAUCCUAAUCA	37.5
asia_gRNA_106_12305_12337	CACGGTCAAATTCAGATTTAGCCACATTCAAA	CACGGUCAAAUUCAGAUUUAGCCACAUUCAAA	TTTGAATGTGGCTAAATCTGAATTTGACCGTG	UUUGAAUGUGGCUAAAUCUGAAUUUGACCGUG	37.5
asia_gRNA_1382_28850_28882	asia_gRNA_641_15924_15956	TCCTTTAGTAAGGTCAGTCTCAGTCCAACATT	UCCUUUAGUAAGGUCAGUCUCAGUCCAACAUU	AATGTTGGACTGAGACTGACCTTACTAAAGGA	AAUGUUGGACUGAGACUGACCUUACUAAAGGA	40.62
asia_gRNA_1204_26542_26574	TTTAGTTCGTTTAGACCAGAAGATCAGGAACT	UUUAGUUCGUUUAGACCAGAAGAUCAGGAACU	AGTTCCTGATCTTCTGGTCTAAACGAACTAAA	AGUUCCUGAUCUUCUGGUCUAAACGAACUAAA	37.5
asia_gRNA_1261_27278_27310	TCAACGAGATGAAACATCTGTTGTCACTTACT	UCAACGAGAUGAAACAUCUGUUGUCACUUACU	AGTAAGTGACAACAGATGTTTCATCTCGTTGA	AGUAAGUGACAACAGAUGUUUCAUCUCGUUGA	37.5
asia_gRNA_1064_26286_26318	TTGTGCTTACAAAGGCACGCTAGTAGTCGTCG	UUGUGCUUACAAAGGCACGCUAGUAGUCGUCG	CGACGACTACTAGCGTGCCTTTGTAAGCACAA	CGACGACUACUAGCGUGCCUUUGUAAGCACAA	50
asia_gRNA_1437_29086_29118	AGCAGATTTCTTAGTGACAGTTTGGCCTTGTT	AGCAGAUUUCUUAGUGACAGUUUGGCCUUGUU	AACAAGGCCAAACTGTCACTAAGAAATCTGCT	AACAAGGCCAAACUGUCACUAAGAAAUCUGCU	40.62
asia_gRNA_733_16921_16953	asia_gRNA_268_13856_13888	AGACGTTGACGTGATATATGTGGTACCATGTC	AGACGUUGACGUGAUAUAUGUGGUACCAUGUC	GACATGGTACCACATATATCACGTCAACGTCT	GACAUGGUACCACAUAUAUCACGUCAACGUCU	43.75
asia_gRNA_1684_29883_29915	asia_gRNA_258_13604_13636	AAAGCCCTGTATACGACATCAGTACTAGTGCC	AAAGCCCUGUAUACGACAUCAGUACUAGUGCC	GGCACTAGTACTGATGTCGTATACAGGGCTTT	GGCACUAGUACUGAUGUCGUAUACAGGGCUUU	46.88
asia_gRNA_1453_29188_29220	ATTTCCTTGGGTTTGTTCTGGACCACGTCTGC	AUUUCCUUGGGUUUGUUCUGGACCACGUCUGC	GCAGACGTGGTCCAGAACAAACCCAAGGAAAT	GCAGACGUGGUCCAGAACAAACCCAAGGAAAU	50
asia_gRNA_329_14798_14830	CTTCCTTCCTTAAAGAAACCCTTAGACACAGC	CUUCCUUCCUUAAAGAAACCCUUAGACACAGC	GCTGTGTCTAAGGGTTTCTTTAAGGAAGGAAG	GCUGUGUCUAAGGGUUUCUUUAAGGAAGGAAG	43.75
asia_gRNA_1223_26860_26892	AGCCACATCAAGCCTACAAGACAAGCCATTGC	AGCCACAUCAAGCCUACAAGACAAGCCAUUGC	GCAATGGCTTGTCTTGTAGGCTTGATGTGGCT	GCAAUGGCUUGUCUUGUAGGCUUGAUGUGGCU	50
asia_gRNA_719_16714_16746	CTTTGAGCGTTTCTGCTGCAAAAAGCTTGAGT	CUUUGAGCGUUUCUGCUGCAAAAAGCUUGAGU	ACTCAAGCTTTTTGCAGCAGAAACGCTCAAAG	ACUCAAGCUUUUUGCAGCAGAAACGCUCAAAG	43.75
asia_gRNA_340_14810_14842	AATTCAACAGAACTTCCTTCCTTAAAGAAACC	AAUUCAACAGAACUUCCUUCCUUAAAGAAACC	GGTTTCTTTAAGGAAGGAAGTTCTGTTGAATT	GGUUUCUUUAAGGAAGGAAGUUCUGUUGAAUU	34.38
asia_gRNA_1332_28504_28536	AGTGAGAGCGGTGAACCAAGACGCAGTATTAT	AGUGAGAGCGGUGAACCAAGACGCAGUAUUAU	ATAATACTGCGTCTTGGTTCACCGCTCTCACT	AUAAUACUGCGUCUUGGUUCACCGCUCUCACU	46.88
asia_gRNA_750_17049_17081	GCCAGTAATTCTAACATAGTGCTCTTGTGGCA	GCCAGUAAUUCUAACAUAGUGCUCUUGUGGCA	TGCCACAAGAGCACTATGTTAGAATTACTGGC	UGCCACAAGAGCACUAUGUUAGAAUUACUGGC	43.75
asia_gRNA_1071_26326_26358	CTTCCGAAACGAATGAGTACATAAGTTCGTAC	CUUCCGAAACGAAUGAGUACAUAAGUUCGUAC	GTACGAACTTATGTACTCATTCGTTTCGGAAG	GUACGAACUUAUGUACUCAUUCGUUUCGGAAG	40.62
asia_gRNA_1318_28490_28522	ACCAAGACGCAGTATTATTGGGTAAACCTTGG	ACCAAGACGCAGUAUUAUUGGGUAAACCUUGG	CCAAGGTTTACCCAATAATACTGCGTCTTGGT	CCAAGGUUUACCCAAUAAUACUGCGUCUUGGU	43.75
asia_gRNA_1389_28857_28889	asia_gRNA_711_16288_16320	CTGTATGCGGTGTGTACATAGCCTCATAAAAC	CUGUAUGCGGUGUGUACAUAGCCUCAUAAAAC	GTTTTATGAGGCTATGTACACACCGCATACAG	GUUUUAUGAGGCUAUGUACACACCGCAUACAG	43.75
asia_gRNA_362_14832_14864	asia_gRNA_1677_29876_29908	asia_gRNA_1326_28498_28530	AGCGGTGAACCAAGACGCAGTATTATTGGGTA	AGCGGUGAACCAAGACGCAGUAUUAUUGGGUA	TACCCAATAATACTGCGTCTTGGTTCACCGCT	UACCCAAUAAUACUGCGUCUUGGUUCACCGCU	46.88
asia_gRNA_843_17644_17676	CAACAATTTCAGCAGGACAACGCCGACAAGTT	CAACAAUUUCAGCAGGACAACGCCGACAAGUU	AACTTGTCGGCGTTGTCCTGCTGAAATTGTTG	AACUUGUCGGCGUUGUCCUGCUGAAAUUGUUG	46.88
asia_gRNA_919_20872_20904	asia_gRNA_1212_26660_26692	GAAACCTATTACTAGGTTCCATTGTTCAAGGA	GAAACCUAUUACUAGGUUCCAUUGUUCAAGGA	TCCTTGAACAATGGAACCTAGTAATAGGTTTC	UCCUUGAACAAUGGAACCUAGUAAUAGGUUUC	37.5
asia_gRNA_447_15063_15095	ATAACTCATTGAATCATAATAAAGTCTAGCCT	AUAACUCAUUGAAUCAUAAUAAAGUCUAGCCU	AGGCTAGACTTTATTATGATTCAATGAGTTAT	AGGCUAGACUUUAUUAUGAUUCAAUGAGUUAU	28.12
asia_gRNA_1056_26278_26310	ACAAAGGCACGCTAGTAGTCGTCGTCGGTTCA	ACAAAGGCACGCUAGUAGUCGUCGUCGGUUCA	TGAACCGACGACGACTACTAGCGTGCCTTTGT	UGAACCGACGACGACUACUAGCGUGCCUUUGU	53.12
asia_gRNA_999_25184_25216	asia_gRNA_1457_29192_29224	CAAAATTTCCTTGGGTTTGTTCTGGACCACGT	CAAAAUUUCCUUGGGUUUGUUCUGGACCACGU	ACGTGGTCCAGAACAAACCCAAGGAAATTTTG	ACGUGGUCCAGAACAAACCCAAGGAAAUUUUG	43.75
asia_gRNA_786_17161_17193	TCTTACCAGTACCAGGTGGTCCCTGGAGTGTA	UCUUACCAGUACCAGGUGGUCCCUGGAGUGUA	TACACTCCAGGGACCACCTGGTACTGGTAAGA	UACACUCCAGGGACCACCUGGUACUGGUAAGA	53.12
asia_gRNA_1606_29778_29810	GCTCTTTCAAGTCCTCCCTAATGTTACACACT	GCUCUUUCAAGUCCUCCCUAAUGUUACACACU	AGTGTGTAACATTAGGGAGGACTTGAAAGAGC	AGUGUGUAACAUUAGGGAGGACUUGAAAGAGC	43.75
asia_gRNA_352_14822_14854	asia_gRNA_1428_29077_29109	CTTAGTGACAGTTTGGCCTTGTTGTTGTTGGC	CUUAGUGACAGUUUGGCCUUGUUGUUGUUGGC	GCCAACAACAACAAGGCCAAACTGTCACTAAG	GCCAACAACAACAAGGCCAAACUGUCACUAAG	46.88
asia_gRNA_129_12930_12962	GTTCCATCACTCTTAGGGAATCTAGCCCATTT	GUUCCAUCACUCUUAGGGAAUCUAGCCCAUUU	AAATGGGCTAGATTCCCTAAGAGTGATGGAAC	AAAUGGGCUAGAUUCCCUAAGAGUGAUGGAAC	43.75
asia_gRNA_909_20397_20429	ATCTCCATAAACGATATGTTCGAAGGCATAGC	AUCUCCAUAAACGAUAUGUUCGAAGGCAUAGC	GCTATGCCTTCGAACATATCGTTTATGGAGAT	GCUAUGCCUUCGAACAUAUCGUUUAUGGAGAU	40.62
asia_gRNA_1628_29800_29832	TGGCCTCGGTGAAAATGTGGTGGCTCTTTCAA	UGGCCUCGGUGAAAAUGUGGUGGCUCUUUCAA	TTGAAAGAGCCACCACATTTTCACCGAGGCCA	UUGAAAGAGCCACCACAUUUUCACCGAGGCCA	50
asia_gRNA_117_12407_12439	asia_gRNA_1439_29088_29120	GCAGCAGATTTCTTAGTGACAGTTTGGCCTTG	GCAGCAGAUUUCUUAGUGACAGUUUGGCCUUG	CAAGGCCAAACTGTCACTAAGAAATCTGCTGC	CAAGGCCAAACUGUCACUAAGAAAUCUGCUGC	46.88
asia_gRNA_55_546_578	GAACGTTTGATGAACACATAGGGCTGTTCAAG	GAACGUUUGAUGAACACAUAGGGCUGUUCAAG	CTTGAACAGCCCTATGTGTTCATCAAACGTTC	CUUGAACAGCCCUAUGUGUUCAUCAAACGUUC	43.75
asia_gRNA_863_17664_17696	AACCAAAGCACTCACAGTGTCAACAATTTCAG	AACCAAAGCACUCACAGUGUCAACAAUUUCAG	CTGAAATTGTTGACACTGTGAGTGCTTTGGTT	CUGAAAUUGUUGACACUGUGAGUGCUUUGGUU	40.62
asia_gRNA_1503_29320_29352	CGTTCCCGAAGGTGTGACTTCCATGCCAATGC	CGUUCCCGAAGGUGUGACUUCCAUGCCAAUGC	GCATTGGCATGGAAGTCACACCTTCGGGAACG	GCAUUGGCAUGGAAGUCACACCUUCGGGAACG	56.25
asia_gRNA_1533_29453_29485	asia_gRNA_807_17292_17324	asia_gRNA_855_17656_17688	CACTCACAGTGTCAACAATTTCAGCAGGACAA	CACUCACAGUGUCAACAAUUUCAGCAGGACAA	TTGTCCTGCTGAAATTGTTGACACTGTGAGTG	UUGUCCUGCUGAAAUUGUUGACACUGUGAGUG	43.75
asia_gRNA_261_13607_13639	TCAAAAGCCCTGTATACGACATCAGTACTAGT	UCAAAAGCCCUGUAUACGACAUCAGUACUAGU	ACTAGTACTGATGTCGTATACAGGGCTTTTGA	ACUAGUACUGAUGUCGUAUACAGGGCUUUUGA	40.62
asia_gRNA_245_13591_13623	CGACATCAGTACTAGTGCCTGTGCCGCACGGT	CGACAUCAGUACUAGUGCCUGUGCCGCACGGU	ACCGTGCGGCACAGGCACTAGTACTGATGTCG	ACCGUGCGGCACAGGCACUAGUACUGAUGUCG	59.38
asia_gRNA_1040_25626_25658	GCTCTGAAAAACAGCAAGAAGTGCAACGCCAA	GCUCUGAAAAACAGCAAGAAGUGCAACGCCAA	TTGGCGTTGCACTTCTTGCTGTTTTTCAGAGC	UUGGCGUUGCACUUCUUGCUGUUUUUCAGAGC	46.88
asia_gRNA_529_15177_15209	ACCAGCTACGGTGCGAGCTCTATTCTTTGCAC	ACCAGCUACGGUGCGAGCUCUAUUCUUUGCAC	GTGCAAAGAATAGAGCTCGCACCGTAGCTGGT	GUGCAAAGAAUAGAGCUCGCACCGUAGCUGGU	53.12
asia_gRNA_480_15128_15160	TTCATTTGAGTTATAGTAGGGATGACATTACG	UUCAUUUGAGUUAUAGUAGGGAUGACAUUACG	CGTAATGTCATCCCTACTATAACTCAAATGAA	CGUAAUGUCAUCCCUACUAUAACUCAAAUGAA	34.38
asia_gRNA_805_17290_17322	asia_gRNA_700_16277_16309	GTGTACATAGCCTCATAAAACTCAGGTTCCCA	GUGUACAUAGCCUCAUAAAACUCAGGUUCCCA	TGGGAACCTGAGTTTTATGAGGCTATGTACAC	UGGGAACCUGAGUUUUAUGAGGCUAUGUACAC	43.75
asia_gRNA_1245_27261_27293	CTGTTGTCACTTACTGTACAAGCAAAGCAATA	CUGUUGUCACUUACUGUACAAGCAAAGCAAUA	TATTGCTTTGCTTGTACAGTAAGTGACAACAG	UAUUGCUUUGCUUGUACAGUAAGUGACAACAG	37.5
asia_gRNA_49_380_412	asia_gRNA_1424_29073_29105	GTGACAGTTTGGCCTTGTTGTTGTTGGCCTTT	GUGACAGUUUGGCCUUGUUGUUGUUGGCCUUU	AAAGGCCAACAACAACAAGGCCAAACTGTCAC	AAAGGCCAACAACAACAAGGCCAAACUGUCAC	46.88
asia_gRNA_1543_29638_29670	GAAAACGTTTATATAGCCCATCTGCCTTGTGT	GAAAACGUUUAUAUAGCCCAUCUGCCUUGUGU	ACACAAGGCAGATGGGCTATATAAACGTTTTC	ACACAAGGCAGAUGGGCUAUAUAAACGUUUUC	40.62
asia_gRNA_1050_26272_26304	GCACGCTAGTAGTCGTCGTCGGTTCATCATAA	GCACGCUAGUAGUCGUCGUCGGUUCAUCAUAA	TTATGATGAACCGACGACGACTACTAGCGTGC	UUAUGAUGAACCGACGACGACUACUAGCGUGC	50
asia_gRNA_1604_29776_29808	TCTTTCAAGTCCTCCCTAATGTTACACACTGA	UCUUUCAAGUCCUCCCUAAUGUUACACACUGA	TCAGTGTGTAACATTAGGGAGGACTTGAAAGA	UCAGUGUGUAACAUUAGGGAGGACUUGAAAGA	40.62
asia_gRNA_653_15936_15968	AAATTCATGAGGTCCTTTAGTAAGGTCAGTCT	AAAUUCAUGAGGUCCUUUAGUAAGGUCAGUCU	AGACTGACCTTACTAAAGGACCTCATGAATTT	AGACUGACCUUACUAAAGGACCUCAUGAAUUU	37.5
asia_gRNA_1427_29076_29108	TTAGTGACAGTTTGGCCTTGTTGTTGTTGGCC	UUAGUGACAGUUUGGCCUUGUUGUUGUUGGCC	GGCCAACAACAACAAGGCCAAACTGTCACTAA	GGCCAACAACAACAAGGCCAAACUGUCACUAA	46.88
asia_gRNA_723_16911_16943	asia_gRNA_929_20962_20994	TACCTGGTGCAACTCCTTTATCAGAACCAGCA	UACCUGGUGCAACUCCUUUAUCAGAACCAGCA	TGCTGGTTCTGATAAAGGAGTTGCACCAGGTA	UGCUGGUUCUGAUAAAGGAGUUGCACCAGGUA	46.88
asia_gRNA_932_20965_20997	CTGTACCTGGTGCAACTCCTTTATCAGAACCA	CUGUACCUGGUGCAACUCCUUUAUCAGAACCA	TGGTTCTGATAAAGGAGTTGCACCAGGTACAG	UGGUUCUGAUAAAGGAGUUGCACCAGGUACAG	46.88
asia_gRNA_759_17090_17122	TTGCTAGAAAACTCATCTGAGATATTGAGTGT	UUGCUAGAAAACUCAUCUGAGAUAUUGAGUGU	ACACTCAATATCTCAGATGAGTTTTCTAGCAA	ACACUCAAUAUCUCAGAUGAGUUUUCUAGCAA	34.38
asia_gRNA_1611_29783_29815	TGGTGGCTCTTTCAAGTCCTCCCTAATGTTAC	UGGUGGCUCUUUCAAGUCCUCCCUAAUGUUAC	GTAACATTAGGGAGGACTTGAAAGAGCCACCA	GUAACAUUAGGGAGGACUUGAAAGAGCCACCA	46.88
asia_gRNA_1390_28887_28919	CGAGAAGAGGCTTGACTGCCGCCTCTGCTCCC	CGAGAAGAGGCUUGACUGCCGCCUCUGCUCCC	GGGAGCAGAGGCGGCAGTCAAGCCTCTTCTCG	GGGAGCAGAGGCGGCAGUCAAGCCUCUUCUCG	65.62
asia_gRNA_1475_29242_29274	TTGCGGCCAATGTTTGTAATCAGTTCCTTGTC	UUGCGGCCAAUGUUUGUAAUCAGUUCCUUGUC	GACAAGGAACTGATTACAAACATTGGCCGCAA	GACAAGGAACUGAUUACAAACAUUGGCCGCAA	43.75
asia_gRNA_252_13598_13630	CTGTATACGACATCAGTACTAGTGCCTGTGCC	CUGUAUACGACAUCAGUACUAGUGCCUGUGCC	GGCACAGGCACTAGTACTGATGTCGTATACAG	GGCACAGGCACUAGUACUGAUGUCGUAUACAG	50
asia_gRNA_1235_27126_27158	CCAATTTGTAATAAGAAAGCGTTCGTGATGTA	CCAAUUUGUAAUAAGAAAGCGUUCGUGAUGUA	TACATCACGAACGCTTTCTTATTACAAATTGG	UACAUCACGAACGCUUUCUUAUUACAAAUUGG	34.38
asia_gRNA_735_16923_16955	asia_gRNA_1150_26405_26437	AGGATGGCTAGTGTAACTAGCAAGAATACCAC	AGGAUGGCUAGUGUAACUAGCAAGAAUACCAC	GTGGTATTCTTGCTAGTTACACTAGCCATCCT	GUGGUAUUCUUGCUAGUUACACUAGCCAUCCU	43.75
asia_gRNA_405_14971_15003	TAGCATTAATACAGCCACCATCGTAACAATCA	UAGCAUUAAUACAGCCACCAUCGUAACAAUCA	TGATTGTTACGATGGTGGCTGTATTAATGCTA	UGAUUGUUACGAUGGUGGCUGUAUUAAUGCUA	37.5
asia_gRNA_771_17102_17134	TAATTTGCAACATTGCTAGAAAACTCATCTGA	UAAUUUGCAACAUUGCUAGAAAACUCAUCUGA	TCAGATGAGTTTTCTAGCAATGTTGCAAATTA	UCAGAUGAGUUUUCUAGCAAUGUUGCAAAUUA	31.25
asia_gRNA_503_15151_15183	TTGCACTAATGGCATACTTAAGATTCATTTGA	UUGCACUAAUGGCAUACUUAAGAUUCAUUUGA	TCAAATGAATCTTAAGTATGCCATTAGTGCAA	UCAAAUGAAUCUUAAGUAUGCCAUUAGUGCAA	31.25
asia_gRNA_955_24539_24571	TTGCACCAAAATTGGAGCTAAGTTGTTTAACA	UUGCACCAAAAUUGGAGCUAAGUUGUUUAACA	TGTTAAACAACTTAGCTCCAATTTTGGTGCAA	UGUUAAACAACUUAGCUCCAAUUUUGGUGCAA	34.38
asia_gRNA_1495_29312_29344	AAGGTGTGACTTCCATGCCAATGCGCGACATT	AAGGUGUGACUUCCAUGCCAAUGCGCGACAUU	AATGTCGCGCATTGGCATGGAAGTCACACCTT	AAUGUCGCGCAUUGGCAUGGAAGUCACACCUU	50
asia_gRNA_923_20876_20908	asia_gRNA_695_16272_16304	CATAGCCTCATAAAACTCAGGTTCCCAATACC	CAUAGCCUCAUAAAACUCAGGUUCCCAAUACC	GGTATTGGGAACCTGAGTTTTATGAGGCTATG	GGUAUUGGGAACCUGAGUUUUAUGAGGCUAUG	43.75
asia_gRNA_246_13592_13624	ACGACATCAGTACTAGTGCCTGTGCCGCACGG	ACGACAUCAGUACUAGUGCCUGUGCCGCACGG	CCGTGCGGCACAGGCACTAGTACTGATGTCGT	CCGUGCGGCACAGGCACUAGUACUGAUGUCGU	59.38
asia_gRNA_1_132_164	TCGTTTAGAGAACAGATCTACAAGAGATCGAA	UCGUUUAGAGAACAGAUCUACAAGAGAUCGAA	TTCGATCTCTTGTAGATCTGTTCTCTAAACGA	UUCGAUCUCUUGUAGAUCUGUUCUCUAAACGA	37.5
asia_gRNA_1380_28848_28880	asia_gRNA_1226_27117_27149	AATAAGAAAGCGTTCGTGATGTAGCAACAGTG	AAUAAGAAAGCGUUCGUGAUGUAGCAACAGUG	CACTGTTGCTACATCACGAACGCTTTCTTATT	CACUGUUGCUACAUCACGAACGCUUUCUUAUU	40.62
asia_gRNA_525_15173_15205	GCTACGGTGCGAGCTCTATTCTTTGCACTAAT	GCUACGGUGCGAGCUCUAUUCUUUGCACUAAU	ATTAGTGCAAAGAATAGAGCTCGCACCGTAGC	AUUAGUGCAAAGAAUAGAGCUCGCACCGUAGC	46.88
asia_gRNA_1353_28753_28785	ATTCAAGGCTCCCTCAGTTGCAACCCATATGA	AUUCAAGGCUCCCUCAGUUGCAACCCAUAUGA	TCATATGGGTTGCAACTGAGGGAGCCTTGAAT	UCAUAUGGGUUGCAACUGAGGGAGCCUUGAAU	46.88
asia_gRNA_138_12980_13012	TGTCTGTAACAAACCTACAAGGTGGTTCCAGT	UGUCUGUAACAAACCUACAAGGUGGUUCCAGU	ACTGGAACCACCTTGTAGGTTTGTTACAGACA	ACUGGAACCACCUUGUAGGUUUGUUACAGACA	43.75
asia_gRNA_205_13551_13583	GGCTGCACTTACACCGCAAACCCGTTTAAAAA	GGCUGCACUUACACCGCAAACCCGUUUAAAAA	TTTTTAAACGGGTTTGCGGTGTAAGTGCAGCC	UUUUUAAACGGGUUUGCGGUGUAAGUGCAGCC	46.88
asia_gRNA_511_15159_15191	TCTATTCTTTGCACTAATGGCATACTTAAGAT	UCUAUUCUUUGCACUAAUGGCAUACUUAAGAU	ATCTTAAGTATGCCATTAGTGCAAAGAATAGA	AUCUUAAGUAUGCCAUUAGUGCAAAGAAUAGA	31.25
asia_gRNA_56_708_740	TTACCGTTCTTACGAAGAAGAACCTTGCGGTA	UUACCGUUCUUACGAAGAAGAACCUUGCGGUA	TACCGCAAGGTTCTTCTTCGTAAGAACGGTAA	UACCGCAAGGUUCUUCUUCGUAAGAACGGUAA	43.75
asia_gRNA_1435_29084_29116	CAGATTTCTTAGTGACAGTTTGGCCTTGTTGT	CAGAUUUCUUAGUGACAGUUUGGCCUUGUUGU	ACAACAAGGCCAAACTGTCACTAAGAAATCTG	ACAACAAGGCCAAACUGUCACUAAGAAAUCUG	40.62
asia_gRNA_1612_29784_29816	GTGGTGGCTCTTTCAAGTCCTCCCTAATGTTA	GUGGUGGCUCUUUCAAGUCCUCCCUAAUGUUA	TAACATTAGGGAGGACTTGAAAGAGCCACCAC	UAACAUUAGGGAGGACUUGAAAGAGCCACCAC	46.88
asia_gRNA_1375_28843_28875	asia_gRNA_13_144_176	asia_gRNA_947_24040_24072	TAATATTTGTGAAAAATTAAAACCACCAAAAT	UAAUAUUUGUGAAAAAUUAAAACCACCAAAAU	ATTTTGGTGGTTTTAATTTTTCACAAATATTA	AUUUUGGUGGUUUUAAUUUUUCACAAAUAUUA	18.75
asia_gRNA_146_12988_13020	TTTAGGTGTGTCTGTAACAAACCTACAAGGTG	UUUAGGUGUGUCUGUAACAAACCUACAAGGUG	CACCTTGTAGGTTTGTTACAGACACACCTAAA	CACCUUGUAGGUUUGUUACAGACACACCUAAA	40.62
asia_gRNA_41_340_372	GACAAGGCTCTCCATCTTACCTTTCGGTCACA	GACAAGGCUCUCCAUCUUACCUUUCGGUCACA	TGTGACCGAAAGGTAAGATGGAGAGCCTTGTC	UGUGACCGAAAGGUAAGAUGGAGAGCCUUGUC	50
asia_gRNA_1633_29805_29837	CCGCGTGGCCTCGGTGAAAATGTGGTGGCTCT	CCGCGUGGCCUCGGUGAAAAUGUGGUGGCUCU	AGAGCCACCACATTTTCACCGAGGCCACGCGG	AGAGCCACCACAUUUUCACCGAGGCCACGCGG	62.5
asia_gRNA_1345_28609_28641	TCTGGTAGCTCTTCGGTAGTAGCCAATTTGGT	UCUGGUAGCUCUUCGGUAGUAGCCAAUUUGGU	ACCAAATTGGCTACTACCGAAGAGCTACCAGA	ACCAAAUUGGCUACUACCGAAGAGCUACCAGA	46.88
asia_gRNA_190_13482_13514	AGTTGATCACAACTACAGCCATAACCTTTCCA	AGUUGAUCACAACUACAGCCAUAACCUUUCCA	TGGAAAGGTTATGGCTGTAGTTGTGATCAACT	UGGAAAGGUUAUGGCUGUAGUUGUGAUCAACU	40.62
asia_gRNA_1688_29887_29919	asia_gRNA_1141_26396_26428	AGTGTAACTAGCAAGAATACCACGAAAGCAAG	AGUGUAACUAGCAAGAAUACCACGAAAGCAAG	CTTGCTTTCGTGGTATTCTTGCTAGTTACACT	CUUGCUUUCGUGGUAUUCUUGCUAGUUACACU	40.62
asia_gRNA_389_14955_14987	ACCATCGTAACAATCAAAGTACTTATCAACAA	ACCAUCGUAACAAUCAAAGUACUUAUCAACAA	TTGTTGATAAGTACTTTGATTGTTACGATGGT	UUGUUGAUAAGUACUUUGAUUGUUACGAUGGU	31.25
asia_gRNA_356_14826_14858	asia_gRNA_60_717_749	GCTCCTTTATTACCGTTCTTACGAAGAAGAAC	GCUCCUUUAUUACCGUUCUUACGAAGAAGAAC	GTTCTTCTTCGTAAGAACGGTAATAAAGGAGC	GUUCUUCUUCGUAAGAACGGUAAUAAAGGAGC	40.62
asia_gRNA_372_14901_14933	TCTGATATCACACATTGTTGGTAGATTATAAC	UCUGAUAUCACACAUUGUUGGUAGAUUAUAAC	GTTATAATCTACCAACAATGTGTGATATCAGA	GUUAUAAUCUACCAACAAUGUGUGAUAUCAGA	31.25
asia_gRNA_1131_26386_26418	GCAAGAATACCACGAAAGCAAGAAAAAGAAGT	GCAAGAAUACCACGAAAGCAAGAAAAAGAAGU	ACTTCTTTTTCTTGCTTTCGTGGTATTCTTGC	ACUUCUUUUUCUUGCUUUCGUGGUAUUCUUGC	37.5
asia_gRNA_1654_29853_29885	ATATAGGCAGCTCTCCCTAGCATTGTTCACTG	AUAUAGGCAGCUCUCCCUAGCAUUGUUCACUG	CAGTGAACAATGCTAGGGAGAGCTGCCTATAT	CAGUGAACAAUGCUAGGGAGAGCUGCCUAUAU	46.88
asia_gRNA_629_15912_15944	asia_gRNA_467_15083_15115	AAAAGTGCATCTTGATCCTCATAACTCATTGA	AAAAGUGCAUCUUGAUCCUCAUAACUCAUUGA	TCAATGAGTTATGAGGATCAAGATGCACTTTT	UCAAUGAGUUAUGAGGAUCAAGAUGCACUUUU	34.38
asia_gRNA_1018_25463_25495	AACAAATCCATAAGTTCGTTTATGTGTAATGT	AACAAAUCCAUAAGUUCGUUUAUGUGUAAUGU	ACATTACACATAAACGAACTTATGGATTTGTT	ACAUUACACAUAAACGAACUUAUGGAUUUGUU	28.12
asia_gRNA_979_24715_24747	asia_gRNA_1319_28491_28523	AACCAAGACGCAGTATTATTGGGTAAACCTTG	AACCAAGACGCAGUAUUAUUGGGUAAACCUUG	CAAGGTTTACCCAATAATACTGCGTCTTGGTT	CAAGGUUUACCCAAUAAUACUGCGUCUUGGUU	40.62
asia_gRNA_1548_29676_29708	CTGCACAAGAGTAGACTATATATCGTAAACGG	CUGCACAAGAGUAGACUAUAUAUCGUAAACGG	CCGTTTACGATATATAGTCTACTCTTGTGCAG	CCGUUUACGAUAUAUAGUCUACUCUUGUGCAG	40.62
asia_gRNA_241_13587_13619	ATCAGTACTAGTGCCTGTGCCGCACGGTGTAA	AUCAGUACUAGUGCCUGUGCCGCACGGUGUAA	TTACACCGTGCGGCACAGGCACTAGTACTGAT	UUACACCGUGCGGCACAGGCACUAGUACUGAU	53.12
asia_gRNA_1222_26800_26832	ATTCTGTAAACAGCAGCAAGCACAAAACAAGC	AUUCUGUAAACAGCAGCAAGCACAAAACAAGC	GCTTGTTTTGTGCTTGCTGCTGTTTACAGAAT	GCUUGUUUUGUGCUUGCUGCUGUUUACAGAAU	40.62
asia_gRNA_1232_27123_27155	ATTTGTAATAAGAAAGCGTTCGTGATGTAGCA	AUUUGUAAUAAGAAAGCGUUCGUGAUGUAGCA	TGCTACATCACGAACGCTTTCTTATTACAAAT	UGCUACAUCACGAACGCUUUCUUAUUACAAAU	34.38
asia_gRNA_839_17609_17641	asia_gRNA_1361_28761_28793	TTTGGTGTATTCAAGGCTCCCTCAGTTGCAAC	UUUGGUGUAUUCAAGGCUCCCUCAGUUGCAAC	GTTGCAACTGAGGGAGCCTTGAATACACCAAA	GUUGCAACUGAGGGAGCCUUGAAUACACCAAA	46.88
asia_gRNA_1634_29806_29838	TCCGCGTGGCCTCGGTGAAAATGTGGTGGCTC	UCCGCGUGGCCUCGGUGAAAAUGUGGUGGCUC	GAGCCACCACATTTTCACCGAGGCCACGCGGA	GAGCCACCACAUUUUCACCGAGGCCACGCGGA	62.5
asia_gRNA_545_15193_15225	TACTACAGATAGAGACACCAGCTACGGTGCGA	UACUACAGAUAGAGACACCAGCUACGGUGCGA	TCGCACCGTAGCTGGTGTCTCTATCTGTAGTA	UCGCACCGUAGCUGGUGUCUCUAUCUGUAGUA	50
asia_gRNA_779_17110_17142	asia_gRNA_860_17661_17693	CAAAGCACTCACAGTGTCAACAATTTCAGCAG	CAAAGCACUCACAGUGUCAACAAUUUCAGCAG	CTGCTGAAATTGTTGACACTGTGAGTGCTTTG	CUGCUGAAAUUGUUGACACUGUGAGUGCUUUG	43.75
asia_gRNA_1063_26285_26317	TGTGCTTACAAAGGCACGCTAGTAGTCGTCGT	UGUGCUUACAAAGGCACGCUAGUAGUCGUCGU	ACGACGACTACTAGCGTGCCTTTGTAAGCACA	ACGACGACUACUAGCGUGCCUUUGUAAGCACA	50
asia_gRNA_930_20963_20995	GTACCTGGTGCAACTCCTTTATCAGAACCAGC	GUACCUGGUGCAACUCCUUUAUCAGAACCAGC	GCTGGTTCTGATAAAGGAGTTGCACCAGGTAC	GCUGGUUCUGAUAAAGGAGUUGCACCAGGUAC	50
asia_gRNA_615_15589_15621	AAATGTTAAAAACACTATTAGCATAAGCAGTT	AAAUGUUAAAAACACUAUUAGCAUAAGCAGUU	AACTGCTTATGCTAATAGTGTTTTTAACATTT	AACUGCUUAUGCUAAUAGUGUUUUUAACAUUU	25
asia_gRNA_608_15536_15568	CCACCTGGTTTAACATATAGTGAACCGCCACA	CCACCUGGUUUAACAUAUAGUGAACCGCCACA	TGTGGCGGTTCACTATATGTTAAACCAGGTGG	UGUGGCGGUUCACUAUAUGUUAAACCAGGUGG	46.88
asia_gRNA_1019_25464_25496	AAACAAATCCATAAGTTCGTTTATGTGTAATG	AAACAAAUCCAUAAGUUCGUUUAUGUGUAAUG	CATTACACATAAACGAACTTATGGATTTGTTT	CAUUACACAUAAACGAACUUAUGGAUUUGUUU	28.12
asia_gRNA_554_15202_15234	TGGTCATAGTACTACAGATAGAGACACCAGCT	UGGUCAUAGUACUACAGAUAGAGACACCAGCU	AGCTGGTGTCTCTATCTGTAGTACTATGACCA	AGCUGGUGUCUCUAUCUGUAGUACUAUGACCA	43.75
asia_gRNA_1368_28836_28868	GGCAATGTTGTTCCTTGAGGAAGTTGTAGCAC	GGCAAUGUUGUUCCUUGAGGAAGUUGUAGCAC	GTGCTACAACTTCCTCAAGGAACAACATTGCC	GUGCUACAACUUCCUCAAGGAACAACAUUGCC	46.88
asia_gRNA_1256_27272_27304	AGATGAAACATCTGTTGTCACTTACTGTACAA	AGAUGAAACAUCUGUUGUCACUUACUGUACAA	TTGTACAGTAAGTGACAACAGATGTTTCATCT	UUGUACAGUAAGUGACAACAGAUGUUUCAUCU	34.38
asia_gRNA_382_14948_14980	TAACAATCAAAGTACTTATCAACAACTTCAAC	UAACAAUCAAAGUACUUAUCAACAACUUCAAC	GTTGAAGTTGTTGATAAGTACTTTGATTGTTA	GUUGAAGUUGUUGAUAAGUACUUUGAUUGUUA	28.12
asia_gRNA_1124_26379_26411	TACCACGAAAGCAAGAAAAAGAAGTACGCTAT	UACCACGAAAGCAAGAAAAAGAAGUACGCUAU	ATAGCGTACTTCTTTTTCTTGCTTTCGTGGTA	AUAGCGUACUUCUUUUUCUUGCUUUCGUGGUA	37.5
asia_gRNA_1108_26363_26395	AAAAGAAGTACGCTATTAACTATTAACGTACC	AAAAGAAGUACGCUAUUAACUAUUAACGUACC	GGTACGTTAATAGTTAATAGCGTACTTCTTTT	GGUACGUUAAUAGUUAAUAGCGUACUUCUUUU	31.25
asia_gRNA_1174_26429_26461	TACGCACACAATCGAAGCGCAGTAAGGATGGC	UACGCACACAAUCGAAGCGCAGUAAGGAUGGC	GCCATCCTTACTGCGCTTCGATTGTGTGCGTA	GCCAUCCUUACUGCGCUUCGAUUGUGUGCGUA	53.12
asia_gRNA_438_15054_15086	TGAATCATAATAAAGTCTAGCCTTACCCCATT	UGAAUCAUAAUAAAGUCUAGCCUUACCCCAUU	AATGGGGTAAGGCTAGACTTTATTATGATTCA	AAUGGGGUAAGGCUAGACUUUAUUAUGAUUCA	34.38
asia_gRNA_318_14755_14787	AGTCTTTGTTAAAATTACCGGGTTTGACAGTT	AGUCUUUGUUAAAAUUACCGGGUUUGACAGUU	AACTGTCAAACCCGGTAATTTTAACAAAGACT	AACUGUCAAACCCGGUAAUUUUAACAAAGACU	34.38
asia_gRNA_981_24717_24749	asia_gRNA_1253_27269_27301	TGAAACATCTGTTGTCACTTACTGTACAAGCA	UGAAACAUCUGUUGUCACUUACUGUACAAGCA	TGCTTGTACAGTAAGTGACAACAGATGTTTCA	UGCUUGUACAGUAAGUGACAACAGAUGUUUCA	37.5
asia_gRNA_1385_28853_28885	asia_gRNA_864_17665_17697	AAACCAAAGCACTCACAGTGTCAACAATTTCA	AAACCAAAGCACUCACAGUGUCAACAAUUUCA	TGAAATTGTTGACACTGTGAGTGCTTTGGTTT	UGAAAUUGUUGACACUGUGAGUGCUUUGGUUU	37.5
asia_gRNA_820_17352_17384	TAATGTTGAATTCACTTTGAATTTATCAAAAC	UAAUGUUGAAUUCACUUUGAAUUUAUCAAAAC	GTTTTGATAAATTCAAAGTGAATTCAACATTA	GUUUUGAUAAAUUCAAAGUGAAUUCAACAUUA	21.88
asia_gRNA_434_15050_15082	TCATAATAAAGTCTAGCCTTACCCCATTTATT	UCAUAAUAAAGUCUAGCCUUACCCCAUUUAUU	AATAAATGGGGTAAGGCTAGACTTTATTATGA	AAUAAAUGGGGUAAGGCUAGACUUUAUUAUGA	31.25
asia_gRNA_186_13476_13508	TCACAACTACAGCCATAACCTTTCCACATACC	UCACAACUACAGCCAUAACCUUUCCACAUACC	GGTATGTGGAAAGGTTATGGCTGTAGTTGTGA	GGUAUGUGGAAAGGUUAUGGCUGUAGUUGUGA	43.75
asia_gRNA_962_24546_24578	CTTGAAATTGCACCAAAATTGGAGCTAAGTTG	CUUGAAAUUGCACCAAAAUUGGAGCUAAGUUG	CAACTTAGCTCCAATTTTGGTGCAATTTCAAG	CAACUUAGCUCCAAUUUUGGUGCAAUUUCAAG	37.5
asia_gRNA_973_24709_24741	asia_gRNA_1366_28834_28866	CAATGTTGTTCCTTGAGGAAGTTGTAGCACGA	CAAUGUUGUUCCUUGAGGAAGUUGUAGCACGA	TCGTGCTACAACTTCCTCAAGGAACAACATTG	UCGUGCUACAACUUCCUCAAGGAACAACAUUG	43.75
asia_gRNA_881_18332_18364	TCTTCGCGGGTGATAAACATGTTAGGGTAACC	UCUUCGCGGGUGAUAAACAUGUUAGGGUAACC	GGTTACCCTAACATGTTTATCACCCGCGAAGA	GGUUACCCUAACAUGUUUAUCACCCGCGAAGA	46.88
asia_gRNA_1333_28505_28537	GAGTGAGAGCGGTGAACCAAGACGCAGTATTA	GAGUGAGAGCGGUGAACCAAGACGCAGUAUUA	TAATACTGCGTCTTGGTTCACCGCTCTCACTC	UAAUACUGCGUCUUGGUUCACCGCUCUCACUC	50
asia_gRNA_1057_26279_26311	TACAAAGGCACGCTAGTAGTCGTCGTCGGTTC	UACAAAGGCACGCUAGUAGUCGUCGUCGGUUC	GAACCGACGACGACTACTAGCGTGCCTTTGTA	GAACCGACGACGACUACUAGCGUGCCUUUGUA	53.12
asia_gRNA_66_6497_6529	asia_gRNA_559_15207_15239	TCTATTGGTCATAGTACTACAGATAGAGACAC	UCUAUUGGUCAUAGUACUACAGAUAGAGACAC	GTGTCTCTATCTGTAGTACTATGACCAATAGA	GUGUCUCUAUCUGUAGUACUAUGACCAAUAGA	37.5
asia_gRNA_830_17362_17394	CATACTGTTCTAATGTTGAATTCACTTTGAAT	CAUACUGUUCUAAUGUUGAAUUCACUUUGAAU	ATTCAAAGTGAATTCAACATTAGAACAGTATG	AUUCAAAGUGAAUUCAACAUUAGAACAGUAUG	28.12
asia_gRNA_1077_26332_26364	CTGTCTCTTCCGAAACGAATGAGTACATAAGT	CUGUCUCUUCCGAAACGAAUGAGUACAUAAGU	ACTTATGTACTCATTCGTTTCGGAAGAGACAG	ACUUAUGUACUCAUUCGUUUCGGAAGAGACAG	40.62
asia_gRNA_1196_26451_26483	CACGTTAACAATATTGCAGCAGTACGCACACA	CACGUUAACAAUAUUGCAGCAGUACGCACACA	TGTGTGCGTACTGCTGCAATATTGTTAACGTG	UGUGUGCGUACUGCUGCAAUAUUGUUAACGUG	43.75
asia_gRNA_620_15594_15626	TTGACAAATGTTAAAAACACTATTAGCATAAG	UUGACAAAUGUUAAAAACACUAUUAGCAUAAG	CTTATGCTAATAGTGTTTTTAACATTTGTCAA	CUUAUGCUAAUAGUGUUUUUAACAUUUGUCAA	25
asia_gRNA_57_709_741	ATTACCGTTCTTACGAAGAAGAACCTTGCGGT	AUUACCGUUCUUACGAAGAAGAACCUUGCGGU	ACCGCAAGGTTCTTCTTCGTAAGAACGGTAAT	ACCGCAAGGUUCUUCUUCGUAAGAACGGUAAU	43.75
asia_gRNA_478_15126_15158	CATTTGAGTTATAGTAGGGATGACATTACGTT	CAUUUGAGUUAUAGUAGGGAUGACAUUACGUU	AACGTAATGTCATCCCTACTATAACTCAAATG	AACGUAAUGUCAUCCCUACUAUAACUCAAAUG	34.38
asia_gRNA_551_15199_15231	TCATAGTACTACAGATAGAGACACCAGCTACG	UCAUAGUACUACAGAUAGAGACACCAGCUACG	CGTAGCTGGTGTCTCTATCTGTAGTACTATGA	CGUAGCUGGUGUCUCUAUCUGUAGUACUAUGA	43.75
asia_gRNA_471_15087_15119	TGCGAAAAGTGCATCTTGATCCTCATAACTCA	UGCGAAAAGUGCAUCUUGAUCCUCAUAACUCA	TGAGTTATGAGGATCAAGATGCACTTTTCGCA	UGAGUUAUGAGGAUCAAGAUGCACUUUUCGCA	40.62
asia_gRNA_272_13972_14004	TGAAATAATCATCATCACAACAATTGTATGTG	UGAAAUAAUCAUCAUCACAACAAUUGUAUGUG	CACATACAATTGTTGTGATGATGATTATTTCA	CACAUACAAUUGUUGUGAUGAUGAUUAUUUCA	28.12
asia_gRNA_815_17347_17379	TTGAATTCACTTTGAATTTATCAAAACACTCT	UUGAAUUCACUUUGAAUUUAUCAAAACACUCU	AGAGTGTTTTGATAAATTCAAAGTGAATTCAA	AGAGUGUUUUGAUAAAUUCAAAGUGAAUUCAA	25
asia_gRNA_716_16469_16501	GTGACATCACAACCTGGAGCATTGCAAACATA	GUGACAUCACAACCUGGAGCAUUGCAAACAUA	TATGTTTGCAATGCTCCAGGTTGTGATGTCAC	UAUGUUUGCAAUGCUCCAGGUUGUGAUGUCAC	43.75
asia_gRNA_1466_29233_29265	ATGTTTGTAATCAGTTCCTTGTCTGATTAGTT	AUGUUUGUAAUCAGUUCCUUGUCUGAUUAGUU	AACTAATCAGACAAGGAACTGATTACAAACAT	AACUAAUCAGACAAGGAACUGAUUACAAACAU	31.25
asia_gRNA_1130_26385_26417	CAAGAATACCACGAAAGCAAGAAAAAGAAGTA	CAAGAAUACCACGAAAGCAAGAAAAAGAAGUA	TACTTCTTTTTCTTGCTTTCGTGGTATTCTTG	UACUUCUUUUUCUUGCUUUCGUGGUAUUCUUG	34.38
asia_gRNA_797_17172_17204	AGCAAAATGACTCTTACCAGTACCAGGTGGTC	AGCAAAAUGACUCUUACCAGUACCAGGUGGUC	GACCACCTGGTACTGGTAAGAGTCATTTTGCT	GACCACCUGGUACUGGUAAGAGUCAUUUUGCU	46.88
asia_gRNA_831_17363_17395	ACATACTGTTCTAATGTTGAATTCACTTTGAA	ACAUACUGUUCUAAUGUUGAAUUCACUUUGAA	TTCAAAGTGAATTCAACATTAGAACAGTATGT	UUCAAAGUGAAUUCAACAUUAGAACAGUAUGU	28.12
asia_gRNA_1370_28838_28870	TTGGCAATGTTGTTCCTTGAGGAAGTTGTAGC	UUGGCAAUGUUGUUCCUUGAGGAAGUUGUAGC	GCTACAACTTCCTCAAGGAACAACATTGCCAA	GCUACAACUUCCUCAAGGAACAACAUUGCCAA	43.75
asia_gRNA_1577_29749_29781	ACTGATTAAAGATTGCTATGTGAGATTAAAGT	ACUGAUUAAAGAUUGCUAUGUGAGAUUAAAGU	ACTTTAATCTCACATAGCAATCTTTAATCAGT	ACUUUAAUCUCACAUAGCAAUCUUUAAUCAGU	28.12
asia_gRNA_1112_26367_26399	AAGAAAAAGAAGTACGCTATTAACTATTAACG	AAGAAAAAGAAGUACGCUAUUAACUAUUAACG	CGTTAATAGTTAATAGCGTACTTCTTTTTCTT	CGUUAAUAGUUAAUAGCGUACUUCUUUUUCUU	28.12
asia_gRNA_1089_26344_26376	CTATTAACGTACCTGTCTCTTCCGAAACGAAT	CUAUUAACGUACCUGUCUCUUCCGAAACGAAU	ATTCGTTTCGGAAGAGACAGGTACGTTAATAG	AUUCGUUUCGGAAGAGACAGGUACGUUAAUAG	40.62
asia_gRNA_1372_28840_28872	asia_gRNA_53_384_416	asia_gRNA_1291_27881_27913	TAAAACAAGGAATAGCAGAAAGGCTAAAAAGC	UAAAACAAGGAAUAGCAGAAAGGCUAAAAAGC	GCTTTTTAGCCTTTCTGCTATTCCTTGTTTTA	GCUUUUUAGCCUUUCUGCUAUUCCUUGUUUUA	34.38
asia_gRNA_655_15938_15970	CAAAATTCATGAGGTCCTTTAGTAAGGTCAGT	CAAAAUUCAUGAGGUCCUUUAGUAAGGUCAGU	ACTGACCTTACTAAAGGACCTCATGAATTTTG	ACUGACCUUACUAAAGGACCUCAUGAAUUUUG	37.5
asia_gRNA_976_24712_24744	asia_gRNA_1061_26283_26315	TGCTTACAAAGGCACGCTAGTAGTCGTCGTCG	UGCUUACAAAGGCACGCUAGUAGUCGUCGUCG	CGACGACGACTACTAGCGTGCCTTTGTAAGCA	CGACGACGACUACUAGCGUGCCUUUGUAAGCA	53.12
asia_gRNA_781_17112_17144	asia_gRNA_859_17660_17692	AAAGCACTCACAGTGTCAACAATTTCAGCAGG	AAAGCACUCACAGUGUCAACAAUUUCAGCAGG	CCTGCTGAAATTGTTGACACTGTGAGTGCTTT	CCUGCUGAAAUUGUUGACACUGUGAGUGCUUU	43.75
asia_gRNA_1447_29096_29128	AAGCCTCAGCAGCAGATTTCTTAGTGACAGTT	AAGCCUCAGCAGCAGAUUUCUUAGUGACAGUU	AACTGTCACTAAGAAATCTGCTGCTGAGGCTT	AACUGUCACUAAGAAAUCUGCUGCUGAGGCUU	43.75
asia_gRNA_1183_26438_26470	TTGCAGCAGTACGCACACAATCGAAGCGCAGT	UUGCAGCAGUACGCACACAAUCGAAGCGCAGU	ACTGCGCTTCGATTGTGTGCGTACTGCTGCAA	ACUGCGCUUCGAUUGUGUGCGUACUGCUGCAA	53.12
asia_gRNA_1213_26661_26693	GGAAACCTATTACTAGGTTCCATTGTTCAAGG	GGAAACCUAUUACUAGGUUCCAUUGUUCAAGG	CCTTGAACAATGGAACCTAGTAATAGGTTTCC	CCUUGAACAAUGGAACCUAGUAAUAGGUUUCC	40.62
asia_gRNA_21_152_184	asia_gRNA_1348_28612_28644	TCGTCTGGTAGCTCTTCGGTAGTAGCCAATTT	UCGUCUGGUAGCUCUUCGGUAGUAGCCAAUUU	AAATTGGCTACTACCGAAGAGCTACCAGACGA	AAAUUGGCUACUACCGAAGAGCUACCAGACGA	46.88
asia_gRNA_1589_29761_29793	CTAATGTTACACACTGATTAAAGATTGCTATG	CUAAUGUUACACACUGAUUAAAGAUUGCUAUG	CATAGCAATCTTTAATCAGTGTGTAACATTAG	CAUAGCAAUCUUUAAUCAGUGUGUAACAUUAG	31.25
asia_gRNA_263_13849_13881	GACGTGATATATGTGGTACCATGTCACCGTCT	GACGUGAUAUAUGUGGUACCAUGUCACCGUCU	AGACGGTGACATGGTACCACATATATCACGTC	AGACGGUGACAUGGUACCACAUAUAUCACGUC	46.88
asia_gRNA_1496_29313_29345	GAAGGTGTGACTTCCATGCCAATGCGCGACAT	GAAGGUGUGACUUCCAUGCCAAUGCGCGACAU	ATGTCGCGCATTGGCATGGAAGTCACACCTTC	AUGUCGCGCAUUGGCAUGGAAGUCACACCUUC	53.12
asia_gRNA_764_17095_17127	CAACATTGCTAGAAAACTCATCTGAGATATTG	CAACAUUGCUAGAAAACUCAUCUGAGAUAUUG	CAATATCTCAGATGAGTTTTCTAGCAATGTTG	CAAUAUCUCAGAUGAGUUUUCUAGCAAUGUUG	34.38
asia_gRNA_477_15125_15157	ATTTGAGTTATAGTAGGGATGACATTACGTTT	AUUUGAGUUAUAGUAGGGAUGACAUUACGUUU	AAACGTAATGTCATCCCTACTATAACTCAAAT	AAACGUAAUGUCAUCCCUACUAUAACUCAAAU	31.25
asia_gRNA_778_17109_17141	asia_gRNA_1549_29677_29709	TCTGCACAAGAGTAGACTATATATCGTAAACG	UCUGCACAAGAGUAGACUAUAUAUCGUAAACG	CGTTTACGATATATAGTCTACTCTTGTGCAGA	CGUUUACGAUAUAUAGUCUACUCUUGUGCAGA	37.5
asia_gRNA_1373_28841_28873	asia_gRNA_200_13492_13524	GGGTTCGCGGAGTTGATCACAACTACAGCCAT	GGGUUCGCGGAGUUGAUCACAACUACAGCCAU	ATGGCTGTAGTTGTGATCAACTCCGCGAACCC	AUGGCUGUAGUUGUGAUCAACUCCGCGAACCC	53.12
asia_gRNA_1026_25471_25503	TTCTCATAAACAAATCCATAAGTTCGTTTATG	UUCUCAUAAACAAAUCCAUAAGUUCGUUUAUG	CATAAACGAACTTATGGATTTGTTTATGAGAA	CAUAAACGAACUUAUGGAUUUGUUUAUGAGAA	28.12
asia_gRNA_535_15183_15215	AGAGACACCAGCTACGGTGCGAGCTCTATTCT	AGAGACACCAGCUACGGUGCGAGCUCUAUUCU	AGAATAGAGCTCGCACCGTAGCTGGTGTCTCT	AGAAUAGAGCUCGCACCGUAGCUGGUGUCUCU	53.12
asia_gRNA_1075_26330_26362	GTCTCTTCCGAAACGAATGAGTACATAAGTTC	GUCUCUUCCGAAACGAAUGAGUACAUAAGUUC	GAACTTATGTACTCATTCGTTTCGGAAGAGAC	GAACUUAUGUACUCAUUCGUUUCGGAAGAGAC	40.62
asia_gRNA_1154_26409_26441	AGTAAGGATGGCTAGTGTAACTAGCAAGAATA	AGUAAGGAUGGCUAGUGUAACUAGCAAGAAUA	TATTCTTGCTAGTTACACTAGCCATCCTTACT	UAUUCUUGCUAGUUACACUAGCCAUCCUUACU	37.5
asia_gRNA_882_18333_18365	TTCTTCGCGGGTGATAAACATGTTAGGGTAAC	UUCUUCGCGGGUGAUAAACAUGUUAGGGUAAC	GTTACCCTAACATGTTTATCACCCGCGAAGAA	GUUACCCUAACAUGUUUAUCACCCGCGAAGAA	43.75
asia_gRNA_1142_26397_26429	TAGTGTAACTAGCAAGAATACCACGAAAGCAA	UAGUGUAACUAGCAAGAAUACCACGAAAGCAA	TTGCTTTCGTGGTATTCTTGCTAGTTACACTA	UUGCUUUCGUGGUAUUCUUGCUAGUUACACUA	37.5
asia_gRNA_640_15923_15955	CCTTTAGTAAGGTCAGTCTCAGTCCAACATTT	CCUUUAGUAAGGUCAGUCUCAGUCCAACAUUU	AAATGTTGGACTGAGACTGACCTTACTAAAGG	AAAUGUUGGACUGAGACUGACCUUACUAAAGG	40.62
asia_gRNA_1179_26434_26466	AGCAGTACGCACACAATCGAAGCGCAGTAAGG	AGCAGUACGCACACAAUCGAAGCGCAGUAAGG	CCTTACTGCGCTTCGATTGTGTGCGTACTGCT	CCUUACUGCGCUUCGAUUGUGUGCGUACUGCU	53.12
asia_gRNA_1160_26415_26447	AAGCGCAGTAAGGATGGCTAGTGTAACTAGCA	AAGCGCAGUAAGGAUGGCUAGUGUAACUAGCA	TGCTAGTTACACTAGCCATCCTTACTGCGCTT	UGCUAGUUACACUAGCCAUCCUUACUGCGCUU	46.88
asia_gRNA_724_16912_16944	asia_gRNA_564_15212_15244	AACTGTCTATTGGTCATAGTACTACAGATAGA	AACUGUCUAUUGGUCAUAGUACUACAGAUAGA	TCTATCTGTAGTACTATGACCAATAGACAGTT	UCUAUCUGUAGUACUAUGACCAAUAGACAGUU	34.38
asia_gRNA_300_14737_14769	CGGGTTTGACAGTTTGAAAAGCAACATTGTTA	CGGGUUUGACAGUUUGAAAAGCAACAUUGUUA	TAACAATGTTGCTTTTCAAACTGTCAAACCCG	UAACAAUGUUGCUUUUCAAACUGUCAAACCCG	37.5
asia_gRNA_1185_26440_26472	TATTGCAGCAGTACGCACACAATCGAAGCGCA	UAUUGCAGCAGUACGCACACAAUCGAAGCGCA	TGCGCTTCGATTGTGTGCGTACTGCTGCAATA	UGCGCUUCGAUUGUGUGCGUACUGCUGCAAUA	50
asia_gRNA_116_12406_12438	asia_gRNA_1049_26271_26303	CACGCTAGTAGTCGTCGTCGGTTCATCATAAA	CACGCUAGUAGUCGUCGUCGGUUCAUCAUAAA	TTTATGATGAACCGACGACGACTACTAGCGTG	UUUAUGAUGAACCGACGACGACUACUAGCGUG	46.88
asia_gRNA_1449_29098_29130	AGAAGCCTCAGCAGCAGATTTCTTAGTGACAG	AGAAGCCUCAGCAGCAGAUUUCUUAGUGACAG	CTGTCACTAAGAAATCTGCTGCTGAGGCTTCT	CUGUCACUAAGAAAUCUGCUGCUGAGGCUUCU	46.88
asia_gRNA_135_12977_13009	CTGTAACAAACCTACAAGGTGGTTCCAGTTCT	CUGUAACAAACCUACAAGGUGGUUCCAGUUCU	AGAACTGGAACCACCTTGTAGGTTTGTTACAG	AGAACUGGAACCACCUUGUAGGUUUGUUACAG	43.75
asia_gRNA_741_16929_16961	asia_gRNA_1519_29439_29471	asia_gRNA_614_15588_15620	AATGTTAAAAACACTATTAGCATAAGCAGTTG	AAUGUUAAAAACACUAUUAGCAUAAGCAGUUG	CAACTGCTTATGCTAATAGTGTTTTTAACATT	CAACUGCUUAUGCUAAUAGUGUUUUUAACAUU	28.12
asia_gRNA_69_6500_6532	asia_gRNA_147_12989_13021	CTTTAGGTGTGTCTGTAACAAACCTACAAGGT	CUUUAGGUGUGUCUGUAACAAACCUACAAGGU	ACCTTGTAGGTTTGTTACAGACACACCTAAAG	ACCUUGUAGGUUUGUUACAGACACACCUAAAG	40.62
asia_gRNA_821_17353_17385	CTAATGTTGAATTCACTTTGAATTTATCAAAA	CUAAUGUUGAAUUCACUUUGAAUUUAUCAAAA	TTTTGATAAATTCAAAGTGAATTCAACATTAG	UUUUGAUAAAUUCAAAGUGAAUUCAACAUUAG	21.88
asia_gRNA_113_12398_12430	asia_gRNA_1092_26347_26379	TAACTATTAACGTACCTGTCTCTTCCGAAACG	UAACUAUUAACGUACCUGUCUCUUCCGAAACG	CGTTTCGGAAGAGACAGGTACGTTAATAGTTA	CGUUUCGGAAGAGACAGGUACGUUAAUAGUUA	40.62
asia_gRNA_491_15139_15171	CATACTTAAGATTCATTTGAGTTATAGTAGGG	CAUACUUAAGAUUCAUUUGAGUUAUAGUAGGG	CCCTACTATAACTCAAATGAATCTTAAGTATG	CCCUACUAUAACUCAAAUGAAUCUUAAGUAUG	31.25
asia_gRNA_844_17645_17677	TCAACAATTTCAGCAGGACAACGCCGACAAGT	UCAACAAUUUCAGCAGGACAACGCCGACAAGU	ACTTGTCGGCGTTGTCCTGCTGAAATTGTTGA	ACUUGUCGGCGUUGUCCUGCUGAAAUUGUUGA	46.88
asia_gRNA_223_13569_13601	GCCGCACGGTGTAAGACGGGCTGCACTTACAC	GCCGCACGGUGUAAGACGGGCUGCACUUACAC	GTGTAAGTGCAGCCCGTCTTACACCGTGCGGC	GUGUAAGUGCAGCCCGUCUUACACCGUGCGGC	62.5
asia_gRNA_1335_28599_28631	CTTCGGTAGTAGCCAATTTGGTCATCTGGACT	CUUCGGUAGUAGCCAAUUUGGUCAUCUGGACU	AGTCCAGATGACCAAATTGGCTACTACCGAAG	AGUCCAGAUGACCAAAUUGGCUACUACCGAAG	46.88
asia_gRNA_74_10563_10595	AAACCAACACTACCACATGAACCATTAAGGAA	AAACCAACACUACCACAUGAACCAUUAAGGAA	TTCCTTAATGGTTCATGTGGTAGTGTTGGTTT	UUCCUUAAUGGUUCAUGUGGUAGUGUUGGUUU	37.5
asia_gRNA_914_20867_20899	asia_gRNA_70_6501_6533	asia_gRNA_526_15174_15206	AGCTACGGTGCGAGCTCTATTCTTTGCACTAA	AGCUACGGUGCGAGCUCUAUUCUUUGCACUAA	TTAGTGCAAAGAATAGAGCTCGCACCGTAGCT	UUAGUGCAAAGAAUAGAGCUCGCACCGUAGCU	46.88
asia_gRNA_507_15155_15187	TTCTTTGCACTAATGGCATACTTAAGATTCAT	UUCUUUGCACUAAUGGCAUACUUAAGAUUCAU	ATGAATCTTAAGTATGCCATTAGTGCAAAGAA	AUGAAUCUUAAGUAUGCCAUUAGUGCAAAGAA	31.25
asia_gRNA_601_15529_15561	GTTTAACATATAGTGAACCGCCACACATGACC	GUUUAACAUAUAGUGAACCGCCACACAUGACC	GGTCATGTGTGGCGGTTCACTATATGTTAAAC	GGUCAUGUGUGGCGGUUCACUAUAUGUUAAAC	43.75
asia_gRNA_1695_29894_29926	asia_gRNA_1320_28492_28524	GAACCAAGACGCAGTATTATTGGGTAAACCTT	GAACCAAGACGCAGUAUUAUUGGGUAAACCUU	AAGGTTTACCCAATAATACTGCGTCTTGGTTC	AAGGUUUACCCAAUAAUACUGCGUCUUGGUUC	40.62
asia_gRNA_1362_28762_28794	asia_gRNA_215_13561_13593	GTGTAAGACGGGCTGCACTTACACCGCAAACC	GUGUAAGACGGGCUGCACUUACACCGCAAACC	GGTTTGCGGTGTAAGTGCAGCCCGTCTTACAC	GGUUUGCGGUGUAAGUGCAGCCCGUCUUACAC	56.25
asia_gRNA_1016_25461_25493	CAAATCCATAAGTTCGTTTATGTGTAATGTAA	CAAAUCCAUAAGUUCGUUUAUGUGUAAUGUAA	TTACATTACACATAAACGAACTTATGGATTTG	UUACAUUACACAUAAACGAACUUAUGGAUUUG	28.12
asia_gRNA_752_17051_17083	AAGCCAGTAATTCTAACATAGTGCTCTTGTGG	AAGCCAGUAAUUCUAACAUAGUGCUCUUGUGG	CCACAAGAGCACTATGTTAGAATTACTGGCTT	CCACAAGAGCACUAUGUUAGAAUUACUGGCUU	40.62
asia_gRNA_1350_28750_28782	CAAGGCTCCCTCAGTTGCAACCCATATGATGC	CAAGGCUCCCUCAGUUGCAACCCAUAUGAUGC	GCATCATATGGGTTGCAACTGAGGGAGCCTTG	GCAUCAUAUGGGUUGCAACUGAGGGAGCCUUG	53.12
asia_gRNA_891_19661_19693	TTCCAGAGGTTATAAGTATCAAATTGTTTGTA	UUCCAGAGGUUAUAAGUAUCAAAUUGUUUGUA	TACAAACAATTTGATACTTATAACCTCTGGAA	UACAAACAAUUUGAUACUUAUAACCUCUGGAA	28.12
asia_gRNA_1535_29455_29487	asia_gRNA_110_12309_12341	GCATCACGGTCAAATTCAGATTTAGCCACATT	GCAUCACGGUCAAAUUCAGAUUUAGCCACAUU	AATGTGGCTAAATCTGAATTTGACCGTGATGC	AAUGUGGCUAAAUCUGAAUUUGACCGUGAUGC	40.62
asia_gRNA_1483_29250_29282	TGTGCAATTTGCGGCCAATGTTTGTAATCAGT	UGUGCAAUUUGCGGCCAAUGUUUGUAAUCAGU	ACTGATTACAAACATTGGCCGCAAATTGCACA	ACUGAUUACAAACAUUGGCCGCAAAUUGCACA	40.62
asia_gRNA_729_16917_16949	asia_gRNA_1440_29089_29121	AGCAGCAGATTTCTTAGTGACAGTTTGGCCTT	AGCAGCAGAUUUCUUAGUGACAGUUUGGCCUU	AAGGCCAAACTGTCACTAAGAAATCTGCTGCT	AAGGCCAAACUGUCACUAAGAAAUCUGCUGCU	43.75
asia_gRNA_107_12306_12338	TCACGGTCAAATTCAGATTTAGCCACATTCAA	UCACGGUCAAAUUCAGAUUUAGCCACAUUCAA	TTGAATGTGGCTAAATCTGAATTTGACCGTGA	UUGAAUGUGGCUAAAUCUGAAUUUGACCGUGA	37.5
asia_gRNA_1004_25189_25221	asia_gRNA_1574_29746_29778	GATTAAAGATTGCTATGTGAGATTAAAGTTAA	GAUUAAAGAUUGCUAUGUGAGAUUAAAGUUAA	TTAACTTTAATCTCACATAGCAATCTTTAATC	UUAACUUUAAUCUCACAUAGCAAUCUUUAAUC	25
asia_gRNA_1341_28605_28637	GTAGCTCTTCGGTAGTAGCCAATTTGGTCATC	GUAGCUCUUCGGUAGUAGCCAAUUUGGUCAUC	GATGACCAAATTGGCTACTACCGAAGAGCTAC	GAUGACCAAAUUGGCUACUACCGAAGAGCUAC	46.88
asia_gRNA_833_17571_17603	CACTGAATTGAAATATTCTGGTTCTAGTGTGC	CACUGAAUUGAAAUAUUCUGGUUCUAGUGUGC	GCACACTAGAACCAGAATATTTCAATTCAGTG	GCACACUAGAACCAGAAUAUUUCAAUUCAGUG	37.5
asia_gRNA_538_15186_15218	GATAGAGACACCAGCTACGGTGCGAGCTCTAT	GAUAGAGACACCAGCUACGGUGCGAGCUCUAU	ATAGAGCTCGCACCGTAGCTGGTGTCTCTATC	AUAGAGCUCGCACCGUAGCUGGUGUCUCUAUC	53.12
asia_gRNA_1459_29194_29226	CCCAAAATTTCCTTGGGTTTGTTCTGGACCAC	CCCAAAAUUUCCUUGGGUUUGUUCUGGACCAC	GTGGTCCAGAACAAACCCAAGGAAATTTTGGG	GUGGUCCAGAACAAACCCAAGGAAAUUUUGGG	46.88
asia_gRNA_123_12413_12445	asia_gRNA_666_16082_16114	GACACGAACCGTTCAATCATAAGTGTACCATC	GACACGAACCGUUCAAUCAUAAGUGUACCAUC	GATGGTACACTTATGATTGAACGGTTCGTGTC	GAUGGUACACUUAUGAUUGAACGGUUCGUGUC	43.75
asia_gRNA_431_15047_15079	TAATAAAGTCTAGCCTTACCCCATTTATTAAA	UAAUAAAGUCUAGCCUUACCCCAUUUAUUAAA	TTTAATAAATGGGGTAAGGCTAGACTTTATTA	UUUAAUAAAUGGGGUAAGGCUAGACUUUAUUA	28.12
asia_gRNA_969_24705_24737	TTAGTAGCAGCAAGATTAGCAGAAGCTCTGAT	UUAGUAGCAGCAAGAUUAGCAGAAGCUCUGAU	ATCAGAGCTTCTGCTAATCTTGCTGCTACTAA	AUCAGAGCUUCUGCUAAUCUUGCUGCUACUAA	40.62
asia_gRNA_990_24757_24789	asia_gRNA_1194_26449_26481	CGTTAACAATATTGCAGCAGTACGCACACAAT	CGUUAACAAUAUUGCAGCAGUACGCACACAAU	ATTGTGTGCGTACTGCTGCAATATTGTTAACG	AUUGUGUGCGUACUGCUGCAAUAUUGUUAACG	40.62
asia_gRNA_157_13440_13472	asia_gRNA_1541_29636_29668	AAACGTTTATATAGCCCATCTGCCTTGTGTGG	AAACGUUUAUAUAGCCCAUCUGCCUUGUGUGG	CCACACAAGGCAGATGGGCTATATAAACGTTT	CCACACAAGGCAGAUGGGCUAUAUAAACGUUU	43.75
asia_gRNA_379_14945_14977	CAATCAAAGTACTTATCAACAACTTCAACTAC	CAAUCAAAGUACUUAUCAACAACUUCAACUAC	GTAGTTGAAGTTGTTGATAAGTACTTTGATTG	GUAGUUGAAGUUGUUGAUAAGUACUUUGAUUG	31.25
asia_gRNA_1344_28608_28640	CTGGTAGCTCTTCGGTAGTAGCCAATTTGGTC	CUGGUAGCUCUUCGGUAGUAGCCAAUUUGGUC	GACCAAATTGGCTACTACCGAAGAGCTACCAG	GACCAAAUUGGCUACUACCGAAGAGCUACCAG	50
asia_gRNA_1214_26662_26694	AGGAAACCTATTACTAGGTTCCATTGTTCAAG	AGGAAACCUAUUACUAGGUUCCAUUGUUCAAG	CTTGAACAATGGAACCTAGTAATAGGTTTCCT	CUUGAACAAUGGAACCUAGUAAUAGGUUUCCU	37.5
asia_gRNA_1402_28901_28933	TACGTGATGAGGAACGAGAAGAGGCTTGACTG	UACGUGAUGAGGAACGAGAAGAGGCUUGACUG	CAGTCAAGCCTCTTCTCGTTCCTCATCACGTA	CAGUCAAGCCUCUUCUCGUUCCUCAUCACGUA	50
asia_gRNA_1445_29094_29126	GCCTCAGCAGCAGATTTCTTAGTGACAGTTTG	GCCUCAGCAGCAGAUUUCUUAGUGACAGUUUG	CAAACTGTCACTAAGAAATCTGCTGCTGAGGC	CAAACUGUCACUAAGAAAUCUGCUGCUGAGGC	46.88
asia_gRNA_1597_29769_29801	AGTCCTCCCTAATGTTACACACTGATTAAAGA	AGUCCUCCCUAAUGUUACACACUGAUUAAAGA	TCTTTAATCAGTGTGTAACATTAGGGAGGACT	UCUUUAAUCAGUGUGUAACAUUAGGGAGGACU	37.5
asia_gRNA_365_14835_14867	asia_gRNA_755_17086_17118	TAGAAAACTCATCTGAGATATTGAGTGTTGGG	UAGAAAACUCAUCUGAGAUAUUGAGUGUUGGG	CCCAACACTCAATATCTCAGATGAGTTTTCTA	CCCAACACUCAAUAUCUCAGAUGAGUUUUCUA	37.5
asia_gRNA_165_13455_13487	TTCCACATACCGCAGACGGTACAGACTGTGTT	UUCCACAUACCGCAGACGGUACAGACUGUGUU	AACACAGTCTGTACCGTCTGCGGTATGTGGAA	AACACAGUCUGUACCGUCUGCGGUAUGUGGAA	50
asia_gRNA_476_15092_15124	GTATATGCGAAAAGTGCATCTTGATCCTCATA	GUAUAUGCGAAAAGUGCAUCUUGAUCCUCAUA	TATGAGGATCAAGATGCACTTTTCGCATATAC	UAUGAGGAUCAAGAUGCACUUUUCGCAUAUAC	37.5
asia_gRNA_886_18337_18369	TAGCTTCTTCGCGGGTGATAAACATGTTAGGG	UAGCUUCUUCGCGGGUGAUAAACAUGUUAGGG	CCCTAACATGTTTATCACCCGCGAAGAAGCTA	CCCUAACAUGUUUAUCACCCGCGAAGAAGCUA	46.88
asia_gRNA_166_13456_13488	TTTCCACATACCGCAGACGGTACAGACTGTGT	UUUCCACAUACCGCAGACGGUACAGACUGUGU	ACACAGTCTGTACCGTCTGCGGTATGTGGAAA	ACACAGUCUGUACCGUCUGCGGUAUGUGGAAA	50
asia_gRNA_1009_25454_25486	ATAAGTTCGTTTATGTGTAATGTAATTTGACT	AUAAGUUCGUUUAUGUGUAAUGUAAUUUGACU	AGTCAAATTACATTACACATAAACGAACTTAT	AGUCAAAUUACAUUACACAUAAACGAACUUAU	25
asia_gRNA_1297_27887_27919	CATAATTAAAACAAGGAATAGCAGAAAGGCTA	CAUAAUUAAAACAAGGAAUAGCAGAAAGGCUA	TAGCCTTTCTGCTATTCCTTGTTTTAATTATG	UAGCCUUUCUGCUAUUCCUUGUUUUAAUUAUG	31.25
asia_gRNA_1410_28945_28977	TCCCCTACTGCTGCCTGGAGTTGAATTTCTTG	UCCCCUACUGCUGCCUGGAGUUGAAUUUCUUG	CAAGAAATTCAACTCCAGGCAGCAGTAGGGGA	CAAGAAAUUCAACUCCAGGCAGCAGUAGGGGA	50
asia_gRNA_1242_27258_27290	TTGTCACTTACTGTACAAGCAAAGCAATATTG	UUGUCACUUACUGUACAAGCAAAGCAAUAUUG	CAATATTGCTTTGCTTGTACAGTAAGTGACAA	CAAUAUUGCUUUGCUUGUACAGUAAGUGACAA	34.38
asia_gRNA_43_374_406	asia_gRNA_1200_26455_26487	GACTCACGTTAACAATATTGCAGCAGTACGCA	GACUCACGUUAACAAUAUUGCAGCAGUACGCA	TGCGTACTGCTGCAATATTGTTAACGTGAGTC	UGCGUACUGCUGCAAUAUUGUUAACGUGAGUC	43.75
asia_gRNA_720_16715_16747	GCTTTGAGCGTTTCTGCTGCAAAAAGCTTGAG	GCUUUGAGCGUUUCUGCUGCAAAAAGCUUGAG	CTCAAGCTTTTTGCAGCAGAAACGCTCAAAGC	CUCAAGCUUUUUGCAGCAGAAACGCUCAAAGC	46.88
asia_gRNA_889_19659_19691	CCAGAGGTTATAAGTATCAAATTGTTTGTAAA	CCAGAGGUUAUAAGUAUCAAAUUGUUUGUAAA	TTTACAAACAATTTGATACTTATAACCTCTGG	UUUACAAACAAUUUGAUACUUAUAACCUCUGG	28.12
asia_gRNA_1193_26448_26480	GTTAACAATATTGCAGCAGTACGCACACAATC	GUUAACAAUAUUGCAGCAGUACGCACACAAUC	GATTGTGTGCGTACTGCTGCAATATTGTTAAC	GAUUGUGUGCGUACUGCUGCAAUAUUGUUAAC	40.62
asia_gRNA_316_14753_14785	TCTTTGTTAAAATTACCGGGTTTGACAGTTTG	UCUUUGUUAAAAUUACCGGGUUUGACAGUUUG	CAAACTGTCAAACCCGGTAATTTTAACAAAGA	CAAACUGUCAAACCCGGUAAUUUUAACAAAGA	34.38
asia_gRNA_1546_29674_29706	GCACAAGAGTAGACTATATATCGTAAACGGAA	GCACAAGAGUAGACUAUAUAUCGUAAACGGAA	TTCCGTTTACGATATATAGTCTACTCTTGTGC	UUCCGUUUACGAUAUAUAGUCUACUCUUGUGC	37.5
asia_gRNA_1364_28764_28796	asia_gRNA_1167_26422_26454	ACAATCGAAGCGCAGTAAGGATGGCTAGTGTA	ACAAUCGAAGCGCAGUAAGGAUGGCUAGUGUA	TACACTAGCCATCCTTACTGCGCTTCGATTGT	UACACUAGCCAUCCUUACUGCGCUUCGAUUGU	46.88
asia_gRNA_84_10578_10610	TCATAATCTATGTTAAAACCAACACTACCACA	UCAUAAUCUAUGUUAAAACCAACACUACCACA	TGTGGTAGTGTTGGTTTTAACATAGATTATGA	UGUGGUAGUGUUGGUUUUAACAUAGAUUAUGA	31.25
asia_gRNA_1523_29443_29475	asia_gRNA_1177_26432_26464	CAGTACGCACACAATCGAAGCGCAGTAAGGAT	CAGUACGCACACAAUCGAAGCGCAGUAAGGAU	ATCCTTACTGCGCTTCGATTGTGTGCGTACTG	AUCCUUACUGCGCUUCGAUUGUGUGCGUACUG	50
asia_gRNA_922_20875_20907	asia_gRNA_651_15934_15966	ATTCATGAGGTCCTTTAGTAAGGTCAGTCTCA	AUUCAUGAGGUCCUUUAGUAAGGUCAGUCUCA	TGAGACTGACCTTACTAAAGGACCTCATGAAT	UGAGACUGACCUUACUAAAGGACCUCAUGAAU	40.62
asia_gRNA_1128_26383_26415	AGAATACCACGAAAGCAAGAAAAAGAAGTACG	AGAAUACCACGAAAGCAAGAAAAAGAAGUACG	CGTACTTCTTTTTCTTGCTTTCGTGGTATTCT	CGUACUUCUUUUUCUUGCUUUCGUGGUAUUCU	37.5
asia_gRNA_1195_26450_26482	ACGTTAACAATATTGCAGCAGTACGCACACAA	ACGUUAACAAUAUUGCAGCAGUACGCACACAA	TTGTGTGCGTACTGCTGCAATATTGTTAACGT	UUGUGUGCGUACUGCUGCAAUAUUGUUAACGU	40.62
asia_gRNA_596_15278_15310	TTGCTTGTTCCAATTACTACAGTAGCTCCTCT	UUGCUUGUUCCAAUUACUACAGUAGCUCCUCU	AGAGGAGCTACTGTAGTAATTGGAACAAGCAA	AGAGGAGCUACUGUAGUAAUUGGAACAAGCAA	40.62
asia_gRNA_274_13974_14006	ATTGAAATAATCATCATCACAACAATTGTATG	AUUGAAAUAAUCAUCAUCACAACAAUUGUAUG	CATACAATTGTTGTGATGATGATTATTTCAAT	CAUACAAUUGUUGUGAUGAUGAUUAUUUCAAU	25
asia_gRNA_421_15037_15069	TAGCCTTACCCCATTTATTAAATGGAAAACCA	UAGCCUUACCCCAUUUAUUAAAUGGAAAACCA	TGGTTTTCCATTTAATAAATGGGGTAAGGCTA	UGGUUUUCCAUUUAAUAAAUGGGGUAAGGCUA	34.38
asia_gRNA_368_14897_14929	ATATCACACATTGTTGGTAGATTATAACGATA	AUAUCACACAUUGUUGGUAGAUUAUAACGAUA	TATCGTTATAATCTACCAACAATGTGTGATAT	UAUCGUUAUAAUCUACCAACAAUGUGUGAUAU	28.12
asia_gRNA_1696_20948_20980	CCTTTATCAGAACCAGCACCAAAATGTATAAC	CCUUUAUCAGAACCAGCACCAAAAUGUAUAAC	GTTATACATTTTGGTGCTGGTTCTGATAAAGG	GUUAUACAUUUUGGUGCUGGUUCUGAUAAAGG	37.5
asia_gRNA_230_13576_13608	TGCCTGTGCCGCACGGTGTAAGACGGGCTGCA	UGCCUGUGCCGCACGGUGUAAGACGGGCUGCA	TGCAGCCCGTCTTACACCGTGCGGCACAGGCA	UGCAGCCCGUCUUACACCGUGCGGCACAGGCA	65.62
asia_gRNA_75_10564_10596	AAAACCAACACTACCACATGAACCATTAAGGA	AAAACCAACACUACCACAUGAACCAUUAAGGA	TCCTTAATGGTTCATGTGGTAGTGTTGGTTTT	UCCUUAAUGGUUCAUGUGGUAGUGUUGGUUUU	37.5
asia_gRNA_534_15182_15214	GAGACACCAGCTACGGTGCGAGCTCTATTCTT	GAGACACCAGCUACGGUGCGAGCUCUAUUCUU	AAGAATAGAGCTCGCACCGTAGCTGGTGTCTC	AAGAAUAGAGCUCGCACCGUAGCUGGUGUCUC	53.12
asia_gRNA_502_15150_15182	TGCACTAATGGCATACTTAAGATTCATTTGAG	UGCACUAAUGGCAUACUUAAGAUUCAUUUGAG	CTCAAATGAATCTTAAGTATGCCATTAGTGCA	CUCAAAUGAAUCUUAAGUAUGCCAUUAGUGCA	34.38
asia_gRNA_305_14742_14774	ATTACCGGGTTTGACAGTTTGAAAAGCAACAT	AUUACCGGGUUUGACAGUUUGAAAAGCAACAU	ATGTTGCTTTTCAAACTGTCAAACCCGGTAAT	AUGUUGCUUUUCAAACUGUCAAACCCGGUAAU	37.5
asia_gRNA_61_1041_1073	GCAATTTCATGCTCATGTTCACGGCAGCAGTA	GCAAUUUCAUGCUCAUGUUCACGGCAGCAGUA	TACTGCTGCCGTGAACATGAGCATGAAATTGC	UACUGCUGCCGUGAACAUGAGCAUGAAAUUGC	46.88
asia_gRNA_537_15185_15217	ATAGAGACACCAGCTACGGTGCGAGCTCTATT	AUAGAGACACCAGCUACGGUGCGAGCUCUAUU	AATAGAGCTCGCACCGTAGCTGGTGTCTCTAT	AAUAGAGCUCGCACCGUAGCUGGUGUCUCUAU	50
asia_gRNA_634_15917_15949	asia_gRNA_357_14827_14859	asia_gRNA_428_15044_15076	TAAAGTCTAGCCTTACCCCATTTATTAAATGG	UAAAGUCUAGCCUUACCCCAUUUAUUAAAUGG	CCATTTAATAAATGGGGTAAGGCTAGACTTTA	CCAUUUAAUAAAUGGGGUAAGGCUAGACUUUA	34.38
asia_gRNA_8_139_171	TTAAAGTTCGTTTAGAGAACAGATCTACAAGA	UUAAAGUUCGUUUAGAGAACAGAUCUACAAGA	TCTTGTAGATCTGTTCTCTAAACGAACTTTAA	UCUUGUAGAUCUGUUCUCUAAACGAACUUUAA	31.25
asia_gRNA_1184_26439_26471	ATTGCAGCAGTACGCACACAATCGAAGCGCAG	AUUGCAGCAGUACGCACACAAUCGAAGCGCAG	CTGCGCTTCGATTGTGTGCGTACTGCTGCAAT	CUGCGCUUCGAUUGUGUGCGUACUGCUGCAAU	53.12
asia_gRNA_391_14957_14989	CCACCATCGTAACAATCAAAGTACTTATCAAC	CCACCAUCGUAACAAUCAAAGUACUUAUCAAC	GTTGATAAGTACTTTGATTGTTACGATGGTGG	GUUGAUAAGUACUUUGAUUGUUACGAUGGUGG	37.5
asia_gRNA_703_16280_16312	GGTGTGTACATAGCCTCATAAAACTCAGGTTC	GGUGUGUACAUAGCCUCAUAAAACUCAGGUUC	GAACCTGAGTTTTATGAGGCTATGTACACACC	GAACCUGAGUUUUAUGAGGCUAUGUACACACC	43.75
asia_gRNA_789_17164_17196	GACTCTTACCAGTACCAGGTGGTCCCTGGAGT	GACUCUUACCAGUACCAGGUGGUCCCUGGAGU	ACTCCAGGGACCACCTGGTACTGGTAAGAGTC	ACUCCAGGGACCACCUGGUACUGGUAAGAGUC	56.25
asia_gRNA_1013_25458_25490	ATCCATAAGTTCGTTTATGTGTAATGTAATTT	AUCCAUAAGUUCGUUUAUGUGUAAUGUAAUUU	AAATTACATTACACATAAACGAACTTATGGAT	AAAUUACAUUACACAUAAACGAACUUAUGGAU	25
asia_gRNA_401_14967_14999	ATTAATACAGCCACCATCGTAACAATCAAAGT	AUUAAUACAGCCACCAUCGUAACAAUCAAAGU	ACTTTGATTGTTACGATGGTGGCTGTATTAAT	ACUUUGAUUGUUACGAUGGUGGCUGUAUUAAU	34.38
asia_gRNA_137_12979_13011	GTCTGTAACAAACCTACAAGGTGGTTCCAGTT	GUCUGUAACAAACCUACAAGGUGGUUCCAGUU	AACTGGAACCACCTTGTAGGTTTGTTACAGAC	AACUGGAACCACCUUGUAGGUUUGUUACAGAC	43.75
asia_gRNA_94_11528_11560	CCCACATGGAAATGGCTTGATCTAAAGCATTA	CCCACAUGGAAAUGGCUUGAUCUAAAGCAUUA	TAATGCTTTAGATCAAGCCATTTCCATGTGGG	UAAUGCUUUAGAUCAAGCCAUUUCCAUGUGGG	40.62
asia_gRNA_1652_29851_29883	ATAGGCAGCTCTCCCTAGCATTGTTCACTGTA	AUAGGCAGCUCUCCCUAGCAUUGUUCACUGUA	TACAGTGAACAATGCTAGGGAGAGCTGCCTAT	UACAGUGAACAAUGCUAGGGAGAGCUGCCUAU	46.88
asia_gRNA_1262_27279_27311	GTCAACGAGATGAAACATCTGTTGTCACTTAC	GUCAACGAGAUGAAACAUCUGUUGUCACUUAC	GTAAGTGACAACAGATGTTTCATCTCGTTGAC	GUAAGUGACAACAGAUGUUUCAUCUCGUUGAC	40.62
asia_gRNA_1371_28839_28871	TTTGGCAATGTTGTTCCTTGAGGAAGTTGTAG	UUUGGCAAUGUUGUUCCUUGAGGAAGUUGUAG	CTACAACTTCCTCAAGGAACAACATTGCCAAA	CUACAACUUCCUCAAGGAACAACAUUGCCAAA	40.62
asia_gRNA_1619_29791_29823	TGAAAATGTGGTGGCTCTTTCAAGTCCTCCCT	UGAAAAUGUGGUGGCUCUUUCAAGUCCUCCCU	AGGGAGGACTTGAAAGAGCCACCACATTTTCA	AGGGAGGACUUGAAAGAGCCACCACAUUUUCA	46.88
asia_gRNA_706_16283_16315	TGCGGTGTGTACATAGCCTCATAAAACTCAGG	UGCGGUGUGUACAUAGCCUCAUAAAACUCAGG	CCTGAGTTTTATGAGGCTATGTACACACCGCA	CCUGAGUUUUAUGAGGCUAUGUACACACCGCA	46.88
asia_gRNA_4_135_167	AGTTCGTTTAGAGAACAGATCTACAAGAGATC	AGUUCGUUUAGAGAACAGAUCUACAAGAGAUC	GATCTCTTGTAGATCTGTTCTCTAAACGAACT	GAUCUCUUGUAGAUCUGUUCUCUAAACGAACU	37.5
asia_gRNA_1237_27128_27160	TCCCAATTTGTAATAAGAAAGCGTTCGTGATG	UCCCAAUUUGUAAUAAGAAAGCGUUCGUGAUG	CATCACGAACGCTTTCTTATTACAAATTGGGA	CAUCACGAACGCUUUCUUAUUACAAAUUGGGA	37.5
asia_gRNA_1133_26388_26420	TAGCAAGAATACCACGAAAGCAAGAAAAAGAA	UAGCAAGAAUACCACGAAAGCAAGAAAAAGAA	TTCTTTTTCTTGCTTTCGTGGTATTCTTGCTA	UUCUUUUUCUUGCUUUCGUGGUAUUCUUGCUA	34.38
asia_gRNA_602_15530_15562	GGTTTAACATATAGTGAACCGCCACACATGAC	GGUUUAACAUAUAGUGAACCGCCACACAUGAC	GTCATGTGTGGCGGTTCACTATATGTTAAACC	GUCAUGUGUGGCGGUUCACUAUAUGUUAAACC	43.75
asia_gRNA_1653_29852_29884	TATAGGCAGCTCTCCCTAGCATTGTTCACTGT	UAUAGGCAGCUCUCCCUAGCAUUGUUCACUGU	ACAGTGAACAATGCTAGGGAGAGCTGCCTATA	ACAGUGAACAAUGCUAGGGAGAGCUGCCUAUA	46.88
asia_gRNA_1579_29751_29783	ACACTGATTAAAGATTGCTATGTGAGATTAAA	ACACUGAUUAAAGAUUGCUAUGUGAGAUUAAA	TTTAATCTCACATAGCAATCTTTAATCAGTGT	UUUAAUCUCACAUAGCAAUCUUUAAUCAGUGU	28.12
asia_gRNA_871_18186_18218	AACACTGAGGTGTGTAGGTGCCTGTGTAGGAT	AACACUGAGGUGUGUAGGUGCCUGUGUAGGAU	ATCCTACACAGGCACCTACACACCTCAGTGTT	AUCCUACACAGGCACCUACACACCUCAGUGUU	50
asia_gRNA_1534_29454_29486	asia_gRNA_216_13562_13594	GGTGTAAGACGGGCTGCACTTACACCGCAAAC	GGUGUAAGACGGGCUGCACUUACACCGCAAAC	GTTTGCGGTGTAAGTGCAGCCCGTCTTACACC	GUUUGCGGUGUAAGUGCAGCCCGUCUUACACC	56.25
asia_gRNA_1113_26368_26400	CAAGAAAAAGAAGTACGCTATTAACTATTAAC	CAAGAAAAAGAAGUACGCUAUUAACUAUUAAC	GTTAATAGTTAATAGCGTACTTCTTTTTCTTG	GUUAAUAGUUAAUAGCGUACUUCUUUUUCUUG	28.12
asia_gRNA_412_14978_15010	ACTTGGTTAGCATTAATACAGCCACCATCGTA	ACUUGGUUAGCAUUAAUACAGCCACCAUCGUA	TACGATGGTGGCTGTATTAATGCTAACCAAGT	UACGAUGGUGGCUGUAUUAAUGCUAACCAAGU	40.62
asia_gRNA_259_13605_13637	AAAAGCCCTGTATACGACATCAGTACTAGTGC	AAAAGCCCUGUAUACGACAUCAGUACUAGUGC	GCACTAGTACTGATGTCGTATACAGGGCTTTT	GCACUAGUACUGAUGUCGUAUACAGGGCUUUU	43.75
asia_gRNA_1264_27281_27313	AAGTCAACGAGATGAAACATCTGTTGTCACTT	AAGUCAACGAGAUGAAACAUCUGUUGUCACUU	AAGTGACAACAGATGTTTCATCTCGTTGACTT	AAGUGACAACAGAUGUUUCAUCUCGUUGACUU	37.5
asia_gRNA_345_14815_14847	asia_gRNA_254_13600_13632	CCCTGTATACGACATCAGTACTAGTGCCTGTG	CCCUGUAUACGACAUCAGUACUAGUGCCUGUG	CACAGGCACTAGTACTGATGTCGTATACAGGG	CACAGGCACUAGUACUGAUGUCGUAUACAGGG	50
asia_gRNA_951_24044_24076	CTGGTAATATTTGTGAAAAATTAAAACCACCA	CUGGUAAUAUUUGUGAAAAAUUAAAACCACCA	TGGTGGTTTTAATTTTTCACAAATATTACCAG	UGGUGGUUUUAAUUUUUCACAAAUAUUACCAG	28.12
asia_gRNA_921_20874_20906	asia_gRNA_1220_26668_26700	AGGAATAGGAAACCTATTACTAGGTTCCATTG	AGGAAUAGGAAACCUAUUACUAGGUUCCAUUG	CAATGGAACCTAGTAATAGGTTTCCTATTCCT	CAAUGGAACCUAGUAAUAGGUUUCCUAUUCCU	37.5
asia_gRNA_1462_29197_29229	GTCCCCAAAATTTCCTTGGGTTTGTTCTGGAC	GUCCCCAAAAUUUCCUUGGGUUUGUUCUGGAC	GTCCAGAACAAACCCAAGGAAATTTTGGGGAC	GUCCAGAACAAACCCAAGGAAAUUUUGGGGAC	46.88
asia_gRNA_266_13854_13886	ACGTTGACGTGATATATGTGGTACCATGTCAC	ACGUUGACGUGAUAUAUGUGGUACCAUGUCAC	GTGACATGGTACCACATATATCACGTCAACGT	GUGACAUGGUACCACAUAUAUCACGUCAACGU	43.75
asia_gRNA_1324_28496_28528	CGGTGAACCAAGACGCAGTATTATTGGGTAAA	CGGUGAACCAAGACGCAGUAUUAUUGGGUAAA	TTTACCCAATAATACTGCGTCTTGGTTCACCG	UUUACCCAAUAAUACUGCGUCUUGGUUCACCG	43.75
asia_gRNA_406_14972_15004	TTAGCATTAATACAGCCACCATCGTAACAATC	UUAGCAUUAAUACAGCCACCAUCGUAACAAUC	GATTGTTACGATGGTGGCTGTATTAATGCTAA	GAUUGUUACGAUGGUGGCUGUAUUAAUGCUAA	37.5
asia_gRNA_1002_25187_25219	asia_gRNA_880_18331_18363	CTTCGCGGGTGATAAACATGTTAGGGTAACCA	CUUCGCGGGUGAUAAACAUGUUAGGGUAACCA	TGGTTACCCTAACATGTTTATCACCCGCGAAG	UGGUUACCCUAACAUGUUUAUCACCCGCGAAG	46.88
asia_gRNA_131_12973_13005	AACAAACCTACAAGGTGGTTCCAGTTCTGTAT	AACAAACCUACAAGGUGGUUCCAGUUCUGUAU	ATACAGAACTGGAACCACCTTGTAGGTTTGTT	AUACAGAACUGGAACCACCUUGUAGGUUUGUU	40.62
asia_gRNA_160_13443_13475	asia_gRNA_182_13472_13504	AACTACAGCCATAACCTTTCCACATACCGCAG	AACUACAGCCAUAACCUUUCCACAUACCGCAG	CTGCGGTATGTGGAAAGGTTATGGCTGTAGTT	CUGCGGUAUGUGGAAAGGUUAUGGCUGUAGUU	46.88
asia_gRNA_1309_28351_28383	asia_gRNA_346_14816_14848	asia_gRNA_1474_29241_29273	TGCGGCCAATGTTTGTAATCAGTTCCTTGTCT	UGCGGCCAAUGUUUGUAAUCAGUUCCUUGUCU	AGACAAGGAACTGATTACAAACATTGGCCGCA	AGACAAGGAACUGAUUACAAACAUUGGCCGCA	43.75
asia_gRNA_410_14976_15008	TTGGTTAGCATTAATACAGCCACCATCGTAAC	UUGGUUAGCAUUAAUACAGCCACCAUCGUAAC	GTTACGATGGTGGCTGTATTAATGCTAACCAA	GUUACGAUGGUGGCUGUAUUAAUGCUAACCAA	40.62
asia_gRNA_184_13474_13506	ACAACTACAGCCATAACCTTTCCACATACCGC	ACAACUACAGCCAUAACCUUUCCACAUACCGC	GCGGTATGTGGAAAGGTTATGGCTGTAGTTGT	GCGGUAUGUGGAAAGGUUAUGGCUGUAGUUGU	46.88
asia_gRNA_800_17285_17317	asia_gRNA_968_24704_24736	TAGTAGCAGCAAGATTAGCAGAAGCTCTGATT	UAGUAGCAGCAAGAUUAGCAGAAGCUCUGAUU	AATCAGAGCTTCTGCTAATCTTGCTGCTACTA	AAUCAGAGCUUCUGCUAAUCUUGCUGCUACUA	40.62
asia_gRNA_446_15062_15094	TAACTCATTGAATCATAATAAAGTCTAGCCTT	UAACUCAUUGAAUCAUAAUAAAGUCUAGCCUU	AAGGCTAGACTTTATTATGATTCAATGAGTTA	AAGGCUAGACUUUAUUAUGAUUCAAUGAGUUA	28.12
asia_gRNA_1520_29440_29472	asia_gRNA_726_16914_16946	asia_gRNA_1118_26373_26405	GAAAGCAAGAAAAAGAAGTACGCTATTAACTA	GAAAGCAAGAAAAAGAAGUACGCUAUUAACUA	TAGTTAATAGCGTACTTCTTTTTCTTGCTTTC	UAGUUAAUAGCGUACUUCUUUUUCUUGCUUUC	31.25
asia_gRNA_141_12983_13015	GTGTGTCTGTAACAAACCTACAAGGTGGTTCC	GUGUGUCUGUAACAAACCUACAAGGUGGUUCC	GGAACCACCTTGTAGGTTTGTTACAGACACAC	GGAACCACCUUGUAGGUUUGUUACAGACACAC	46.88
asia_gRNA_766_17097_17129	TGCAACATTGCTAGAAAACTCATCTGAGATAT	UGCAACAUUGCUAGAAAACUCAUCUGAGAUAU	ATATCTCAGATGAGTTTTCTAGCAATGTTGCA	AUAUCUCAGAUGAGUUUUCUAGCAAUGUUGCA	34.38
asia_gRNA_231_13577_13609	GTGCCTGTGCCGCACGGTGTAAGACGGGCTGC	GUGCCUGUGCCGCACGGUGUAAGACGGGCUGC	GCAGCCCGTCTTACACCGTGCGGCACAGGCAC	GCAGCCCGUCUUACACCGUGCGGCACAGGCAC	68.75
asia_gRNA_128_12480_12512	GCATTGTTGATAATGTTGTTGAGTGCATCATT	GCAUUGUUGAUAAUGUUGUUGAGUGCAUCAUU	AATGATGCACTCAACAACATTATCAACAATGC	AAUGAUGCACUCAACAACAUUAUCAACAAUGC	34.38
asia_gRNA_130_12972_13004	ACAAACCTACAAGGTGGTTCCAGTTCTGTATA	ACAAACCUACAAGGUGGUUCCAGUUCUGUAUA	TATACAGAACTGGAACCACCTTGTAGGTTTGT	UAUACAGAACUGGAACCACCUUGUAGGUUUGU	40.62
asia_gRNA_168_13458_13490	CCTTTCCACATACCGCAGACGGTACAGACTGT	CCUUUCCACAUACCGCAGACGGUACAGACUGU	ACAGTCTGTACCGTCTGCGGTATGTGGAAAGG	ACAGUCUGUACCGUCUGCGGUAUGUGGAAAGG	53.12
asia_gRNA_941_22907_22939	AATCATCTGGTAATTTATAATTATAATCAGCA	AAUCAUCUGGUAAUUUAUAAUUAUAAUCAGCA	TGCTGATTATAATTATAAATTACCAGATGATT	UGCUGAUUAUAAUUAUAAAUUACCAGAUGAUU	21.88
asia_gRNA_1430_29079_29111	TTCTTAGTGACAGTTTGGCCTTGTTGTTGTTG	UUCUUAGUGACAGUUUGGCCUUGUUGUUGUUG	CAACAACAACAAGGCCAAACTGTCACTAAGAA	CAACAACAACAAGGCCAAACUGUCACUAAGAA	40.62
asia_gRNA_1100_26355_26387	TACGCTATTAACTATTAACGTACCTGTCTCTT	UACGCUAUUAACUAUUAACGUACCUGUCUCUU	AAGAGACAGGTACGTTAATAGTTAATAGCGTA	AAGAGACAGGUACGUUAAUAGUUAAUAGCGUA	34.38
asia_gRNA_1144_26399_26431	GCTAGTGTAACTAGCAAGAATACCACGAAAGC	GCUAGUGUAACUAGCAAGAAUACCACGAAAGC	GCTTTCGTGGTATTCTTGCTAGTTACACTAGC	GCUUUCGUGGUAUUCUUGCUAGUUACACUAGC	43.75
asia_gRNA_1417_29066_29098	TTTGGCCTTGTTGTTGTTGGCCTTTACCAGAC	UUUGGCCUUGUUGUUGUUGGCCUUUACCAGAC	GTCTGGTAAAGGCCAACAACAACAAGGCCAAA	GUCUGGUAAAGGCCAACAACAACAAGGCCAAA	46.88
asia_gRNA_1338_28602_28634	GCTCTTCGGTAGTAGCCAATTTGGTCATCTGG	GCUCUUCGGUAGUAGCCAAUUUGGUCAUCUGG	CCAGATGACCAAATTGGCTACTACCGAAGAGC	CCAGAUGACCAAAUUGGCUACUACCGAAGAGC	50
asia_gRNA_152_13420_13452	AAGTGTAAAACCCACAGGGTCATTAGCACAAG	AAGUGUAAAACCCACAGGGUCAUUAGCACAAG	CTTGTGCTAATGACCCTGTGGGTTTTACACTT	CUUGUGCUAAUGACCCUGUGGGUUUUACACUU	43.75
asia_gRNA_1632_29804_29836	CGCGTGGCCTCGGTGAAAATGTGGTGGCTCTT	CGCGUGGCCUCGGUGAAAAUGUGGUGGCUCUU	AAGAGCCACCACATTTTCACCGAGGCCACGCG	AAGAGCCACCACAUUUUCACCGAGGCCACGCG	59.38
asia_gRNA_1327_28499_28531	GAGCGGTGAACCAAGACGCAGTATTATTGGGT	GAGCGGUGAACCAAGACGCAGUAUUAUUGGGU	ACCCAATAATACTGCGTCTTGGTTCACCGCTC	ACCCAAUAAUACUGCGUCUUGGUUCACCGCUC	50
asia_gRNA_1565_29693_29725	AGTTACGAGAATTCATTCTGCACAAGAGTAGA	AGUUACGAGAAUUCAUUCUGCACAAGAGUAGA	TCTACTCTTGTGCAGAATGAATTCTCGTAACT	UCUACUCUUGUGCAGAAUGAAUUCUCGUAACU	37.5
asia_gRNA_232_13578_13610	AGTGCCTGTGCCGCACGGTGTAAGACGGGCTG	AGUGCCUGUGCCGCACGGUGUAAGACGGGCUG	CAGCCCGTCTTACACCGTGCGGCACAGGCACT	CAGCCCGUCUUACACCGUGCGGCACAGGCACU	65.62
asia_gRNA_490_15138_15170	ATACTTAAGATTCATTTGAGTTATAGTAGGGA	AUACUUAAGAUUCAUUUGAGUUAUAGUAGGGA	TCCCTACTATAACTCAAATGAATCTTAAGTAT	UCCCUACUAUAACUCAAAUGAAUCUUAAGUAU	28.12
asia_gRNA_297_14702_14734	AGTGCAGCTACTGAAAAGCACGTAGTGCGTTT	AGUGCAGCUACUGAAAAGCACGUAGUGCGUUU	AAACGCACTACGTGCTTTTCAGTAGCTGCACT	AAACGCACUACGUGCUUUUCAGUAGCUGCACU	46.88
asia_gRNA_367_14837_14869	asia_gRNA_573_15253_15285	CTCCTCTAGTGGCGGCTATTGATTTCAATAAT	CUCCUCUAGUGGCGGCUAUUGAUUUCAAUAAU	ATTATTGAAATCAATAGCCGCCACTAGAGGAG	AUUAUUGAAAUCAAUAGCCGCCACUAGAGGAG	40.62
asia_gRNA_715_16292_16324	AAGACTGTATGCGGTGTGTACATAGCCTCATA	AAGACUGUAUGCGGUGUGUACAUAGCCUCAUA	TATGAGGCTATGTACACACCGCATACAGTCTT	UAUGAGGCUAUGUACACACCGCAUACAGUCUU	43.75
asia_gRNA_846_17647_17679	TGTCAACAATTTCAGCAGGACAACGCCGACAA	UGUCAACAAUUUCAGCAGGACAACGCCGACAA	TTGTCGGCGTTGTCCTGCTGAAATTGTTGACA	UUGUCGGCGUUGUCCUGCUGAAAUUGUUGACA	46.88
asia_gRNA_1374_28842_28874	asia_gRNA_256_13602_13634	AGCCCTGTATACGACATCAGTACTAGTGCCTG	AGCCCUGUAUACGACAUCAGUACUAGUGCCUG	CAGGCACTAGTACTGATGTCGTATACAGGGCT	CAGGCACUAGUACUGAUGUCGUAUACAGGGCU	50
asia_gRNA_243_13589_13621	ACATCAGTACTAGTGCCTGTGCCGCACGGTGT	ACAUCAGUACUAGUGCCUGUGCCGCACGGUGU	ACACCGTGCGGCACAGGCACTAGTACTGATGT	ACACCGUGCGGCACAGGCACUAGUACUGAUGU	56.25
asia_gRNA_568_15216_15248	ATGAAACTGTCTATTGGTCATAGTACTACAGA	AUGAAACUGUCUAUUGGUCAUAGUACUACAGA	TCTGTAGTACTATGACCAATAGACAGTTTCAT	UCUGUAGUACUAUGACCAAUAGACAGUUUCAU	34.38
asia_gRNA_685_16142_16174	AAGACATCAGCATACTCCTGATTAGGATGTTT	AAGACAUCAGCAUACUCCUGAUUAGGAUGUUU	AAACATCCTAATCAGGAGTATGCTGATGTCTT	AAACAUCCUAAUCAGGAGUAUGCUGAUGUCUU	37.5
asia_gRNA_936_20969_21001	ACAGCTGTACCTGGTGCAACTCCTTTATCAGA	ACAGCUGUACCUGGUGCAACUCCUUUAUCAGA	TCTGATAAAGGAGTTGCACCAGGTACAGCTGT	UCUGAUAAAGGAGUUGCACCAGGUACAGCUGU	46.88
asia_gRNA_414_15030_15062	ACCCCATTTATTAAATGGAAAACCAGCTGATT	ACCCCAUUUAUUAAAUGGAAAACCAGCUGAUU	AATCAGCTGGTTTTCCATTTAATAAATGGGGT	AAUCAGCUGGUUUUCCAUUUAAUAAAUGGGGU	34.38
asia_gRNA_561_15209_15241	TGTCTATTGGTCATAGTACTACAGATAGAGAC	UGUCUAUUGGUCAUAGUACUACAGAUAGAGAC	GTCTCTATCTGTAGTACTATGACCAATAGACA	GUCUCUAUCUGUAGUACUAUGACCAAUAGACA	37.5
asia_gRNA_1114_26369_26401	GCAAGAAAAAGAAGTACGCTATTAACTATTAA	GCAAGAAAAAGAAGUACGCUAUUAACUAUUAA	TTAATAGTTAATAGCGTACTTCTTTTTCTTGC	UUAAUAGUUAAUAGCGUACUUCUUUUUCUUGC	28.12
asia_gRNA_65_6496_6528	asia_gRNA_1482_29249_29281	GTGCAATTTGCGGCCAATGTTTGTAATCAGTT	GUGCAAUUUGCGGCCAAUGUUUGUAAUCAGUU	AACTGATTACAAACATTGGCCGCAAATTGCAC	AACUGAUUACAAACAUUGGCCGCAAAUUGCAC	40.62
asia_gRNA_1537_29457_29489	asia_gRNA_1360_28760_28792	TTGGTGTATTCAAGGCTCCCTCAGTTGCAACC	UUGGUGUAUUCAAGGCUCCCUCAGUUGCAACC	GGTTGCAACTGAGGGAGCCTTGAATACACCAA	GGUUGCAACUGAGGGAGCCUUGAAUACACCAA	50
asia_gRNA_390_14956_14988	CACCATCGTAACAATCAAAGTACTTATCAACA	CACCAUCGUAACAAUCAAAGUACUUAUCAACA	TGTTGATAAGTACTTTGATTGTTACGATGGTG	UGUUGAUAAGUACUUUGAUUGUUACGAUGGUG	34.38
asia_gRNA_227_13573_13605	CTGTGCCGCACGGTGTAAGACGGGCTGCACTT	CUGUGCCGCACGGUGUAAGACGGGCUGCACUU	AAGTGCAGCCCGTCTTACACCGTGCGGCACAG	AAGUGCAGCCCGUCUUACACCGUGCGGCACAG	62.5
asia_gRNA_662_16078_16110	CGAACCGTTCAATCATAAGTGTACCATCTGTT	CGAACCGUUCAAUCAUAAGUGUACCAUCUGUU	AACAGATGGTACACTTATGATTGAACGGTTCG	AACAGAUGGUACACUUAUGAUUGAACGGUUCG	40.62
asia_gRNA_1279_27869_27901	TAGCAGAAAGGCTAAAAAGCACAAATAGAAGT	UAGCAGAAAGGCUAAAAAGCACAAAUAGAAGU	ACTTCTATTTGTGCTTTTTAGCCTTTCTGCTA	ACUUCUAUUUGUGCUUUUUAGCCUUUCUGCUA	34.38
asia_gRNA_1289_27879_27911	AAACAAGGAATAGCAGAAAGGCTAAAAAGCAC	AAACAAGGAAUAGCAGAAAGGCUAAAAAGCAC	GTGCTTTTTAGCCTTTCTGCTATTCCTTGTTT	GUGCUUUUUAGCCUUUCUGCUAUUCCUUGUUU	37.5
asia_gRNA_946_24039_24071	AATATTTGTGAAAAATTAAAACCACCAAAATC	AAUAUUUGUGAAAAAUUAAAACCACCAAAAUC	GATTTTGGTGGTTTTAATTTTTCACAAATATT	GAUUUUGGUGGUUUUAAUUUUUCACAAAUAUU	21.88
asia_gRNA_496_15144_15176	AATGGCATACTTAAGATTCATTTGAGTTATAG	AAUGGCAUACUUAAGAUUCAUUUGAGUUAUAG	CTATAACTCAAATGAATCTTAAGTATGCCATT	CUAUAACUCAAAUGAAUCUUAAGUAUGCCAUU	28.12
asia_gRNA_1033_25585_25617	ATCCGAAAGGGAGTGAGGCTTGTATCGGTATC	AUCCGAAAGGGAGUGAGGCUUGUAUCGGUAUC	GATACCGATACAAGCCTCACTCCCTTTCGGAT	GAUACCGAUACAAGCCUCACUCCCUUUCGGAU	50
asia_gRNA_1583_29755_29787	TTACACACTGATTAAAGATTGCTATGTGAGAT	UUACACACUGAUUAAAGAUUGCUAUGUGAGAU	ATCTCACATAGCAATCTTTAATCAGTGTGTAA	AUCUCACAUAGCAAUCUUUAAUCAGUGUGUAA	31.25
asia_gRNA_704_16281_16313	CGGTGTGTACATAGCCTCATAAAACTCAGGTT	CGGUGUGUACAUAGCCUCAUAAAACUCAGGUU	AACCTGAGTTTTATGAGGCTATGTACACACCG	AACCUGAGUUUUAUGAGGCUAUGUACACACCG	43.75
asia_gRNA_1178_26433_26465	GCAGTACGCACACAATCGAAGCGCAGTAAGGA	GCAGUACGCACACAAUCGAAGCGCAGUAAGGA	TCCTTACTGCGCTTCGATTGTGTGCGTACTGC	UCCUUACUGCGCUUCGAUUGUGUGCGUACUGC	53.12
asia_gRNA_939_22905_22937	TCATCTGGTAATTTATAATTATAATCAGCAAT	UCAUCUGGUAAUUUAUAAUUAUAAUCAGCAAU	ATTGCTGATTATAATTATAAATTACCAGATGA	AUUGCUGAUUAUAAUUAUAAAUUACCAGAUGA	21.88
asia_gRNA_894_19860_19892	CTTAGCCCAAAGCTCAAATGCTACATTAACAG	CUUAGCCCAAAGCUCAAAUGCUACAUUAACAG	CTGTTAATGTAGCATTTGAGCTTTGGGCTAAG	CUGUUAAUGUAGCAUUUGAGCUUUGGGCUAAG	40.62
asia_gRNA_32_331_363	CTCCATCTTACCTTTCGGTCACACCCGGACAA	CUCCAUCUUACCUUUCGGUCACACCCGGACAA	TTGTCCGGGTGTGACCGAAAGGTAAGATGGAG	UUGUCCGGGUGUGACCGAAAGGUAAGAUGGAG	53.12
asia_gRNA_125_12477_12509	TTGTTGATAATGTTGTTGAGTGCATCATTATC	UUGUUGAUAAUGUUGUUGAGUGCAUCAUUAUC	GATAATGATGCACTCAACAACATTATCAACAA	GAUAAUGAUGCACUCAACAACAUUAUCAACAA	31.25
asia_gRNA_1132_26387_26419	AGCAAGAATACCACGAAAGCAAGAAAAAGAAG	AGCAAGAAUACCACGAAAGCAAGAAAAAGAAG	CTTCTTTTTCTTGCTTTCGTGGTATTCTTGCT	CUUCUUUUUCUUGCUUUCGUGGUAUUCUUGCU	37.5
asia_gRNA_532_15180_15212	GACACCAGCTACGGTGCGAGCTCTATTCTTTG	GACACCAGCUACGGUGCGAGCUCUAUUCUUUG	CAAAGAATAGAGCTCGCACCGTAGCTGGTGTC	CAAAGAAUAGAGCUCGCACCGUAGCUGGUGUC	53.12
asia_gRNA_916_20869_20901	asia_gRNA_1639_29811_29843	CGTACTCCGCGTGGCCTCGGTGAAAATGTGGT	CGUACUCCGCGUGGCCUCGGUGAAAAUGUGGU	ACCACATTTTCACCGAGGCCACGCGGAGTACG	ACCACAUUUUCACCGAGGCCACGCGGAGUACG	59.38
asia_gRNA_270_13970_14002	AAATAATCATCATCACAACAATTGTATGTGAC	AAAUAAUCAUCAUCACAACAAUUGUAUGUGAC	GTCACATACAATTGTTGTGATGATGATTATTT	GUCACAUACAAUUGUUGUGAUGAUGAUUAUUU	28.12
asia_gRNA_143_12985_13017	AGGTGTGTCTGTAACAAACCTACAAGGTGGTT	AGGUGUGUCUGUAACAAACCUACAAGGUGGUU	AACCACCTTGTAGGTTTGTTACAGACACACCT	AACCACCUUGUAGGUUUGUUACAGACACACCU	43.75
asia_gRNA_39_338_370	CAAGGCTCTCCATCTTACCTTTCGGTCACACC	CAAGGCUCUCCAUCUUACCUUUCGGUCACACC	GGTGTGACCGAAAGGTAAGATGGAGAGCCTTG	GGUGUGACCGAAAGGUAAGAUGGAGAGCCUUG	53.12
asia_gRNA_437_15053_15085	GAATCATAATAAAGTCTAGCCTTACCCCATTT	GAAUCAUAAUAAAGUCUAGCCUUACCCCAUUU	AAATGGGGTAAGGCTAGACTTTATTATGATTC	AAAUGGGGUAAGGCUAGACUUUAUUAUGAUUC	34.38
asia_gRNA_153_13421_13453	TAAGTGTAAAACCCACAGGGTCATTAGCACAA	UAAGUGUAAAACCCACAGGGUCAUUAGCACAA	TTGTGCTAATGACCCTGTGGGTTTTACACTTA	UUGUGCUAAUGACCCUGUGGGUUUUACACUUA	40.62
asia_gRNA_524_15172_15204	CTACGGTGCGAGCTCTATTCTTTGCACTAATG	CUACGGUGCGAGCUCUAUUCUUUGCACUAAUG	CATTAGTGCAAAGAATAGAGCTCGCACCGTAG	CAUUAGUGCAAAGAAUAGAGCUCGCACCGUAG	46.88
asia_gRNA_556_15204_15236	ATTGGTCATAGTACTACAGATAGAGACACCAG	AUUGGUCAUAGUACUACAGAUAGAGACACCAG	CTGGTGTCTCTATCTGTAGTACTATGACCAAT	CUGGUGUCUCUAUCUGUAGUACUAUGACCAAU	40.62
asia_gRNA_1093_26348_26380	TTAACTATTAACGTACCTGTCTCTTCCGAAAC	UUAACUAUUAACGUACCUGUCUCUUCCGAAAC	GTTTCGGAAGAGACAGGTACGTTAATAGTTAA	GUUUCGGAAGAGACAGGUACGUUAAUAGUUAA	37.5
asia_gRNA_1197_26452_26484	TCACGTTAACAATATTGCAGCAGTACGCACAC	UCACGUUAACAAUAUUGCAGCAGUACGCACAC	GTGTGCGTACTGCTGCAATATTGTTAACGTGA	GUGUGCGUACUGCUGCAAUAUUGUUAACGUGA	43.75
asia_gRNA_702_16279_16311	GTGTGTACATAGCCTCATAAAACTCAGGTTCC	GUGUGUACAUAGCCUCAUAAAACUCAGGUUCC	GGAACCTGAGTTTTATGAGGCTATGTACACAC	GGAACCUGAGUUUUAUGAGGCUAUGUACACAC	43.75
asia_gRNA_1357_28757_28789	GTGTATTCAAGGCTCCCTCAGTTGCAACCCAT	GUGUAUUCAAGGCUCCCUCAGUUGCAACCCAU	ATGGGTTGCAACTGAGGGAGCCTTGAATACAC	AUGGGUUGCAACUGAGGGAGCCUUGAAUACAC	50
asia_gRNA_154_13437_13469	asia_gRNA_1451_29100_29132	TTAGAAGCCTCAGCAGCAGATTTCTTAGTGAC	UUAGAAGCCUCAGCAGCAGAUUUCUUAGUGAC	GTCACTAAGAAATCTGCTGCTGAGGCTTCTAA	GUCACUAAGAAAUCUGCUGCUGAGGCUUCUAA	43.75
asia_gRNA_1287_27877_27909	ACAAGGAATAGCAGAAAGGCTAAAAAGCACAA	ACAAGGAAUAGCAGAAAGGCUAAAAAGCACAA	TTGTGCTTTTTAGCCTTTCTGCTATTCCTTGT	UUGUGCUUUUUAGCCUUUCUGCUAUUCCUUGU	37.5
asia_gRNA_1359_28759_28791	TGGTGTATTCAAGGCTCCCTCAGTTGCAACCC	UGGUGUAUUCAAGGCUCCCUCAGUUGCAACCC	GGGTTGCAACTGAGGGAGCCTTGAATACACCA	GGGUUGCAACUGAGGGAGCCUUGAAUACACCA	53.12
asia_gRNA_1509_29429_29461	asia_gRNA_1572_29744_29776	TTAAAGATTGCTATGTGAGATTAAAGTTAACT	UUAAAGAUUGCUAUGUGAGAUUAAAGUUAACU	AGTTAACTTTAATCTCACATAGCAATCTTTAA	AGUUAACUUUAAUCUCACAUAGCAAUCUUUAA	25
asia_gRNA_1086_26341_26373	TTAACGTACCTGTCTCTTCCGAAACGAATGAG	UUAACGUACCUGUCUCUUCCGAAACGAAUGAG	CTCATTCGTTTCGGAAGAGACAGGTACGTTAA	CUCAUUCGUUUCGGAAGAGACAGGUACGUUAA	43.75
asia_gRNA_473_15089_15121	TATGCGAAAAGTGCATCTTGATCCTCATAACT	UAUGCGAAAAGUGCAUCUUGAUCCUCAUAACU	AGTTATGAGGATCAAGATGCACTTTTCGCATA	AGUUAUGAGGAUCAAGAUGCACUUUUCGCAUA	37.5
asia_gRNA_262_13848_13880	ACGTGATATATGTGGTACCATGTCACCGTCTA	ACGUGAUAUAUGUGGUACCAUGUCACCGUCUA	TAGACGGTGACATGGTACCACATATATCACGT	UAGACGGUGACAUGGUACCACAUAUAUCACGU	43.75
asia_gRNA_1097_26352_26384	GCTATTAACTATTAACGTACCTGTCTCTTCCG	GCUAUUAACUAUUAACGUACCUGUCUCUUCCG	CGGAAGAGACAGGTACGTTAATAGTTAATAGC	CGGAAGAGACAGGUACGUUAAUAGUUAAUAGC	40.62
asia_gRNA_95_11529_11561	GCCCACATGGAAATGGCTTGATCTAAAGCATT	GCCCACAUGGAAAUGGCUUGAUCUAAAGCAUU	AATGCTTTAGATCAAGCCATTTCCATGTGGGC	AAUGCUUUAGAUCAAGCCAUUUCCAUGUGGGC	43.75
asia_gRNA_1665_29864_29896	AGGGCTCTTCCATATAGGCAGCTCTCCCTAGC	AGGGCUCUUCCAUAUAGGCAGCUCUCCCUAGC	GCTAGGGAGAGCTGCCTATATGGAAGAGCCCT	GCUAGGGAGAGCUGCCUAUAUGGAAGAGCCCU	56.25
asia_gRNA_172_13462_13494	ATAACCTTTCCACATACCGCAGACGGTACAGA	AUAACCUUUCCACAUACCGCAGACGGUACAGA	TCTGTACCGTCTGCGGTATGTGGAAAGGTTAT	UCUGUACCGUCUGCGGUAUGUGGAAAGGUUAU	46.88
asia_gRNA_339_14808_14840	TTCAACAGAACTTCCTTCCTTAAAGAAACCCT	UUCAACAGAACUUCCUUCCUUAAAGAAACCCU	AGGGTTTCTTTAAGGAAGGAAGTTCTGTTGAA	AGGGUUUCUUUAAGGAAGGAAGUUCUGUUGAA	37.5
asia_gRNA_330_14799_14831	ACTTCCTTCCTTAAAGAAACCCTTAGACACAG	ACUUCCUUCCUUAAAGAAACCCUUAGACACAG	CTGTGTCTAAGGGTTTCTTTAAGGAAGGAAGT	CUGUGUCUAAGGGUUUCUUUAAGGAAGGAAGU	40.62
asia_gRNA_1162_26417_26449	CGAAGCGCAGTAAGGATGGCTAGTGTAACTAG	CGAAGCGCAGUAAGGAUGGCUAGUGUAACUAG	CTAGTTACACTAGCCATCCTTACTGCGCTTCG	CUAGUUACACUAGCCAUCCUUACUGCGCUUCG	50
asia_gRNA_1521_29441_29473	asia_gRNA_874_18287_18319	asia_gRNA_1570_29742_29774	AAAGATTGCTATGTGAGATTAAAGTTAACTAC	AAAGAUUGCUAUGUGAGAUUAAAGUUAACUAC	GTAGTTAACTTTAATCTCACATAGCAATCTTT	GUAGUUAACUUUAAUCUCACAUAGCAAUCUUU	28.12
asia_gRNA_1336_28600_28632	TCTTCGGTAGTAGCCAATTTGGTCATCTGGAC	UCUUCGGUAGUAGCCAAUUUGGUCAUCUGGAC	GTCCAGATGACCAAATTGGCTACTACCGAAGA	GUCCAGAUGACCAAAUUGGCUACUACCGAAGA	46.88
asia_gRNA_895_19861_19893	GCTTAGCCCAAAGCTCAAATGCTACATTAACA	GCUUAGCCCAAAGCUCAAAUGCUACAUUAACA	TGTTAATGTAGCATTTGAGCTTTGGGCTAAGC	UGUUAAUGUAGCAUUUGAGCUUUGGGCUAAGC	40.62
asia_gRNA_904_19949_19981	asia_gRNA_539_15187_15219	AGATAGAGACACCAGCTACGGTGCGAGCTCTA	AGAUAGAGACACCAGCUACGGUGCGAGCUCUA	TAGAGCTCGCACCGTAGCTGGTGTCTCTATCT	UAGAGCUCGCACCGUAGCUGGUGUCUCUAUCU	53.12
asia_gRNA_81_10575_10607	TAATCTATGTTAAAACCAACACTACCACATGA	UAAUCUAUGUUAAAACCAACACUACCACAUGA	TCATGTGGTAGTGTTGGTTTTAACATAGATTA	UCAUGUGGUAGUGUUGGUUUUAACAUAGAUUA	31.25
asia_gRNA_592_15274_15306	TTGTTCCAATTACTACAGTAGCTCCTCTAGTG	UUGUUCCAAUUACUACAGUAGCUCCUCUAGUG	CACTAGAGGAGCTACTGTAGTAATTGGAACAA	CACUAGAGGAGCUACUGUAGUAAUUGGAACAA	40.62
asia_gRNA_624_15598_15630	CAGCTTGACAAATGTTAAAAACACTATTAGCA	CAGCUUGACAAAUGUUAAAAACACUAUUAGCA	TGCTAATAGTGTTTTTAACATTTGTCAAGCTG	UGCUAAUAGUGUUUUUAACAUUUGUCAAGCUG	31.25
asia_gRNA_1539_29634_29666	ACGTTTATATAGCCCATCTGCCTTGTGTGGTC	ACGUUUAUAUAGCCCAUCUGCCUUGUGUGGUC	GACCACACAAGGCAGATGGGCTATATAAACGT	GACCACACAAGGCAGAUGGGCUAUAUAAACGU	46.88
asia_gRNA_1413_29030_29062	TGCTCTCAAGCTGGTTCAATCTGTCAAGCAGC	UGCUCUCAAGCUGGUUCAAUCUGUCAAGCAGC	GCTGCTTGACAGATTGAACCAGCTTGAGAGCA	GCUGCUUGACAGAUUGAACCAGCUUGAGAGCA	50
asia_gRNA_887_18338_18370	ATAGCTTCTTCGCGGGTGATAAACATGTTAGG	AUAGCUUCUUCGCGGGUGAUAAACAUGUUAGG	CCTAACATGTTTATCACCCGCGAAGAAGCTAT	CCUAACAUGUUUAUCACCCGCGAAGAAGCUAU	43.75
asia_gRNA_399_14965_14997	TAATACAGCCACCATCGTAACAATCAAAGTAC	UAAUACAGCCACCAUCGUAACAAUCAAAGUAC	GTACTTTGATTGTTACGATGGTGGCTGTATTA	GUACUUUGAUUGUUACGAUGGUGGCUGUAUUA	37.5
asia_gRNA_458_15074_15106	TCTTGATCCTCATAACTCATTGAATCATAATA	UCUUGAUCCUCAUAACUCAUUGAAUCAUAAUA	TATTATGATTCAATGAGTTATGAGGATCAAGA	UAUUAUGAUUCAAUGAGUUAUGAGGAUCAAGA	28.12
asia_gRNA_944_24037_24069	TATTTGTGAAAAATTAAAACCACCAAAATCTT	UAUUUGUGAAAAAUUAAAACCACCAAAAUCUU	AAGATTTTGGTGGTTTTAATTTTTCACAAATA	AAGAUUUUGGUGGUUUUAAUUUUUCACAAAUA	21.88
asia_gRNA_1656_29855_29887	CCATATAGGCAGCTCTCCCTAGCATTGTTCAC	CCAUAUAGGCAGCUCUCCCUAGCAUUGUUCAC	GTGAACAATGCTAGGGAGAGCTGCCTATATGG	GUGAACAAUGCUAGGGAGAGCUGCCUAUAUGG	50
asia_gRNA_1307_28349_28381	asia_gRNA_751_17050_17082	AGCCAGTAATTCTAACATAGTGCTCTTGTGGC	AGCCAGUAAUUCUAACAUAGUGCUCUUGUGGC	GCCACAAGAGCACTATGTTAGAATTACTGGCT	GCCACAAGAGCACUAUGUUAGAAUUACUGGCU	43.75
asia_gRNA_983_24719_24751	asia_gRNA_908_20396_20428	TCTCCATAAACGATATGTTCGAAGGCATAGCC	UCUCCAUAAACGAUAUGUUCGAAGGCAUAGCC	GGCTATGCCTTCGAACATATCGTTTATGGAGA	GGCUAUGCCUUCGAACAUAUCGUUUAUGGAGA	43.75
asia_gRNA_1432_29081_29113	ATTTCTTAGTGACAGTTTGGCCTTGTTGTTGT	AUUUCUUAGUGACAGUUUGGCCUUGUUGUUGU	ACAACAACAAGGCCAAACTGTCACTAAGAAAT	ACAACAACAAGGCCAAACUGUCACUAAGAAAU	37.5
asia_gRNA_247_13593_13625	TACGACATCAGTACTAGTGCCTGTGCCGCACG	UACGACAUCAGUACUAGUGCCUGUGCCGCACG	CGTGCGGCACAGGCACTAGTACTGATGTCGTA	CGUGCGGCACAGGCACUAGUACUGAUGUCGUA	56.25
asia_gRNA_1524_29444_29476	asia_gRNA_1296_27886_27918	ATAATTAAAACAAGGAATAGCAGAAAGGCTAA	AUAAUUAAAACAAGGAAUAGCAGAAAGGCUAA	TTAGCCTTTCTGCTATTCCTTGTTTTAATTAT	UUAGCCUUUCUGCUAUUCCUUGUUUUAAUUAU	28.12
asia_gRNA_699_16276_16308	TGTACATAGCCTCATAAAACTCAGGTTCCCAA	UGUACAUAGCCUCAUAAAACUCAGGUUCCCAA	TTGGGAACCTGAGTTTTATGAGGCTATGTACA	UUGGGAACCUGAGUUUUAUGAGGCUAUGUACA	40.62
asia_gRNA_1655_29854_29886	CATATAGGCAGCTCTCCCTAGCATTGTTCACT	CAUAUAGGCAGCUCUCCCUAGCAUUGUUCACU	AGTGAACAATGCTAGGGAGAGCTGCCTATATG	AGUGAACAAUGCUAGGGAGAGCUGCCUAUAUG	46.88
asia_gRNA_1663_29862_29894	GGCTCTTCCATATAGGCAGCTCTCCCTAGCAT	GGCUCUUCCAUAUAGGCAGCUCUCCCUAGCAU	ATGCTAGGGAGAGCTGCCTATATGGAAGAGCC	AUGCUAGGGAGAGCUGCCUAUAUGGAAGAGCC	53.12
asia_gRNA_284_14503_14535	asia_gRNA_745_17036_17068	ACATAGTGCTCTTGTGGCACTAGTGTAGGTGC	ACAUAGUGCUCUUGUGGCACUAGUGUAGGUGC	GCACCTACACTAGTGCCACAAGAGCACTATGT	GCACCUACACUAGUGCCACAAGAGCACUAUGU	50
asia_gRNA_1377_28845_28877	asia_gRNA_512_15160_15192	CTCTATTCTTTGCACTAATGGCATACTTAAGA	CUCUAUUCUUUGCACUAAUGGCAUACUUAAGA	TCTTAAGTATGCCATTAGTGCAAAGAATAGAG	UCUUAAGUAUGCCAUUAGUGCAAAGAAUAGAG	34.38
asia_gRNA_631_15914_15946	asia_gRNA_611_15539_15571	GTTCCACCTGGTTTAACATATAGTGAACCGCC	GUUCCACCUGGUUUAACAUAUAGUGAACCGCC	GGCGGTTCACTATATGTTAAACCAGGTGGAAC	GGCGGUUCACUAUAUGUUAAACCAGGUGGAAC	46.88
asia_gRNA_306_14743_14775	AATTACCGGGTTTGACAGTTTGAAAAGCAACA	AAUUACCGGGUUUGACAGUUUGAAAAGCAACA	TGTTGCTTTTCAAACTGTCAAACCCGGTAATT	UGUUGCUUUUCAAACUGUCAAACCCGGUAAUU	37.5
asia_gRNA_336_14805_14837	AACAGAACTTCCTTCCTTAAAGAAACCCTTAG	AACAGAACUUCCUUCCUUAAAGAAACCCUUAG	CTAAGGGTTTCTTTAAGGAAGGAAGTTCTGTT	CUAAGGGUUUCUUUAAGGAAGGAAGUUCUGUU	37.5
asia_gRNA_1229_27120_27152	TGTAATAAGAAAGCGTTCGTGATGTAGCAACA	UGUAAUAAGAAAGCGUUCGUGAUGUAGCAACA	TGTTGCTACATCACGAACGCTTTCTTATTACA	UGUUGCUACAUCACGAACGCUUUCUUAUUACA	37.5
asia_gRNA_901_19875_19907	TGGTTTAATGTTGCGCTTAGCCCAAAGCTCAA	UGGUUUAAUGUUGCGCUUAGCCCAAAGCUCAA	TTGAGCTTTGGGCTAAGCGCAACATTAAACCA	UUGAGCUUUGGGCUAAGCGCAACAUUAAACCA	43.75
asia_gRNA_558_15206_15238	CTATTGGTCATAGTACTACAGATAGAGACACC	CUAUUGGUCAUAGUACUACAGAUAGAGACACC	GGTGTCTCTATCTGTAGTACTATGACCAATAG	GGUGUCUCUAUCUGUAGUACUAUGACCAAUAG	40.62
asia_gRNA_1658_29857_29889	TTCCATATAGGCAGCTCTCCCTAGCATTGTTC	UUCCAUAUAGGCAGCUCUCCCUAGCAUUGUUC	GAACAATGCTAGGGAGAGCTGCCTATATGGAA	GAACAAUGCUAGGGAGAGCUGCCUAUAUGGAA	46.88
asia_gRNA_501_15149_15181	GCACTAATGGCATACTTAAGATTCATTTGAGT	GCACUAAUGGCAUACUUAAGAUUCAUUUGAGU	ACTCAAATGAATCTTAAGTATGCCATTAGTGC	ACUCAAAUGAAUCUUAAGUAUGCCAUUAGUGC	34.38
asia_gRNA_179_13469_13501	TACAGCCATAACCTTTCCACATACCGCAGACG	UACAGCCAUAACCUUUCCACAUACCGCAGACG	CGTCTGCGGTATGTGGAAAGGTTATGGCTGTA	CGUCUGCGGUAUGUGGAAAGGUUAUGGCUGUA	50
asia_gRNA_1365_28833_28865	AATGTTGTTCCTTGAGGAAGTTGTAGCACGAT	AAUGUUGUUCCUUGAGGAAGUUGUAGCACGAU	ATCGTGCTACAACTTCCTCAAGGAACAACATT	AUCGUGCUACAACUUCCUCAAGGAACAACAUU	40.62
asia_gRNA_575_15255_15287	AGCTCCTCTAGTGGCGGCTATTGATTTCAATA	AGCUCCUCUAGUGGCGGCUAUUGAUUUCAAUA	TATTGAAATCAATAGCCGCCACTAGAGGAGCT	UAUUGAAAUCAAUAGCCGCCACUAGAGGAGCU	43.75
asia_gRNA_1481_29248_29280	TGCAATTTGCGGCCAATGTTTGTAATCAGTTC	UGCAAUUUGCGGCCAAUGUUUGUAAUCAGUUC	GAACTGATTACAAACATTGGCCGCAAATTGCA	GAACUGAUUACAAACAUUGGCCGCAAAUUGCA	40.62
asia_gRNA_956_24540_24572	ATTGCACCAAAATTGGAGCTAAGTTGTTTAAC	AUUGCACCAAAAUUGGAGCUAAGUUGUUUAAC	GTTAAACAACTTAGCTCCAATTTTGGTGCAAT	GUUAAACAACUUAGCUCCAAUUUUGGUGCAAU	34.38
asia_gRNA_228_13574_13606	CCTGTGCCGCACGGTGTAAGACGGGCTGCACT	CCUGUGCCGCACGGUGUAAGACGGGCUGCACU	AGTGCAGCCCGTCTTACACCGTGCGGCACAGG	AGUGCAGCCCGUCUUACACCGUGCGGCACAGG	65.62
asia_gRNA_1147_26402_26434	ATGGCTAGTGTAACTAGCAAGAATACCACGAA	AUGGCUAGUGUAACUAGCAAGAAUACCACGAA	TTCGTGGTATTCTTGCTAGTTACACTAGCCAT	UUCGUGGUAUUCUUGCUAGUUACACUAGCCAU	40.62
asia_gRNA_108_12307_12339	ATCACGGTCAAATTCAGATTTAGCCACATTCA	AUCACGGUCAAAUUCAGAUUUAGCCACAUUCA	TGAATGTGGCTAAATCTGAATTTGACCGTGAT	UGAAUGUGGCUAAAUCUGAAUUUGACCGUGAU	37.5
asia_gRNA_599_15527_15559	TTAACATATAGTGAACCGCCACACATGACCAT	UUAACAUAUAGUGAACCGCCACACAUGACCAU	ATGGTCATGTGTGGCGGTTCACTATATGTTAA	AUGGUCAUGUGUGGCGGUUCACUAUAUGUUAA	40.62
asia_gRNA_375_14904_14936	TTGTCTGATATCACACATTGTTGGTAGATTAT	UUGUCUGAUAUCACACAUUGUUGGUAGAUUAU	ATAATCTACCAACAATGTGTGATATCAGACAA	AUAAUCUACCAACAAUGUGUGAUAUCAGACAA	31.25
asia_gRNA_1346_28610_28642	GTCTGGTAGCTCTTCGGTAGTAGCCAATTTGG	GUCUGGUAGCUCUUCGGUAGUAGCCAAUUUGG	CCAAATTGGCTACTACCGAAGAGCTACCAGAC	CCAAAUUGGCUACUACCGAAGAGCUACCAGAC	50
asia_gRNA_775_17106_17138	TTGATAATTTGCAACATTGCTAGAAAACTCAT	UUGAUAAUUUGCAACAUUGCUAGAAAACUCAU	ATGAGTTTTCTAGCAATGTTGCAAATTATCAA	AUGAGUUUUCUAGCAAUGUUGCAAAUUAUCAA	28.12
asia_gRNA_906_19951_19983	asia_gRNA_86_10896_10928	ACGGCAATTCCAGTTTGAGCAGAAAGAGGTCC	ACGGCAAUUCCAGUUUGAGCAGAAAGAGGUCC	GGACCTCTTTCTGCTCAAACTGGAATTGCCGT	GGACCUCUUUCUGCUCAAACUGGAAUUGCCGU	50
asia_gRNA_18_149_181	asia_gRNA_817_17349_17381	TGTTGAATTCACTTTGAATTTATCAAAACACT	UGUUGAAUUCACUUUGAAUUUAUCAAAACACU	AGTGTTTTGATAAATTCAAAGTGAATTCAACA	AGUGUUUUGAUAAAUUCAAAGUGAAUUCAACA	25
asia_gRNA_866_17667_17699	ATAAACCAAAGCACTCACAGTGTCAACAATTT	AUAAACCAAAGCACUCACAGUGUCAACAAUUU	AAATTGTTGACACTGTGAGTGCTTTGGTTTAT	AAAUUGUUGACACUGUGAGUGCUUUGGUUUAU	34.38
asia_gRNA_27_326_358	TCTTACCTTTCGGTCACACCCGGACAAAACCT	UCUUACCUUUCGGUCACACCCGGACAAAACCU	AGGTTTTGTCCGGGTGTGACCGAAAGGTAAGA	AGGUUUUGUCCGGGUGUGACCGAAAGGUAAGA	50
asia_gRNA_400_14966_14998	TTAATACAGCCACCATCGTAACAATCAAAGTA	UUAAUACAGCCACCAUCGUAACAAUCAAAGUA	TACTTTGATTGTTACGATGGTGGCTGTATTAA	UACUUUGAUUGUUACGAUGGUGGCUGUAUUAA	34.38
asia_gRNA_1055_26277_26309	CAAAGGCACGCTAGTAGTCGTCGTCGGTTCAT	CAAAGGCACGCUAGUAGUCGUCGUCGGUUCAU	ATGAACCGACGACGACTACTAGCGTGCCTTTG	AUGAACCGACGACGACUACUAGCGUGCCUUUG	53.12
asia_gRNA_139_12981_13013	GTGTCTGTAACAAACCTACAAGGTGGTTCCAG	GUGUCUGUAACAAACCUACAAGGUGGUUCCAG	CTGGAACCACCTTGTAGGTTTGTTACAGACAC	CUGGAACCACCUUGUAGGUUUGUUACAGACAC	46.88
asia_gRNA_1493_29310_29342	GGTGTGACTTCCATGCCAATGCGCGACATTCC	GGUGUGACUUCCAUGCCAAUGCGCGACAUUCC	GGAATGTCGCGCATTGGCATGGAAGTCACACC	GGAAUGUCGCGCAUUGGCAUGGAAGUCACACC	56.25
asia_gRNA_122_12412_12444	asia_gRNA_1561_29689_29721	ACGAGAATTCATTCTGCACAAGAGTAGACTAT	ACGAGAAUUCAUUCUGCACAAGAGUAGACUAU	ATAGTCTACTCTTGTGCAGAATGAATTCTCGT	AUAGUCUACUCUUGUGCAGAAUGAAUUCUCGU	37.5
asia_gRNA_1694_29893_29925	asia_gRNA_264_13850_13882	TGACGTGATATATGTGGTACCATGTCACCGTC	UGACGUGAUAUAUGUGGUACCAUGUCACCGUC	GACGGTGACATGGTACCACATATATCACGTCA	GACGGUGACAUGGUACCACAUAUAUCACGUCA	46.88
asia_gRNA_1518_29438_29470	asia_gRNA_1397_28896_28928	GATGAGGAACGAGAAGAGGCTTGACTGCCGCC	GAUGAGGAACGAGAAGAGGCUUGACUGCCGCC	GGCGGCAGTCAAGCCTCTTCTCGTTCCTCATC	GGCGGCAGUCAAGCCUCUUCUCGUUCCUCAUC	59.38
asia_gRNA_1627_29799_29831	GGCCTCGGTGAAAATGTGGTGGCTCTTTCAAG	GGCCUCGGUGAAAAUGUGGUGGCUCUUUCAAG	CTTGAAAGAGCCACCACATTTTCACCGAGGCC	CUUGAAAGAGCCACCACAUUUUCACCGAGGCC	53.12
asia_gRNA_1255_27271_27303	GATGAAACATCTGTTGTCACTTACTGTACAAG	GAUGAAACAUCUGUUGUCACUUACUGUACAAG	CTTGTACAGTAAGTGACAACAGATGTTTCATC	CUUGUACAGUAAGUGACAACAGAUGUUUCAUC	37.5
asia_gRNA_397_14963_14995	ATACAGCCACCATCGTAACAATCAAAGTACTT	AUACAGCCACCAUCGUAACAAUCAAAGUACUU	AAGTACTTTGATTGTTACGATGGTGGCTGTAT	AAGUACUUUGAUUGUUACGAUGGUGGCUGUAU	37.5
asia_gRNA_303_14740_14772	TACCGGGTTTGACAGTTTGAAAAGCAACATTG	UACCGGGUUUGACAGUUUGAAAAGCAACAUUG	CAATGTTGCTTTTCAAACTGTCAAACCCGGTA	CAAUGUUGCUUUUCAAACUGUCAAACCCGGUA	40.62
asia_gRNA_1219_26667_26699	GGAATAGGAAACCTATTACTAGGTTCCATTGT	GGAAUAGGAAACCUAUUACUAGGUUCCAUUGU	ACAATGGAACCTAGTAATAGGTTTCCTATTCC	ACAAUGGAACCUAGUAAUAGGUUUCCUAUUCC	37.5
asia_gRNA_487_15135_15167	CTTAAGATTCATTTGAGTTATAGTAGGGATGA	CUUAAGAUUCAUUUGAGUUAUAGUAGGGAUGA	TCATCCCTACTATAACTCAAATGAATCTTAAG	UCAUCCCUACUAUAACUCAAAUGAAUCUUAAG	31.25
asia_gRNA_1629_29801_29833	GTGGCCTCGGTGAAAATGTGGTGGCTCTTTCA	GUGGCCUCGGUGAAAAUGUGGUGGCUCUUUCA	TGAAAGAGCCACCACATTTTCACCGAGGCCAC	UGAAAGAGCCACCACAUUUUCACCGAGGCCAC	53.12
asia_gRNA_1467_29234_29266	AATGTTTGTAATCAGTTCCTTGTCTGATTAGT	AAUGUUUGUAAUCAGUUCCUUGUCUGAUUAGU	ACTAATCAGACAAGGAACTGATTACAAACATT	ACUAAUCAGACAAGGAACUGAUUACAAACAUU	31.25
asia_gRNA_101_12247_12279	TTCAGAATCACCATTAGCAACAGCCTGCTCAT	UUCAGAAUCACCAUUAGCAACAGCCUGCUCAU	ATGAGCAGGCTGTTGCTAATGGTGATTCTGAA	AUGAGCAGGCUGUUGCUAAUGGUGAUUCUGAA	43.75
asia_gRNA_674_16131_16163	ATACTCCTGATTAGGATGTTTAGTAAGTGGGT	AUACUCCUGAUUAGGAUGUUUAGUAAGUGGGU	ACCCACTTACTAAACATCCTAATCAGGAGTAT	ACCCACUUACUAAACAUCCUAAUCAGGAGUAU	37.5
asia_gRNA_609_15537_15569	TCCACCTGGTTTAACATATAGTGAACCGCCAC	UCCACCUGGUUUAACAUAUAGUGAACCGCCAC	GTGGCGGTTCACTATATGTTAAACCAGGTGGA	GUGGCGGUUCACUAUAUGUUAAACCAGGUGGA	46.88
asia_gRNA_848_17649_17681	AGTGTCAACAATTTCAGCAGGACAACGCCGAC	AGUGUCAACAAUUUCAGCAGGACAACGCCGAC	GTCGGCGTTGTCCTGCTGAAATTGTTGACACT	GUCGGCGUUGUCCUGCUGAAAUUGUUGACACU	50
asia_gRNA_1252_27268_27300	GAAACATCTGTTGTCACTTACTGTACAAGCAA	GAAACAUCUGUUGUCACUUACUGUACAAGCAA	TTGCTTGTACAGTAAGTGACAACAGATGTTTC	UUGCUUGUACAGUAAGUGACAACAGAUGUUUC	37.5
asia_gRNA_740_16928_16960	asia_gRNA_1567_29695_29727	GTAGTTACGAGAATTCATTCTGCACAAGAGTA	GUAGUUACGAGAAUUCAUUCUGCACAAGAGUA	TACTCTTGTGCAGAATGAATTCTCGTAACTAC	UACUCUUGUGCAGAAUGAAUUCUCGUAACUAC	37.5
asia_gRNA_298_14735_14767	GGTTTGACAGTTTGAAAAGCAACATTGTTAGT	GGUUUGACAGUUUGAAAAGCAACAUUGUUAGU	ACTAACAATGTTGCTTTTCAAACTGTCAAACC	ACUAACAAUGUUGCUUUUCAAACUGUCAAACC	34.38
asia_gRNA_134_12976_13008	TGTAACAAACCTACAAGGTGGTTCCAGTTCTG	UGUAACAAACCUACAAGGUGGUUCCAGUUCUG	CAGAACTGGAACCACCTTGTAGGTTTGTTACA	CAGAACUGGAACCACCUUGUAGGUUUGUUACA	43.75
asia_gRNA_1557_29685_29717	GAATTCATTCTGCACAAGAGTAGACTATATAT	GAAUUCAUUCUGCACAAGAGUAGACUAUAUAU	ATATATAGTCTACTCTTGTGCAGAATGAATTC	AUAUAUAGUCUACUCUUGUGCAGAAUGAAUUC	31.25
asia_gRNA_1636_29808_29840	ACTCCGCGTGGCCTCGGTGAAAATGTGGTGGC	ACUCCGCGUGGCCUCGGUGAAAAUGUGGUGGC	GCCACCACATTTTCACCGAGGCCACGCGGAGT	GCCACCACAUUUUCACCGAGGCCACGCGGAGU	62.5
asia_gRNA_710_16287_16319	TGTATGCGGTGTGTACATAGCCTCATAAAACT	UGUAUGCGGUGUGUACAUAGCCUCAUAAAACU	AGTTTTATGAGGCTATGTACACACCGCATACA	AGUUUUAUGAGGCUAUGUACACACCGCAUACA	40.62
asia_gRNA_1029_25581_25613	GAAAGGGAGTGAGGCTTGTATCGGTATCGTTG	GAAAGGGAGUGAGGCUUGUAUCGGUAUCGUUG	CAACGATACCGATACAAGCCTCACTCCCTTTC	CAACGAUACCGAUACAAGCCUCACUCCCUUUC	50
asia_gRNA_1292_27882_27914	TTAAAACAAGGAATAGCAGAAAGGCTAAAAAG	UUAAAACAAGGAAUAGCAGAAAGGCUAAAAAG	CTTTTTAGCCTTTCTGCTATTCCTTGTTTTAA	CUUUUUAGCCUUUCUGCUAUUCCUUGUUUUAA	31.25
asia_gRNA_663_16079_16111	ACGAACCGTTCAATCATAAGTGTACCATCTGT	ACGAACCGUUCAAUCAUAAGUGUACCAUCUGU	ACAGATGGTACACTTATGATTGAACGGTTCGT	ACAGAUGGUACACUUAUGAUUGAACGGUUCGU	40.62
asia_gRNA_193_13485_13517	CGGAGTTGATCACAACTACAGCCATAACCTTT	CGGAGUUGAUCACAACUACAGCCAUAACCUUU	AAAGGTTATGGCTGTAGTTGTGATCAACTCCG	AAAGGUUAUGGCUGUAGUUGUGAUCAACUCCG	43.75
asia_gRNA_1209_26547_26579	TAATATTTAGTTCGTTTAGACCAGAAGATCAG	UAAUAUUUAGUUCGUUUAGACCAGAAGAUCAG	CTGATCTTCTGGTCTAAACGAACTAAATATTA	CUGAUCUUCUGGUCUAAACGAACUAAAUAUUA	31.25
asia_gRNA_676_16133_16165	GCATACTCCTGATTAGGATGTTTAGTAAGTGG	GCAUACUCCUGAUUAGGAUGUUUAGUAAGUGG	CCACTTACTAAACATCCTAATCAGGAGTATGC	CCACUUACUAAACAUCCUAAUCAGGAGUAUGC	40.62
asia_gRNA_455_15071_15103	TGATCCTCATAACTCATTGAATCATAATAAAG	UGAUCCUCAUAACUCAUUGAAUCAUAAUAAAG	CTTTATTATGATTCAATGAGTTATGAGGATCA	CUUUAUUAUGAUUCAAUGAGUUAUGAGGAUCA	28.12
asia_gRNA_1446_29095_29127	AGCCTCAGCAGCAGATTTCTTAGTGACAGTTT	AGCCUCAGCAGCAGAUUUCUUAGUGACAGUUU	AAACTGTCACTAAGAAATCTGCTGCTGAGGCT	AAACUGUCACUAAGAAAUCUGCUGCUGAGGCU	43.75
asia_gRNA_276_13976_14008	TTATTGAAATAATCATCATCACAACAATTGTA	UUAUUGAAAUAAUCAUCAUCACAACAAUUGUA	TACAATTGTTGTGATGATGATTATTTCAATAA	UACAAUUGUUGUGAUGAUGAUUAUUUCAAUAA	21.88
asia_gRNA_396_14962_14994	TACAGCCACCATCGTAACAATCAAAGTACTTA	UACAGCCACCAUCGUAACAAUCAAAGUACUUA	TAAGTACTTTGATTGTTACGATGGTGGCTGTA	UAAGUACUUUGAUUGUUACGAUGGUGGCUGUA	37.5
asia_gRNA_963_24547_24579	ACTTGAAATTGCACCAAAATTGGAGCTAAGTT	ACUUGAAAUUGCACCAAAAUUGGAGCUAAGUU	AACTTAGCTCCAATTTTGGTGCAATTTCAAGT	AACUUAGCUCCAAUUUUGGUGCAAUUUCAAGU	34.38
asia_gRNA_851_17652_17684	CACAGTGTCAACAATTTCAGCAGGACAACGCC	CACAGUGUCAACAAUUUCAGCAGGACAACGCC	GGCGTTGTCCTGCTGAAATTGTTGACACTGTG	GGCGUUGUCCUGCUGAAAUUGUUGACACUGUG	50
asia_gRNA_977_24713_24745	asia_gRNA_1224_27115_27147	TAAGAAAGCGTTCGTGATGTAGCAACAGTGAT	UAAGAAAGCGUUCGUGAUGUAGCAACAGUGAU	ATCACTGTTGCTACATCACGAACGCTTTCTTA	AUCACUGUUGCUACAUCACGAACGCUUUCUUA	40.62
asia_gRNA_323_14792_14824	TCCTTAAAGAAACCCTTAGACACAGCAAAGTC	UCCUUAAAGAAACCCUUAGACACAGCAAAGUC	GACTTTGCTGTGTCTAAGGGTTTCTTTAAGGA	GACUUUGCUGUGUCUAAGGGUUUCUUUAAGGA	40.62
asia_gRNA_309_14746_14778	TAAAATTACCGGGTTTGACAGTTTGAAAAGCA	UAAAAUUACCGGGUUUGACAGUUUGAAAAGCA	TGCTTTTCAAACTGTCAAACCCGGTAATTTTA	UGCUUUUCAAACUGUCAAACCCGGUAAUUUUA	34.38
asia_gRNA_1401_28900_28932	ACGTGATGAGGAACGAGAAGAGGCTTGACTGC	ACGUGAUGAGGAACGAGAAGAGGCUUGACUGC	GCAGTCAAGCCTCTTCTCGTTCCTCATCACGT	GCAGUCAAGCCUCUUCUCGUUCCUCAUCACGU	53.12
asia_gRNA_1692_29891_29923	asia_gRNA_870_18185_18217	ACACTGAGGTGTGTAGGTGCCTGTGTAGGATG	ACACUGAGGUGUGUAGGUGCCUGUGUAGGAUG	CATCCTACACAGGCACCTACACACCTCAGTGT	CAUCCUACACAGGCACCUACACACCUCAGUGU	53.12
asia_gRNA_852_17653_17685	TCACAGTGTCAACAATTTCAGCAGGACAACGC	UCACAGUGUCAACAAUUUCAGCAGGACAACGC	GCGTTGTCCTGCTGAAATTGTTGACACTGTGA	GCGUUGUCCUGCUGAAAUUGUUGACACUGUGA	46.88
asia_gRNA_1528_29448_29480	asia_gRNA_986_24753_24785	asia_gRNA_1516_29436_29468	asia_gRNA_737_16925_16957	asia_gRNA_949_24042_24074	GGTAATATTTGTGAAAAATTAAAACCACCAAA	GGUAAUAUUUGUGAAAAAUUAAAACCACCAAA	TTTGGTGGTTTTAATTTTTCACAAATATTACC	UUUGGUGGUUUUAAUUUUUCACAAAUAUUACC	25
asia_gRNA_427_15043_15075	AAAGTCTAGCCTTACCCCATTTATTAAATGGA	AAAGUCUAGCCUUACCCCAUUUAUUAAAUGGA	TCCATTTAATAAATGGGGTAAGGCTAGACTTT	UCCAUUUAAUAAAUGGGGUAAGGCUAGACUUU	34.38
asia_gRNA_760_17091_17123	ATTGCTAGAAAACTCATCTGAGATATTGAGTG	AUUGCUAGAAAACUCAUCUGAGAUAUUGAGUG	CACTCAATATCTCAGATGAGTTTTCTAGCAAT	CACUCAAUAUCUCAGAUGAGUUUUCUAGCAAU	34.38
asia_gRNA_1192_26447_26479	TTAACAATATTGCAGCAGTACGCACACAATCG	UUAACAAUAUUGCAGCAGUACGCACACAAUCG	CGATTGTGTGCGTACTGCTGCAATATTGTTAA	CGAUUGUGUGCGUACUGCUGCAAUAUUGUUAA	40.62
asia_gRNA_1085_26340_26372	TAACGTACCTGTCTCTTCCGAAACGAATGAGT	UAACGUACCUGUCUCUUCCGAAACGAAUGAGU	ACTCATTCGTTTCGGAAGAGACAGGTACGTTA	ACUCAUUCGUUUCGGAAGAGACAGGUACGUUA	43.75
asia_gRNA_1060_26282_26314	GCTTACAAAGGCACGCTAGTAGTCGTCGTCGG	GCUUACAAAGGCACGCUAGUAGUCGUCGUCGG	CCGACGACGACTACTAGCGTGCCTTTGTAAGC	CCGACGACGACUACUAGCGUGCCUUUGUAAGC	56.25
asia_gRNA_513_15161_15193	GCTCTATTCTTTGCACTAATGGCATACTTAAG	GCUCUAUUCUUUGCACUAAUGGCAUACUUAAG	CTTAAGTATGCCATTAGTGCAAAGAATAGAGC	CUUAAGUAUGCCAUUAGUGCAAAGAAUAGAGC	37.5
asia_gRNA_1165_26420_26452	AATCGAAGCGCAGTAAGGATGGCTAGTGTAAC	AAUCGAAGCGCAGUAAGGAUGGCUAGUGUAAC	GTTACACTAGCCATCCTTACTGCGCTTCGATT	GUUACACUAGCCAUCCUUACUGCGCUUCGAUU	46.88
asia_gRNA_1679_29878_29910	asia_gRNA_1022_25467_25499	CATAAACAAATCCATAAGTTCGTTTATGTGTA	CAUAAACAAAUCCAUAAGUUCGUUUAUGUGUA	TACACATAAACGAACTTATGGATTTGTTTATG	UACACAUAAACGAACUUAUGGAUUUGUUUAUG	28.12
asia_gRNA_111_12396_12428	TTTGCCCTCTTGTCCTCAGATCTAGCCTGTTT	UUUGCCCUCUUGUCCUCAGAUCUAGCCUGUUU	AAACAGGCTAGATCTGAGGACAAGAGGGCAAA	AAACAGGCUAGAUCUGAGGACAAGAGGGCAAA	46.88
asia_gRNA_76_10565_10597	TAAAACCAACACTACCACATGAACCATTAAGG	UAAAACCAACACUACCACAUGAACCAUUAAGG	CCTTAATGGTTCATGTGGTAGTGTTGGTTTTA	CCUUAAUGGUUCAUGUGGUAGUGUUGGUUUUA	37.5
asia_gRNA_621_15595_15627	CTTGACAAATGTTAAAAACACTATTAGCATAA	CUUGACAAAUGUUAAAAACACUAUUAGCAUAA	TTATGCTAATAGTGTTTTTAACATTTGTCAAG	UUAUGCUAAUAGUGUUUUUAACAUUUGUCAAG	25
asia_gRNA_1607_29779_29811	GGCTCTTTCAAGTCCTCCCTAATGTTACACAC	GGCUCUUUCAAGUCCUCCCUAAUGUUACACAC	GTGTGTAACATTAGGGAGGACTTGAAAGAGCC	GUGUGUAACAUUAGGGAGGACUUGAAAGAGCC	46.88
asia_gRNA_1553_29681_29713	TCATTCTGCACAAGAGTAGACTATATATCGTA	UCAUUCUGCACAAGAGUAGACUAUAUAUCGUA	TACGATATATAGTCTACTCTTGTGCAGAATGA	UACGAUAUAUAGUCUACUCUUGUGCAGAAUGA	34.38
asia_gRNA_1485_29252_29284	ATTGTGCAATTTGCGGCCAATGTTTGTAATCA	AUUGUGCAAUUUGCGGCCAAUGUUUGUAAUCA	TGATTACAAACATTGGCCGCAAATTGCACAAT	UGAUUACAAACAUUGGCCGCAAAUUGCACAAU	37.5
asia_gRNA_20_151_183	asia_gRNA_328_14797_14829	TTCCTTCCTTAAAGAAACCCTTAGACACAGCA	UUCCUUCCUUAAAGAAACCCUUAGACACAGCA	TGCTGTGTCTAAGGGTTTCTTTAAGGAAGGAA	UGCUGUGUCUAAGGGUUUCUUUAAGGAAGGAA	40.62
asia_gRNA_960_24544_24576	TGAAATTGCACCAAAATTGGAGCTAAGTTGTT	UGAAAUUGCACCAAAAUUGGAGCUAAGUUGUU	AACAACTTAGCTCCAATTTTGGTGCAATTTCA	AACAACUUAGCUCCAAUUUUGGUGCAAUUUCA	34.38
asia_gRNA_1686_29885_29917	asia_gRNA_1644_29816_29848	TCGATCGTACTCCGCGTGGCCTCGGTGAAAAT	UCGAUCGUACUCCGCGUGGCCUCGGUGAAAAU	ATTTTCACCGAGGCCACGCGGAGTACGATCGA	AUUUUCACCGAGGCCACGCGGAGUACGAUCGA	56.25
asia_gRNA_746_17045_17077	GTAATTCTAACATAGTGCTCTTGTGGCACTAG	GUAAUUCUAACAUAGUGCUCUUGUGGCACUAG	CTAGTGCCACAAGAGCACTATGTTAGAATTAC	CUAGUGCCACAAGAGCACUAUGUUAGAAUUAC	40.62
asia_gRNA_1596_29768_29800	GTCCTCCCTAATGTTACACACTGATTAAAGAT	GUCCUCCCUAAUGUUACACACUGAUUAAAGAU	ATCTTTAATCAGTGTGTAACATTAGGGAGGAC	AUCUUUAAUCAGUGUGUAACAUUAGGGAGGAC	37.5
asia_gRNA_1239_27130_27162	GCTCCCAATTTGTAATAAGAAAGCGTTCGTGA	GCUCCCAAUUUGUAAUAAGAAAGCGUUCGUGA	TCACGAACGCTTTCTTATTACAAATTGGGAGC	UCACGAACGCUUUCUUAUUACAAAUUGGGAGC	40.62
asia_gRNA_1257_27274_27306	CGAGATGAAACATCTGTTGTCACTTACTGTAC	CGAGAUGAAACAUCUGUUGUCACUUACUGUAC	GTACAGTAAGTGACAACAGATGTTTCATCTCG	GUACAGUAAGUGACAACAGAUGUUUCAUCUCG	40.62
asia_gRNA_3_134_166	GTTCGTTTAGAGAACAGATCTACAAGAGATCG	GUUCGUUUAGAGAACAGAUCUACAAGAGAUCG	CGATCTCTTGTAGATCTGTTCTCTAAACGAAC	CGAUCUCUUGUAGAUCUGUUCUCUAAACGAAC	40.62
asia_gRNA_1672_29871_29903	ACACATTAGGGCTCTTCCATATAGGCAGCTCT	ACACAUUAGGGCUCUUCCAUAUAGGCAGCUCU	AGAGCTGCCTATATGGAAGAGCCCTAATGTGT	AGAGCUGCCUAUAUGGAAGAGCCCUAAUGUGU	46.88
asia_gRNA_1434_29083_29115	AGATTTCTTAGTGACAGTTTGGCCTTGTTGTT	AGAUUUCUUAGUGACAGUUUGGCCUUGUUGUU	AACAACAAGGCCAAACTGTCACTAAGAAATCT	AACAACAAGGCCAAACUGUCACUAAGAAAUCU	37.5
asia_gRNA_317_14754_14786	GTCTTTGTTAAAATTACCGGGTTTGACAGTTT	GUCUUUGUUAAAAUUACCGGGUUUGACAGUUU	AAACTGTCAAACCCGGTAATTTTAACAAAGAC	AAACUGUCAAACCCGGUAAUUUUAACAAAGAC	34.38
asia_gRNA_1415_29032_29064	TTTGCTCTCAAGCTGGTTCAATCTGTCAAGCA	UUUGCUCUCAAGCUGGUUCAAUCUGUCAAGCA	TGCTTGACAGATTGAACCAGCTTGAGAGCAAA	UGCUUGACAGAUUGAACCAGCUUGAGAGCAAA	43.75
asia_gRNA_1322_28494_28526	GTGAACCAAGACGCAGTATTATTGGGTAAACC	GUGAACCAAGACGCAGUAUUAUUGGGUAAACC	GGTTTACCCAATAATACTGCGTCTTGGTTCAC	GGUUUACCCAAUAAUACUGCGUCUUGGUUCAC	43.75
asia_gRNA_900_19874_19906	GGTTTAATGTTGCGCTTAGCCCAAAGCTCAAA	GGUUUAAUGUUGCGCUUAGCCCAAAGCUCAAA	TTTGAGCTTTGGGCTAAGCGCAACATTAAACC	UUUGAGCUUUGGGCUAAGCGCAACAUUAAACC	43.75
asia_gRNA_1103_26358_26390	AAGTACGCTATTAACTATTAACGTACCTGTCT	AAGUACGCUAUUAACUAUUAACGUACCUGUCU	AGACAGGTACGTTAATAGTTAATAGCGTACTT	AGACAGGUACGUUAAUAGUUAAUAGCGUACUU	34.38
asia_gRNA_433_15049_15081	CATAATAAAGTCTAGCCTTACCCCATTTATTA	CAUAAUAAAGUCUAGCCUUACCCCAUUUAUUA	TAATAAATGGGGTAAGGCTAGACTTTATTATG	UAAUAAAUGGGGUAAGGCUAGACUUUAUUAUG	31.25
asia_gRNA_877_18290_18322	asia_gRNA_1282_27872_27904	GAATAGCAGAAAGGCTAAAAAGCACAAATAGA	GAAUAGCAGAAAGGCUAAAAAGCACAAAUAGA	TCTATTTGTGCTTTTTAGCCTTTCTGCTATTC	UCUAUUUGUGCUUUUUAGCCUUUCUGCUAUUC	34.38
asia_gRNA_1392_28891_28923	GGAACGAGAAGAGGCTTGACTGCCGCCTCTGC	GGAACGAGAAGAGGCUUGACUGCCGCCUCUGC	GCAGAGGCGGCAGTCAAGCCTCTTCTCGTTCC	GCAGAGGCGGCAGUCAAGCCUCUUCUCGUUCC	62.5
asia_gRNA_1661_29860_29892	CTCTTCCATATAGGCAGCTCTCCCTAGCATTG	CUCUUCCAUAUAGGCAGCUCUCCCUAGCAUUG	CAATGCTAGGGAGAGCTGCCTATATGGAAGAG	CAAUGCUAGGGAGAGCUGCCUAUAUGGAAGAG	50
asia_gRNA_376_14905_14937	GTTGTCTGATATCACACATTGTTGGTAGATTA	GUUGUCUGAUAUCACACAUUGUUGGUAGAUUA	TAATCTACCAACAATGTGTGATATCAGACAAC	UAAUCUACCAACAAUGUGUGAUAUCAGACAAC	34.38
asia_gRNA_515_15163_15195	GAGCTCTATTCTTTGCACTAATGGCATACTTA	GAGCUCUAUUCUUUGCACUAAUGGCAUACUUA	TAAGTATGCCATTAGTGCAAAGAATAGAGCTC	UAAGUAUGCCAUUAGUGCAAAGAAUAGAGCUC	37.5
asia_gRNA_1082_26337_26369	CGTACCTGTCTCTTCCGAAACGAATGAGTACA	CGUACCUGUCUCUUCCGAAACGAAUGAGUACA	TGTACTCATTCGTTTCGGAAGAGACAGGTACG	UGUACUCAUUCGUUUCGGAAGAGACAGGUACG	46.88
asia_gRNA_1240_27256_27288	GTCACTTACTGTACAAGCAAAGCAATATTGTC	GUCACUUACUGUACAAGCAAAGCAAUAUUGUC	GACAATATTGCTTTGCTTGTACAGTAAGTGAC	GACAAUAUUGCUUUGCUUGUACAGUAAGUGAC	37.5
asia_gRNA_1682_29881_29913	asia_gRNA_385_14951_14983	TCGTAACAATCAAAGTACTTATCAACAACTTC	UCGUAACAAUCAAAGUACUUAUCAACAACUUC	GAAGTTGTTGATAAGTACTTTGATTGTTACGA	GAAGUUGUUGAUAAGUACUUUGAUUGUUACGA	31.25
asia_gRNA_91_11525_11557	ACATGGAAATGGCTTGATCTAAAGCATTACCA	ACAUGGAAAUGGCUUGAUCUAAAGCAUUACCA	TGGTAATGCTTTAGATCAAGCCATTTCCATGT	UGGUAAUGCUUUAGAUCAAGCCAUUUCCAUGU	37.5
asia_gRNA_757_17088_17120	GCTAGAAAACTCATCTGAGATATTGAGTGTTG	GCUAGAAAACUCAUCUGAGAUAUUGAGUGUUG	CAACACTCAATATCTCAGATGAGTTTTCTAGC	CAACACUCAAUAUCUCAGAUGAGUUUUCUAGC	37.5
asia_gRNA_162_13445_13477	asia_gRNA_686_16143_16175	AAAGACATCAGCATACTCCTGATTAGGATGTT	AAAGACAUCAGCAUACUCCUGAUUAGGAUGUU	AACATCCTAATCAGGAGTATGCTGATGTCTTT	AACAUCCUAAUCAGGAGUAUGCUGAUGUCUUU	37.5
asia_gRNA_803_17288_17320	asia_gRNA_1662_29861_29893	GCTCTTCCATATAGGCAGCTCTCCCTAGCATT	GCUCUUCCAUAUAGGCAGCUCUCCCUAGCAUU	AATGCTAGGGAGAGCTGCCTATATGGAAGAGC	AAUGCUAGGGAGAGCUGCCUAUAUGGAAGAGC	50
asia_gRNA_280_14384_14416	TGGTATGTCTGATCCCAATATTTAAAATAACG	UGGUAUGUCUGAUCCCAAUAUUUAAAAUAACG	CGTTATTTTAAATATTGGGATCAGACATACCA	CGUUAUUUUAAAUAUUGGGAUCAGACAUACCA	31.25
asia_gRNA_342_14812_14844	TTAATTCAACAGAACTTCCTTCCTTAAAGAAA	UUAAUUCAACAGAACUUCCUUCCUUAAAGAAA	TTTCTTTAAGGAAGGAAGTTCTGTTGAATTAA	UUUCUUUAAGGAAGGAAGUUCUGUUGAAUUAA	28.12
asia_gRNA_242_13588_13620	CATCAGTACTAGTGCCTGTGCCGCACGGTGTA	CAUCAGUACUAGUGCCUGUGCCGCACGGUGUA	TACACCGTGCGGCACAGGCACTAGTACTGATG	UACACCGUGCGGCACAGGCACUAGUACUGAUG	56.25
asia_gRNA_593_15275_15307	CTTGTTCCAATTACTACAGTAGCTCCTCTAGT	CUUGUUCCAAUUACUACAGUAGCUCCUCUAGU	ACTAGAGGAGCTACTGTAGTAATTGGAACAAG	ACUAGAGGAGCUACUGUAGUAAUUGGAACAAG	40.62
asia_gRNA_1323_28495_28527	GGTGAACCAAGACGCAGTATTATTGGGTAAAC	GGUGAACCAAGACGCAGUAUUAUUGGGUAAAC	GTTTACCCAATAATACTGCGTCTTGGTTCACC	GUUUACCCAAUAAUACUGCGUCUUGGUUCACC	43.75
asia_gRNA_1084_26339_26371	AACGTACCTGTCTCTTCCGAAACGAATGAGTA	AACGUACCUGUCUCUUCCGAAACGAAUGAGUA	TACTCATTCGTTTCGGAAGAGACAGGTACGTT	UACUCAUUCGUUUCGGAAGAGACAGGUACGUU	43.75
asia_gRNA_233_13579_13611	TAGTGCCTGTGCCGCACGGTGTAAGACGGGCT	UAGUGCCUGUGCCGCACGGUGUAAGACGGGCU	AGCCCGTCTTACACCGTGCGGCACAGGCACTA	AGCCCGUCUUACACCGUGCGGCACAGGCACUA	62.5
asia_gRNA_1299_27889_27921	AGCATAATTAAAACAAGGAATAGCAGAAAGGC	AGCAUAAUUAAAACAAGGAAUAGCAGAAAGGC	GCCTTTCTGCTATTCCTTGTTTTAATTATGCT	GCCUUUCUGCUAUUCCUUGUUUUAAUUAUGCU	34.38
asia_gRNA_732_16920_16952	asia_gRNA_527_15175_15207	CAGCTACGGTGCGAGCTCTATTCTTTGCACTA	CAGCUACGGUGCGAGCUCUAUUCUUUGCACUA	TAGTGCAAAGAATAGAGCTCGCACCGTAGCTG	UAGUGCAAAGAAUAGAGCUCGCACCGUAGCUG	50
asia_gRNA_1670_29869_29901	ACATTAGGGCTCTTCCATATAGGCAGCTCTCC	ACAUUAGGGCUCUUCCAUAUAGGCAGCUCUCC	GGAGAGCTGCCTATATGGAAGAGCCCTAATGT	GGAGAGCUGCCUAUAUGGAAGAGCCCUAAUGU	50
asia_gRNA_677_16134_16166	AGCATACTCCTGATTAGGATGTTTAGTAAGTG	AGCAUACUCCUGAUUAGGAUGUUUAGUAAGUG	CACTTACTAAACATCCTAATCAGGAGTATGCT	CACUUACUAAACAUCCUAAUCAGGAGUAUGCU	37.5
asia_gRNA_37_336_368	AGGCTCTCCATCTTACCTTTCGGTCACACCCG	AGGCUCUCCAUCUUACCUUUCGGUCACACCCG	CGGGTGTGACCGAAAGGTAAGATGGAGAGCCT	CGGGUGUGACCGAAAGGUAAGAUGGAGAGCCU	56.25
asia_gRNA_579_15259_15291	CAGTAGCTCCTCTAGTGGCGGCTATTGATTTC	CAGUAGCUCCUCUAGUGGCGGCUAUUGAUUUC	GAAATCAATAGCCGCCACTAGAGGAGCTACTG	GAAAUCAAUAGCCGCCACUAGAGGAGCUACUG	50
asia_gRNA_1517_29437_29469	asia_gRNA_324_14793_14825	TTCCTTAAAGAAACCCTTAGACACAGCAAAGT	UUCCUUAAAGAAACCCUUAGACACAGCAAAGU	ACTTTGCTGTGTCTAAGGGTTTCTTTAAGGAA	ACUUUGCUGUGUCUAAGGGUUUCUUUAAGGAA	37.5
asia_gRNA_1020_25465_25497	TAAACAAATCCATAAGTTCGTTTATGTGTAAT	UAAACAAAUCCAUAAGUUCGUUUAUGUGUAAU	ATTACACATAAACGAACTTATGGATTTGTTTA	AUUACACAUAAACGAACUUAUGGAUUUGUUUA	25
asia_gRNA_1412_29029_29061	GCTCTCAAGCTGGTTCAATCTGTCAAGCAGCA	GCUCUCAAGCUGGUUCAAUCUGUCAAGCAGCA	TGCTGCTTGACAGATTGAACCAGCTTGAGAGC	UGCUGCUUGACAGAUUGAACCAGCUUGAGAGC	50
asia_gRNA_1044_25886_25918	asia_gRNA_964_24548_24580	CACTTGAAATTGCACCAAAATTGGAGCTAAGT	CACUUGAAAUUGCACCAAAAUUGGAGCUAAGU	ACTTAGCTCCAATTTTGGTGCAATTTCAAGTG	ACUUAGCUCCAAUUUUGGUGCAAUUUCAAGUG	37.5
asia_gRNA_466_15082_15114	AAAGTGCATCTTGATCCTCATAACTCATTGAA	AAAGUGCAUCUUGAUCCUCAUAACUCAUUGAA	TTCAATGAGTTATGAGGATCAAGATGCACTTT	UUCAAUGAGUUAUGAGGAUCAAGAUGCACUUU	34.38
asia_gRNA_1042_25628_25660	GCGCTCTGAAAAACAGCAAGAAGTGCAACGCC	GCGCUCUGAAAAACAGCAAGAAGUGCAACGCC	GGCGTTGCACTTCTTGCTGTTTTTCAGAGCGC	GGCGUUGCACUUCUUGCUGUUUUUCAGAGCGC	53.12
asia_gRNA_678_16135_16167	CAGCATACTCCTGATTAGGATGTTTAGTAAGT	CAGCAUACUCCUGAUUAGGAUGUUUAGUAAGU	ACTTACTAAACATCCTAATCAGGAGTATGCTG	ACUUACUAAACAUCCUAAUCAGGAGUAUGCUG	37.5
asia_gRNA_1693_29892_29924	asia_gRNA_78_10567_10599	GTTAAAACCAACACTACCACATGAACCATTAA	GUUAAAACCAACACUACCACAUGAACCAUUAA	TTAATGGTTCATGTGGTAGTGTTGGTTTTAAC	UUAAUGGUUCAUGUGGUAGUGUUGGUUUUAAC	34.38
asia_gRNA_1647_29825_29857	ACTGTACACTCGATCGTACTCCGCGTGGCCTC	ACUGUACACUCGAUCGUACUCCGCGUGGCCUC	GAGGCCACGCGGAGTACGATCGAGTGTACAGT	GAGGCCACGCGGAGUACGAUCGAGUGUACAGU	59.38
asia_gRNA_59_711_743	TTATTACCGTTCTTACGAAGAAGAACCTTGCG	UUAUUACCGUUCUUACGAAGAAGAACCUUGCG	CGCAAGGTTCTTCTTCGTAAGAACGGTAATAA	CGCAAGGUUCUUCUUCGUAAGAACGGUAAUAA	40.62
asia_gRNA_218_13564_13596	ACGGTGTAAGACGGGCTGCACTTACACCGCAA	ACGGUGUAAGACGGGCUGCACUUACACCGCAA	TTGCGGTGTAAGTGCAGCCCGTCTTACACCGT	UUGCGGUGUAAGUGCAGCCCGUCUUACACCGU	56.25
asia_gRNA_327_14796_14828	TCCTTCCTTAAAGAAACCCTTAGACACAGCAA	UCCUUCCUUAAAGAAACCCUUAGACACAGCAA	TTGCTGTGTCTAAGGGTTTCTTTAAGGAAGGA	UUGCUGUGUCUAAGGGUUUCUUUAAGGAAGGA	40.62
asia_gRNA_1469_29236_29268	CCAATGTTTGTAATCAGTTCCTTGTCTGATTA	CCAAUGUUUGUAAUCAGUUCCUUGUCUGAUUA	TAATCAGACAAGGAACTGATTACAAACATTGG	UAAUCAGACAAGGAACUGAUUACAAACAUUGG	34.38
asia_gRNA_1585_29757_29789	TGTTACACACTGATTAAAGATTGCTATGTGAG	UGUUACACACUGAUUAAAGAUUGCUAUGUGAG	CTCACATAGCAATCTTTAATCAGTGTGTAACA	CUCACAUAGCAAUCUUUAAUCAGUGUGUAACA	34.38
asia_gRNA_1321_28493_28525	TGAACCAAGACGCAGTATTATTGGGTAAACCT	UGAACCAAGACGCAGUAUUAUUGGGUAAACCU	AGGTTTACCCAATAATACTGCGTCTTGGTTCA	AGGUUUACCCAAUAAUACUGCGUCUUGGUUCA	40.62
asia_gRNA_578_15258_15290	AGTAGCTCCTCTAGTGGCGGCTATTGATTTCA	AGUAGCUCCUCUAGUGGCGGCUAUUGAUUUCA	TGAAATCAATAGCCGCCACTAGAGGAGCTACT	UGAAAUCAAUAGCCGCCACUAGAGGAGCUACU	46.88
asia_gRNA_1506_29323_29355	CCACGTTCCCGAAGGTGTGACTTCCATGCCAA	CCACGUUCCCGAAGGUGUGACUUCCAUGCCAA	TTGGCATGGAAGTCACACCTTCGGGAACGTGG	UUGGCAUGGAAGUCACACCUUCGGGAACGUGG	56.25
asia_gRNA_1648_29826_29858	CACTGTACACTCGATCGTACTCCGCGTGGCCT	CACUGUACACUCGAUCGUACUCCGCGUGGCCU	AGGCCACGCGGAGTACGATCGAGTGTACAGTG	AGGCCACGCGGAGUACGAUCGAGUGUACAGUG	59.38
asia_gRNA_569_15217_15249	GATGAAACTGTCTATTGGTCATAGTACTACAG	GAUGAAACUGUCUAUUGGUCAUAGUACUACAG	CTGTAGTACTATGACCAATAGACAGTTTCATC	CUGUAGUACUAUGACCAAUAGACAGUUUCAUC	37.5
asia_gRNA_11_142_174	asia_gRNA_1330_28502_28534	TGAGAGCGGTGAACCAAGACGCAGTATTATTG	UGAGAGCGGUGAACCAAGACGCAGUAUUAUUG	CAATAATACTGCGTCTTGGTTCACCGCTCTCA	CAAUAAUACUGCGUCUUGGUUCACCGCUCUCA	46.88
asia_gRNA_1308_28350_28382	asia_gRNA_604_15532_15564	CTGGTTTAACATATAGTGAACCGCCACACATG	CUGGUUUAACAUAUAGUGAACCGCCACACAUG	CATGTGTGGCGGTTCACTATATGTTAAACCAG	CAUGUGUGGCGGUUCACUAUAUGUUAAACCAG	43.75
asia_gRNA_416_15032_15064	TTACCCCATTTATTAAATGGAAAACCAGCTGA	UUACCCCAUUUAUUAAAUGGAAAACCAGCUGA	TCAGCTGGTTTTCCATTTAATAAATGGGGTAA	UCAGCUGGUUUUCCAUUUAAUAAAUGGGGUAA	34.38
asia_gRNA_1266_27596_27628	GGATGAAATGGTGAATTGCCCTCGTATGTTCC	GGAUGAAAUGGUGAAUUGCCCUCGUAUGUUCC	GGAACATACGAGGGCAATTCACCATTTCATCC	GGAACAUACGAGGGCAAUUCACCAUUUCAUCC	46.88
asia_gRNA_1455_29190_29222	AAATTTCCTTGGGTTTGTTCTGGACCACGTCT	AAAUUUCCUUGGGUUUGUUCUGGACCACGUCU	AGACGTGGTCCAGAACAAACCCAAGGAAATTT	AGACGUGGUCCAGAACAAACCCAAGGAAAUUU	43.75
asia_gRNA_954_24538_24570	TGCACCAAAATTGGAGCTAAGTTGTTTAACAA	UGCACCAAAAUUGGAGCUAAGUUGUUUAACAA	TTGTTAAACAACTTAGCTCCAATTTTGGTGCA	UUGUUAAACAACUUAGCUCCAAUUUUGGUGCA	34.38
asia_gRNA_1288_27878_27910	AACAAGGAATAGCAGAAAGGCTAAAAAGCACA	AACAAGGAAUAGCAGAAAGGCUAAAAAGCACA	TGTGCTTTTTAGCCTTTCTGCTATTCCTTGTT	UGUGCUUUUUAGCCUUUCUGCUAUUCCUUGUU	37.5
asia_gRNA_288_14590_14622	AGCTATGTAAGTTTACATCCTGATTATGTACA	AGCUAUGUAAGUUUACAUCCUGAUUAUGUACA	TGTACATAATCAGGATGTAAACTTACATAGCT	UGUACAUAAUCAGGAUGUAAACUUACAUAGCU	31.25
asia_gRNA_415_15031_15063	TACCCCATTTATTAAATGGAAAACCAGCTGAT	UACCCCAUUUAUUAAAUGGAAAACCAGCUGAU	ATCAGCTGGTTTTCCATTTAATAAATGGGGTA	AUCAGCUGGUUUUCCAUUUAAUAAAUGGGGUA	34.38
asia_gRNA_645_15928_15960	GAGGTCCTTTAGTAAGGTCAGTCTCAGTCCAA	GAGGUCCUUUAGUAAGGUCAGUCUCAGUCCAA	TTGGACTGAGACTGACCTTACTAAAGGACCTC	UUGGACUGAGACUGACCUUACUAAAGGACCUC	46.88
asia_gRNA_1227_27118_27150	TAATAAGAAAGCGTTCGTGATGTAGCAACAGT	UAAUAAGAAAGCGUUCGUGAUGUAGCAACAGU	ACTGTTGCTACATCACGAACGCTTTCTTATTA	ACUGUUGCUACAUCACGAACGCUUUCUUAUUA	37.5
asia_gRNA_1110_26365_26397	GAAAAAGAAGTACGCTATTAACTATTAACGTA	GAAAAAGAAGUACGCUAUUAACUAUUAACGUA	TACGTTAATAGTTAATAGCGTACTTCTTTTTC	UACGUUAAUAGUUAAUAGCGUACUUCUUUUUC	28.12
asia_gRNA_156_13439_13471	asia_gRNA_1601_29773_29805	TTCAAGTCCTCCCTAATGTTACACACTGATTA	UUCAAGUCCUCCCUAAUGUUACACACUGAUUA	TAATCAGTGTGTAACATTAGGGAGGACTTGAA	UAAUCAGUGUGUAACAUUAGGGAGGACUUGAA	37.5
asia_gRNA_1062_26284_26316	GTGCTTACAAAGGCACGCTAGTAGTCGTCGTC	GUGCUUACAAAGGCACGCUAGUAGUCGUCGUC	GACGACGACTACTAGCGTGCCTTTGTAAGCAC	GACGACGACUACUAGCGUGCCUUUGUAAGCAC	53.12
asia_gRNA_1512_29432_29464	asia_gRNA_1657_29856_29888	TCCATATAGGCAGCTCTCCCTAGCATTGTTCA	UCCAUAUAGGCAGCUCUCCCUAGCAUUGUUCA	TGAACAATGCTAGGGAGAGCTGCCTATATGGA	UGAACAAUGCUAGGGAGAGCUGCCUAUAUGGA	46.88
asia_gRNA_762_17093_17125	ACATTGCTAGAAAACTCATCTGAGATATTGAG	ACAUUGCUAGAAAACUCAUCUGAGAUAUUGAG	CTCAATATCTCAGATGAGTTTTCTAGCAATGT	CUCAAUAUCUCAGAUGAGUUUUCUAGCAAUGU	34.38
asia_gRNA_127_12479_12511	CATTGTTGATAATGTTGTTGAGTGCATCATTA	CAUUGUUGAUAAUGUUGUUGAGUGCAUCAUUA	TAATGATGCACTCAACAACATTATCAACAATG	UAAUGAUGCACUCAACAACAUUAUCAACAAUG	31.25
asia_gRNA_584_15266_15298	ATTACTACAGTAGCTCCTCTAGTGGCGGCTAT	AUUACUACAGUAGCUCCUCUAGUGGCGGCUAU	ATAGCCGCCACTAGAGGAGCTACTGTAGTAAT	AUAGCCGCCACUAGAGGAGCUACUGUAGUAAU	46.88
asia_gRNA_970_24706_24738	TTTAGTAGCAGCAAGATTAGCAGAAGCTCTGA	UUUAGUAGCAGCAAGAUUAGCAGAAGCUCUGA	TCAGAGCTTCTGCTAATCTTGCTGCTACTAAA	UCAGAGCUUCUGCUAAUCUUGCUGCUACUAAA	40.62
asia_gRNA_167_13457_13489	CTTTCCACATACCGCAGACGGTACAGACTGTG	CUUUCCACAUACCGCAGACGGUACAGACUGUG	CACAGTCTGTACCGTCTGCGGTATGTGGAAAG	CACAGUCUGUACCGUCUGCGGUAUGUGGAAAG	53.12
asia_gRNA_628_15911_15943	asia_gRNA_550_15198_15230	CATAGTACTACAGATAGAGACACCAGCTACGG	CAUAGUACUACAGAUAGAGACACCAGCUACGG	CCGTAGCTGGTGTCTCTATCTGTAGTACTATG	CCGUAGCUGGUGUCUCUAUCUGUAGUACUAUG	46.88
asia_gRNA_754_17085_17117	AGAAAACTCATCTGAGATATTGAGTGTTGGGT	AGAAAACUCAUCUGAGAUAUUGAGUGUUGGGU	ACCCAACACTCAATATCTCAGATGAGTTTTCT	ACCCAACACUCAAUAUCUCAGAUGAGUUUUCU	37.5
asia_gRNA_196_13488_13520	TCGCGGAGTTGATCACAACTACAGCCATAACC	UCGCGGAGUUGAUCACAACUACAGCCAUAACC	GGTTATGGCTGTAGTTGTGATCAACTCCGCGA	GGUUAUGGCUGUAGUUGUGAUCAACUCCGCGA	50
asia_gRNA_1030_25582_25614	CGAAAGGGAGTGAGGCTTGTATCGGTATCGTT	CGAAAGGGAGUGAGGCUUGUAUCGGUAUCGUU	AACGATACCGATACAAGCCTCACTCCCTTTCG	AACGAUACCGAUACAAGCCUCACUCCCUUUCG	50
asia_gRNA_46_377_409	asia_gRNA_613_15587_15619	ATGTTAAAAACACTATTAGCATAAGCAGTTGT	AUGUUAAAAACACUAUUAGCAUAAGCAGUUGU	ACAACTGCTTATGCTAATAGTGTTTTTAACAT	ACAACUGCUUAUGCUAAUAGUGUUUUUAACAU	28.12
asia_gRNA_1378_28846_28878	asia_gRNA_543_15191_15223	CTACAGATAGAGACACCAGCTACGGTGCGAGC	CUACAGAUAGAGACACCAGCUACGGUGCGAGC	GCTCGCACCGTAGCTGGTGTCTCTATCTGTAG	GCUCGCACCGUAGCUGGUGUCUCUAUCUGUAG	56.25
asia_gRNA_654_15937_15969	AAAATTCATGAGGTCCTTTAGTAAGGTCAGTC	AAAAUUCAUGAGGUCCUUUAGUAAGGUCAGUC	GACTGACCTTACTAAAGGACCTCATGAATTTT	GACUGACCUUACUAAAGGACCUCAUGAAUUUU	37.5
asia_gRNA_322_14791_14823	CCTTAAAGAAACCCTTAGACACAGCAAAGTCA	CCUUAAAGAAACCCUUAGACACAGCAAAGUCA	TGACTTTGCTGTGTCTAAGGGTTTCTTTAAGG	UGACUUUGCUGUGUCUAAGGGUUUCUUUAAGG	40.62
asia_gRNA_1356_28756_28788	TGTATTCAAGGCTCCCTCAGTTGCAACCCATA	UGUAUUCAAGGCUCCCUCAGUUGCAACCCAUA	TATGGGTTGCAACTGAGGGAGCCTTGAATACA	UAUGGGUUGCAACUGAGGGAGCCUUGAAUACA	46.88
asia_gRNA_1187_26442_26474	AATATTGCAGCAGTACGCACACAATCGAAGCG	AAUAUUGCAGCAGUACGCACACAAUCGAAGCG	CGCTTCGATTGTGTGCGTACTGCTGCAATATT	CGCUUCGAUUGUGUGCGUACUGCUGCAAUAUU	46.88
asia_gRNA_14_145_177	asia_gRNA_1436_29085_29117	GCAGATTTCTTAGTGACAGTTTGGCCTTGTTG	GCAGAUUUCUUAGUGACAGUUUGGCCUUGUUG	CAACAAGGCCAAACTGTCACTAAGAAATCTGC	CAACAAGGCCAAACUGUCACUAAGAAAUCUGC	43.75
asia_gRNA_198_13490_13522	GTTCGCGGAGTTGATCACAACTACAGCCATAA	GUUCGCGGAGUUGAUCACAACUACAGCCAUAA	TTATGGCTGTAGTTGTGATCAACTCCGCGAAC	UUAUGGCUGUAGUUGUGAUCAACUCCGCGAAC	46.88
asia_gRNA_15_146_178	asia_gRNA_40_339_371	ACAAGGCTCTCCATCTTACCTTTCGGTCACAC	ACAAGGCUCUCCAUCUUACCUUUCGGUCACAC	GTGTGACCGAAAGGTAAGATGGAGAGCCTTGT	GUGUGACCGAAAGGUAAGAUGGAGAGCCUUGU	50
asia_gRNA_965_24549_24581	ACACTTGAAATTGCACCAAAATTGGAGCTAAG	ACACUUGAAAUUGCACCAAAAUUGGAGCUAAG	CTTAGCTCCAATTTTGGTGCAATTTCAAGTGT	CUUAGCUCCAAUUUUGGUGCAAUUUCAAGUGU	37.5
asia_gRNA_776_17107_17139	TTTGATAATTTGCAACATTGCTAGAAAACTCA	UUUGAUAAUUUGCAACAUUGCUAGAAAACUCA	TGAGTTTTCTAGCAATGTTGCAAATTATCAAA	UGAGUUUUCUAGCAAUGUUGCAAAUUAUCAAA	28.12
asia_gRNA_966_24702_24734	GTAGCAGCAAGATTAGCAGAAGCTCTGATTTC	GUAGCAGCAAGAUUAGCAGAAGCUCUGAUUUC	GAAATCAGAGCTTCTGCTAATCTTGCTGCTAC	GAAAUCAGAGCUUCUGCUAAUCUUGCUGCUAC	43.75
asia_gRNA_42_341_373	GGACAAGGCTCTCCATCTTACCTTTCGGTCAC	GGACAAGGCUCUCCAUCUUACCUUUCGGUCAC	GTGACCGAAAGGTAAGATGGAGAGCCTTGTCC	GUGACCGAAAGGUAAGAUGGAGAGCCUUGUCC	53.12
asia_gRNA_811_17343_17375	ATTCACTTTGAATTTATCAAAACACTCTACAC	AUUCACUUUGAAUUUAUCAAAACACUCUACAC	GTGTAGAGTGTTTTGATAAATTCAAAGTGAAT	GUGUAGAGUGUUUUGAUAAAUUCAAAGUGAAU	28.12
asia_gRNA_10_141_173	asia_gRNA_581_15263_15295	ACTACAGTAGCTCCTCTAGTGGCGGCTATTGA	ACUACAGUAGCUCCUCUAGUGGCGGCUAUUGA	TCAATAGCCGCCACTAGAGGAGCTACTGTAGT	UCAAUAGCCGCCACUAGAGGAGCUACUGUAGU	50
asia_gRNA_924_20957_20989	GGTGCAACTCCTTTATCAGAACCAGCACCAAA	GGUGCAACUCCUUUAUCAGAACCAGCACCAAA	TTTGGTGCTGGTTCTGATAAAGGAGTTGCACC	UUUGGUGCUGGUUCUGAUAAAGGAGUUGCACC	46.88
asia_gRNA_296_14701_14733	GTGCAGCTACTGAAAAGCACGTAGTGCGTTTA	GUGCAGCUACUGAAAAGCACGUAGUGCGUUUA	TAAACGCACTACGTGCTTTTCAGTAGCTGCAC	UAAACGCACUACGUGCUUUUCAGUAGCUGCAC	46.88
asia_gRNA_590_15272_15304	GTTCCAATTACTACAGTAGCTCCTCTAGTGGC	GUUCCAAUUACUACAGUAGCUCCUCUAGUGGC	GCCACTAGAGGAGCTACTGTAGTAATTGGAAC	GCCACUAGAGGAGCUACUGUAGUAAUUGGAAC	46.88
asia_gRNA_756_17087_17119	CTAGAAAACTCATCTGAGATATTGAGTGTTGG	CUAGAAAACUCAUCUGAGAUAUUGAGUGUUGG	CCAACACTCAATATCTCAGATGAGTTTTCTAG	CCAACACUCAAUAUCUCAGAUGAGUUUUCUAG	37.5
asia_gRNA_1238_27129_27161	CTCCCAATTTGTAATAAGAAAGCGTTCGTGAT	CUCCCAAUUUGUAAUAAGAAAGCGUUCGUGAU	ATCACGAACGCTTTCTTATTACAAATTGGGAG	AUCACGAACGCUUUCUUAUUACAAAUUGGGAG	37.5
asia_gRNA_1254_27270_27302	ATGAAACATCTGTTGTCACTTACTGTACAAGC	AUGAAACAUCUGUUGUCACUUACUGUACAAGC	GCTTGTACAGTAAGTGACAACAGATGTTTCAT	GCUUGUACAGUAAGUGACAACAGAUGUUUCAU	37.5
asia_gRNA_840_17621_17653	CGACAAGTTCCGAGGAACATGTCTGGACCTAT	CGACAAGUUCCGAGGAACAUGUCUGGACCUAU	ATAGGTCCAGACATGTTCCTCGGAACTTGTCG	AUAGGUCCAGACAUGUUCCUCGGAACUUGUCG	50
asia_gRNA_841_17642_17674	ACAATTTCAGCAGGACAACGCCGACAAGTTCC	ACAAUUUCAGCAGGACAACGCCGACAAGUUCC	GGAACTTGTCGGCGTTGTCCTGCTGAAATTGT	GGAACUUGUCGGCGUUGUCCUGCUGAAAUUGU	50
asia_gRNA_885_18336_18368	AGCTTCTTCGCGGGTGATAAACATGTTAGGGT	AGCUUCUUCGCGGGUGAUAAACAUGUUAGGGU	ACCCTAACATGTTTATCACCCGCGAAGAAGCT	ACCCUAACAUGUUUAUCACCCGCGAAGAAGCU	46.88
asia_gRNA_286_14588_14620	CTATGTAAGTTTACATCCTGATTATGTACAAC	CUAUGUAAGUUUACAUCCUGAUUAUGUACAAC	GTTGTACATAATCAGGATGTAAACTTACATAG	GUUGUACAUAAUCAGGAUGUAAACUUACAUAG	31.25
asia_gRNA_1687_29886_29918	asia_gRNA_597_15368_15400	TCACATTTAGGATAATCCCAACCCATAAGGTG	UCACAUUUAGGAUAAUCCCAACCCAUAAGGUG	CACCTTATGGGTTGGGATTATCCTAAATGTGA	CACCUUAUGGGUUGGGAUUAUCCUAAAUGUGA	40.62
asia_gRNA_492_15140_15172	GCATACTTAAGATTCATTTGAGTTATAGTAGG	GCAUACUUAAGAUUCAUUUGAGUUAUAGUAGG	CCTACTATAACTCAAATGAATCTTAAGTATGC	CCUACUAUAACUCAAAUGAAUCUUAAGUAUGC	31.25
asia_gRNA_295_14700_14732	TGCAGCTACTGAAAAGCACGTAGTGCGTTTAT	UGCAGCUACUGAAAAGCACGUAGUGCGUUUAU	ATAAACGCACTACGTGCTTTTCAGTAGCTGCA	AUAAACGCACUACGUGCUUUUCAGUAGCUGCA	43.75
asia_gRNA_1608_29780_29812	TGGCTCTTTCAAGTCCTCCCTAATGTTACACA	UGGCUCUUUCAAGUCCUCCCUAAUGUUACACA	TGTGTAACATTAGGGAGGACTTGAAAGAGCCA	UGUGUAACAUUAGGGAGGACUUGAAAGAGCCA	43.75
asia_gRNA_603_15531_15563	TGGTTTAACATATAGTGAACCGCCACACATGA	UGGUUUAACAUAUAGUGAACCGCCACACAUGA	TCATGTGTGGCGGTTCACTATATGTTAAACCA	UCAUGUGUGGCGGUUCACUAUAUGUUAAACCA	40.62
asia_gRNA_1233_27124_27156	AATTTGTAATAAGAAAGCGTTCGTGATGTAGC	AAUUUGUAAUAAGAAAGCGUUCGUGAUGUAGC	GCTACATCACGAACGCTTTCTTATTACAAATT	GCUACAUCACGAACGCUUUCUUAUUACAAAUU	34.38
asia_gRNA_671_16128_16160	CTCCTGATTAGGATGTTTAGTAAGTGGGTAAG	CUCCUGAUUAGGAUGUUUAGUAAGUGGGUAAG	CTTACCCACTTACTAAACATCCTAATCAGGAG	CUUACCCACUUACUAAACAUCCUAAUCAGGAG	40.62
asia_gRNA_619_15593_15625	TGACAAATGTTAAAAACACTATTAGCATAAGC	UGACAAAUGUUAAAAACACUAUUAGCAUAAGC	GCTTATGCTAATAGTGTTTTTAACATTTGTCA	GCUUAUGCUAAUAGUGUUUUUAACAUUUGUCA	28.12
asia_gRNA_353_14823_14855	asia_gRNA_220_13566_13598	GCACGGTGTAAGACGGGCTGCACTTACACCGC	GCACGGUGUAAGACGGGCUGCACUUACACCGC	GCGGTGTAAGTGCAGCCCGTCTTACACCGTGC	GCGGUGUAAGUGCAGCCCGUCUUACACCGUGC	62.5
asia_gRNA_896_19862_19894	CGCTTAGCCCAAAGCTCAAATGCTACATTAAC	CGCUUAGCCCAAAGCUCAAAUGCUACAUUAAC	GTTAATGTAGCATTTGAGCTTTGGGCTAAGCG	GUUAAUGUAGCAUUUGAGCUUUGGGCUAAGCG	43.75
asia_gRNA_993_24760_24792	asia_gRNA_893_19859_19891	TTAGCCCAAAGCTCAAATGCTACATTAACAGG	UUAGCCCAAAGCUCAAAUGCUACAUUAACAGG	CCTGTTAATGTAGCATTTGAGCTTTGGGCTAA	CCUGUUAAUGUAGCAUUUGAGCUUUGGGCUAA	40.62
asia_gRNA_644_15927_15959	AGGTCCTTTAGTAAGGTCAGTCTCAGTCCAAC	AGGUCCUUUAGUAAGGUCAGUCUCAGUCCAAC	GTTGGACTGAGACTGACCTTACTAAAGGACCT	GUUGGACUGAGACUGACCUUACUAAAGGACCU	46.88
asia_gRNA_605_15533_15565	CCTGGTTTAACATATAGTGAACCGCCACACAT	CCUGGUUUAACAUAUAGUGAACCGCCACACAU	ATGTGTGGCGGTTCACTATATGTTAAACCAGG	AUGUGUGGCGGUUCACUAUAUGUUAAACCAGG	43.75
asia_gRNA_1600_29772_29804	TCAAGTCCTCCCTAATGTTACACACTGATTAA	UCAAGUCCUCCCUAAUGUUACACACUGAUUAA	TTAATCAGTGTGTAACATTAGGGAGGACTTGA	UUAAUCAGUGUGUAACAUUAGGGAGGACUUGA	37.5
asia_gRNA_484_15132_15164	AAGATTCATTTGAGTTATAGTAGGGATGACAT	AAGAUUCAUUUGAGUUAUAGUAGGGAUGACAU	ATGTCATCCCTACTATAACTCAAATGAATCTT	AUGUCAUCCCUACUAUAACUCAAAUGAAUCUU	31.25
asia_gRNA_912_20543_20575	GATGAACCTGTTTGCGCATCTGTTATGAAATA	GAUGAACCUGUUUGCGCAUCUGUUAUGAAAUA	TATTTCATAACAGATGCGCAAACAGGTTCATC	UAUUUCAUAACAGAUGCGCAAACAGGUUCAUC	37.5
asia_gRNA_464_15080_15112	AGTGCATCTTGATCCTCATAACTCATTGAATC	AGUGCAUCUUGAUCCUCAUAACUCAUUGAAUC	GATTCAATGAGTTATGAGGATCAAGATGCACT	GAUUCAAUGAGUUAUGAGGAUCAAGAUGCACU	37.5
asia_gRNA_1558_29686_29718	AGAATTCATTCTGCACAAGAGTAGACTATATA	AGAAUUCAUUCUGCACAAGAGUAGACUAUAUA	TATATAGTCTACTCTTGTGCAGAATGAATTCT	UAUAUAGUCUACUCUUGUGCAGAAUGAAUUCU	31.25
asia_gRNA_935_20968_21000	CAGCTGTACCTGGTGCAACTCCTTTATCAGAA	CAGCUGUACCUGGUGCAACUCCUUUAUCAGAA	TTCTGATAAAGGAGTTGCACCAGGTACAGCTG	UUCUGAUAAAGGAGUUGCACCAGGUACAGCUG	46.88
asia_gRNA_442_15058_15090	TCATTGAATCATAATAAAGTCTAGCCTTACCC	UCAUUGAAUCAUAAUAAAGUCUAGCCUUACCC	GGGTAAGGCTAGACTTTATTATGATTCAATGA	GGGUAAGGCUAGACUUUAUUAUGAUUCAAUGA	34.38
asia_gRNA_1514_29434_29466	asia_gRNA_1145_26400_26432	GGCTAGTGTAACTAGCAAGAATACCACGAAAG	GGCUAGUGUAACUAGCAAGAAUACCACGAAAG	CTTTCGTGGTATTCTTGCTAGTTACACTAGCC	CUUUCGUGGUAUUCUUGCUAGUUACACUAGCC	43.75
asia_gRNA_520_15168_15200	GGTGCGAGCTCTATTCTTTGCACTAATGGCAT	GGUGCGAGCUCUAUUCUUUGCACUAAUGGCAU	ATGCCATTAGTGCAAAGAATAGAGCTCGCACC	AUGCCAUUAGUGCAAAGAAUAGAGCUCGCACC	46.88
asia_gRNA_150_13236_13268	GTACCAGTGTGTGTACACAACATCTTAACACA	GUACCAGUGUGUGUACACAACAUCUUAACACA	TGTGTTAAGATGTTGTGTACACACACTGGTAC	UGUGUUAAGAUGUUGUGUACACACACUGGUAC	40.62
asia_gRNA_1210_26548_26580	ATAATATTTAGTTCGTTTAGACCAGAAGATCA	AUAAUAUUUAGUUCGUUUAGACCAGAAGAUCA	TGATCTTCTGGTCTAAACGAACTAAATATTAT	UGAUCUUCUGGUCUAAACGAACUAAAUAUUAU	28.12
asia_gRNA_869_18047_18079	TTGTCATAAAGGTCTCTATCAGACATTATGCA	UUGUCAUAAAGGUCUCUAUCAGACAUUAUGCA	TGCATAATGTCTGATAGAGACCTTTATGACAA	UGCAUAAUGUCUGAUAGAGACCUUUAUGACAA	34.38
asia_gRNA_161_13444_13476	asia_gRNA_459_15075_15107	ATCTTGATCCTCATAACTCATTGAATCATAAT	AUCUUGAUCCUCAUAACUCAUUGAAUCAUAAU	ATTATGATTCAATGAGTTATGAGGATCAAGAT	AUUAUGAUUCAAUGAGUUAUGAGGAUCAAGAU	28.12
asia_gRNA_1095_26350_26382	TATTAACTATTAACGTACCTGTCTCTTCCGAA	UAUUAACUAUUAACGUACCUGUCUCUUCCGAA	TTCGGAAGAGACAGGTACGTTAATAGTTAATA	UUCGGAAGAGACAGGUACGUUAAUAGUUAAUA	34.38
asia_gRNA_351_14821_14853	asia_gRNA_361_14831_14863	asia_gRNA_1461_29196_29228	TCCCCAAAATTTCCTTGGGTTTGTTCTGGACC	UCCCCAAAAUUUCCUUGGGUUUGUUCUGGACC	GGTCCAGAACAAACCCAAGGAAATTTTGGGGA	GGUCCAGAACAAACCCAAGGAAAUUUUGGGGA	46.88
asia_gRNA_469_15085_15117	CGAAAAGTGCATCTTGATCCTCATAACTCATT	CGAAAAGUGCAUCUUGAUCCUCAUAACUCAUU	AATGAGTTATGAGGATCAAGATGCACTTTTCG	AAUGAGUUAUGAGGAUCAAGAUGCACUUUUCG	37.5
asia_gRNA_1487_29254_29286	AAATTGTGCAATTTGCGGCCAATGTTTGTAAT	AAAUUGUGCAAUUUGCGGCCAAUGUUUGUAAU	ATTACAAACATTGGCCGCAAATTGCACAATTT	AUUACAAACAUUGGCCGCAAAUUGCACAAUUU	34.38
asia_gRNA_1127_26382_26414	GAATACCACGAAAGCAAGAAAAAGAAGTACGC	GAAUACCACGAAAGCAAGAAAAAGAAGUACGC	GCGTACTTCTTTTTCTTGCTTTCGTGGTATTC	GCGUACUUCUUUUUCUUGCUUUCGUGGUAUUC	40.62
asia_gRNA_1507_29427_29459	asia_gRNA_849_17650_17682	CAGTGTCAACAATTTCAGCAGGACAACGCCGA	CAGUGUCAACAAUUUCAGCAGGACAACGCCGA	TCGGCGTTGTCCTGCTGAAATTGTTGACACTG	UCGGCGUUGUCCUGCUGAAAUUGUUGACACUG	50
asia_gRNA_1504_29321_29353	ACGTTCCCGAAGGTGTGACTTCCATGCCAATG	ACGUUCCCGAAGGUGUGACUUCCAUGCCAAUG	CATTGGCATGGAAGTCACACCTTCGGGAACGT	CAUUGGCAUGGAAGUCACACCUUCGGGAACGU	53.12
asia_gRNA_668_16125_16157	CTGATTAGGATGTTTAGTAAGTGGGTAAGCAT	CUGAUUAGGAUGUUUAGUAAGUGGGUAAGCAU	ATGCTTACCCACTTACTAAACATCCTAATCAG	AUGCUUACCCACUUACUAAACAUCCUAAUCAG	37.5
asia_gRNA_308_14745_14777	AAAATTACCGGGTTTGACAGTTTGAAAAGCAA	AAAAUUACCGGGUUUGACAGUUUGAAAAGCAA	TTGCTTTTCAAACTGTCAAACCCGGTAATTTT	UUGCUUUUCAAACUGUCAAACCCGGUAAUUUU	34.38
asia_gRNA_1595_29767_29799	TCCTCCCTAATGTTACACACTGATTAAAGATT	UCCUCCCUAAUGUUACACACUGAUUAAAGAUU	AATCTTTAATCAGTGTGTAACATTAGGGAGGA	AAUCUUUAAUCAGUGUGUAACAUUAGGGAGGA	34.38
asia_gRNA_822_17354_17386	TCTAATGTTGAATTCACTTTGAATTTATCAAA	UCUAAUGUUGAAUUCACUUUGAAUUUAUCAAA	TTTGATAAATTCAAAGTGAATTCAACATTAGA	UUUGAUAAAUUCAAAGUGAAUUCAACAUUAGA	21.88
asia_gRNA_181_13471_13503	ACTACAGCCATAACCTTTCCACATACCGCAGA	ACUACAGCCAUAACCUUUCCACAUACCGCAGA	TCTGCGGTATGTGGAAAGGTTATGGCTGTAGT	UCUGCGGUAUGUGGAAAGGUUAUGGCUGUAGU	46.88
asia_gRNA_140_12982_13014	TGTGTCTGTAACAAACCTACAAGGTGGTTCCA	UGUGUCUGUAACAAACCUACAAGGUGGUUCCA	TGGAACCACCTTGTAGGTTTGTTACAGACACA	UGGAACCACCUUGUAGGUUUGUUACAGACACA	43.75
asia_gRNA_1640_29812_29844	TCGTACTCCGCGTGGCCTCGGTGAAAATGTGG	UCGUACUCCGCGUGGCCUCGGUGAAAAUGUGG	CCACATTTTCACCGAGGCCACGCGGAGTACGA	CCACAUUUUCACCGAGGCCACGCGGAGUACGA	59.38
asia_gRNA_445_15061_15093	AACTCATTGAATCATAATAAAGTCTAGCCTTA	AACUCAUUGAAUCAUAAUAAAGUCUAGCCUUA	TAAGGCTAGACTTTATTATGATTCAATGAGTT	UAAGGCUAGACUUUAUUAUGAUUCAAUGAGUU	28.12
asia_gRNA_2_133_165	TTCGTTTAGAGAACAGATCTACAAGAGATCGA	UUCGUUUAGAGAACAGAUCUACAAGAGAUCGA	TCGATCTCTTGTAGATCTGTTCTCTAAACGAA	UCGAUCUCUUGUAGAUCUGUUCUCUAAACGAA	37.5
asia_gRNA_1421_29070_29102	ACAGTTTGGCCTTGTTGTTGTTGGCCTTTACC	ACAGUUUGGCCUUGUUGUUGUUGGCCUUUACC	GGTAAAGGCCAACAACAACAAGGCCAAACTGT	GGUAAAGGCCAACAACAACAAGGCCAAACUGU	46.88
asia_gRNA_77_10566_10598	TTAAAACCAACACTACCACATGAACCATTAAG	UUAAAACCAACACUACCACAUGAACCAUUAAG	CTTAATGGTTCATGTGGTAGTGTTGGTTTTAA	CUUAAUGGUUCAUGUGGUAGUGUUGGUUUUAA	34.38
asia_gRNA_73_6504_6536	asia_gRNA_373_14902_14934	GTCTGATATCACACATTGTTGGTAGATTATAA	GUCUGAUAUCACACAUUGUUGGUAGAUUAUAA	TTATAATCTACCAACAATGTGTGATATCAGAC	UUAUAAUCUACCAACAAUGUGUGAUAUCAGAC	31.25
asia_gRNA_867_17668_17700	CATAAACCAAAGCACTCACAGTGTCAACAATT	CAUAAACCAAAGCACUCACAGUGUCAACAAUU	AATTGTTGACACTGTGAGTGCTTTGGTTTATG	AAUUGUUGACACUGUGAGUGCUUUGGUUUAUG	37.5
asia_gRNA_816_17348_17380	GTTGAATTCACTTTGAATTTATCAAAACACTC	GUUGAAUUCACUUUGAAUUUAUCAAAACACUC	GAGTGTTTTGATAAATTCAAAGTGAATTCAAC	GAGUGUUUUGAUAAAUUCAAAGUGAAUUCAAC	28.12
asia_gRNA_429_15045_15077	ATAAAGTCTAGCCTTACCCCATTTATTAAATG	AUAAAGUCUAGCCUUACCCCAUUUAUUAAAUG	CATTTAATAAATGGGGTAAGGCTAGACTTTAT	CAUUUAAUAAAUGGGGUAAGGCUAGACUUUAU	31.25
asia_gRNA_102_12248_12280	CTTCAGAATCACCATTAGCAACAGCCTGCTCA	CUUCAGAAUCACCAUUAGCAACAGCCUGCUCA	TGAGCAGGCTGTTGCTAATGGTGATTCTGAAG	UGAGCAGGCUGUUGCUAAUGGUGAUUCUGAAG	46.88
asia_gRNA_1302_27892_27924	ATAAGCATAATTAAAACAAGGAATAGCAGAAA	AUAAGCAUAAUUAAAACAAGGAAUAGCAGAAA	TTTCTGCTATTCCTTGTTTTAATTATGCTTAT	UUUCUGCUAUUCCUUGUUUUAAUUAUGCUUAU	25
asia_gRNA_1073_26328_26360	CTCTTCCGAAACGAATGAGTACATAAGTTCGT	CUCUUCCGAAACGAAUGAGUACAUAAGUUCGU	ACGAACTTATGTACTCATTCGTTTCGGAAGAG	ACGAACUUAUGUACUCAUUCGUUUCGGAAGAG	40.62
asia_gRNA_1484_29251_29283	TTGTGCAATTTGCGGCCAATGTTTGTAATCAG	UUGUGCAAUUUGCGGCCAAUGUUUGUAAUCAG	CTGATTACAAACATTGGCCGCAAATTGCACAA	CUGAUUACAAACAUUGGCCGCAAAUUGCACAA	40.62
asia_gRNA_171_13461_13493	TAACCTTTCCACATACCGCAGACGGTACAGAC	UAACCUUUCCACAUACCGCAGACGGUACAGAC	GTCTGTACCGTCTGCGGTATGTGGAAAGGTTA	GUCUGUACCGUCUGCGGUAUGUGGAAAGGUUA	50
asia_gRNA_1623_29795_29827	TCGGTGAAAATGTGGTGGCTCTTTCAAGTCCT	UCGGUGAAAAUGUGGUGGCUCUUUCAAGUCCU	AGGACTTGAAAGAGCCACCACATTTTCACCGA	AGGACUUGAAAGAGCCACCACAUUUUCACCGA	46.88
asia_gRNA_1354_28754_28786	TATTCAAGGCTCCCTCAGTTGCAACCCATATG	UAUUCAAGGCUCCCUCAGUUGCAACCCAUAUG	CATATGGGTTGCAACTGAGGGAGCCTTGAATA	CAUAUGGGUUGCAACUGAGGGAGCCUUGAAUA	46.88
asia_gRNA_1568_29696_29728	TGTAGTTACGAGAATTCATTCTGCACAAGAGT	UGUAGUUACGAGAAUUCAUUCUGCACAAGAGU	ACTCTTGTGCAGAATGAATTCTCGTAACTACA	ACUCUUGUGCAGAAUGAAUUCUCGUAACUACA	37.5
asia_gRNA_1622_29794_29826	CGGTGAAAATGTGGTGGCTCTTTCAAGTCCTC	CGGUGAAAAUGUGGUGGCUCUUUCAAGUCCUC	GAGGACTTGAAAGAGCCACCACATTTTCACCG	GAGGACUUGAAAGAGCCACCACAUUUUCACCG	50
asia_gRNA_80_10569_10601	ATGTTAAAACCAACACTACCACATGAACCATT	AUGUUAAAACCAACACUACCACAUGAACCAUU	AATGGTTCATGTGGTAGTGTTGGTTTTAACAT	AAUGGUUCAUGUGGUAGUGUUGGUUUUAACAU	34.38
asia_gRNA_1438_29087_29119	CAGCAGATTTCTTAGTGACAGTTTGGCCTTGT	CAGCAGAUUUCUUAGUGACAGUUUGGCCUUGU	ACAAGGCCAAACTGTCACTAAGAAATCTGCTG	ACAAGGCCAAACUGUCACUAAGAAAUCUGCUG	43.75
asia_gRNA_1511_29431_29463	asia_gRNA_1158_26413_26445	GCGCAGTAAGGATGGCTAGTGTAACTAGCAAG	GCGCAGUAAGGAUGGCUAGUGUAACUAGCAAG	CTTGCTAGTTACACTAGCCATCCTTACTGCGC	CUUGCUAGUUACACUAGCCAUCCUUACUGCGC	50
asia_gRNA_1635_29807_29839	CTCCGCGTGGCCTCGGTGAAAATGTGGTGGCT	CUCCGCGUGGCCUCGGUGAAAAUGUGGUGGCU	AGCCACCACATTTTCACCGAGGCCACGCGGAG	AGCCACCACAUUUUCACCGAGGCCACGCGGAG	62.5
asia_gRNA_975_24711_24743	asia_gRNA_595_15277_15309	TGCTTGTTCCAATTACTACAGTAGCTCCTCTA	UGCUUGUUCCAAUUACUACAGUAGCUCCUCUA	TAGAGGAGCTACTGTAGTAATTGGAACAAGCA	UAGAGGAGCUACUGUAGUAAUUGGAACAAGCA	40.62
asia_gRNA_1249_27265_27297	ACATCTGTTGTCACTTACTGTACAAGCAAAGC	ACAUCUGUUGUCACUUACUGUACAAGCAAAGC	GCTTTGCTTGTACAGTAAGTGACAACAGATGT	GCUUUGCUUGUACAGUAAGUGACAACAGAUGU	40.62
asia_gRNA_67_6498_6530	asia_gRNA_953_24537_24569	GCACCAAAATTGGAGCTAAGTTGTTTAACAAG	GCACCAAAAUUGGAGCUAAGUUGUUUAACAAG	CTTGTTAAACAACTTAGCTCCAATTTTGGTGC	CUUGUUAAACAACUUAGCUCCAAUUUUGGUGC	37.5
asia_gRNA_1610_29782_29814	GGTGGCTCTTTCAAGTCCTCCCTAATGTTACA	GGUGGCUCUUUCAAGUCCUCCCUAAUGUUACA	TGTAACATTAGGGAGGACTTGAAAGAGCCACC	UGUAACAUUAGGGAGGACUUGAAAGAGCCACC	46.88
asia_gRNA_221_13567_13599	CGCACGGTGTAAGACGGGCTGCACTTACACCG	CGCACGGUGUAAGACGGGCUGCACUUACACCG	CGGTGTAAGTGCAGCCCGTCTTACACCGTGCG	CGGUGUAAGUGCAGCCCGUCUUACACCGUGCG	62.5
asia_gRNA_777_17108_17140	asia_gRNA_119_12409_12441	asia_gRNA_890_19660_19692	TCCAGAGGTTATAAGTATCAAATTGTTTGTAA	UCCAGAGGUUAUAAGUAUCAAAUUGUUUGUAA	TTACAAACAATTTGATACTTATAACCTCTGGA	UUACAAACAAUUUGAUACUUAUAACCUCUGGA	28.12
asia_gRNA_1678_29877_29909	asia_gRNA_45_376_408	asia_gRNA_419_15035_15067	GCCTTACCCCATTTATTAAATGGAAAACCAGC	GCCUUACCCCAUUUAUUAAAUGGAAAACCAGC	GCTGGTTTTCCATTTAATAAATGGGGTAAGGC	GCUGGUUUUCCAUUUAAUAAAUGGGGUAAGGC	40.62
asia_gRNA_497_15145_15177	TAATGGCATACTTAAGATTCATTTGAGTTATA	UAAUGGCAUACUUAAGAUUCAUUUGAGUUAUA	TATAACTCAAATGAATCTTAAGTATGCCATTA	UAUAACUCAAAUGAAUCUUAAGUAUGCCAUUA	25
asia_gRNA_911_20399_20431	AAATCTCCATAAACGATATGTTCGAAGGCATA	AAAUCUCCAUAAACGAUAUGUUCGAAGGCAUA	TATGCCTTCGAACATATCGTTTATGGAGATTT	UAUGCCUUCGAACAUAUCGUUUAUGGAGAUUU	34.38
asia_gRNA_1208_26546_26578	AATATTTAGTTCGTTTAGACCAGAAGATCAGG	AAUAUUUAGUUCGUUUAGACCAGAAGAUCAGG	CCTGATCTTCTGGTCTAAACGAACTAAATATT	CCUGAUCUUCUGGUCUAAACGAACUAAAUAUU	34.38
asia_gRNA_1191_26446_26478	TAACAATATTGCAGCAGTACGCACACAATCGA	UAACAAUAUUGCAGCAGUACGCACACAAUCGA	TCGATTGTGTGCGTACTGCTGCAATATTGTTA	UCGAUUGUGUGCGUACUGCUGCAAUAUUGUUA	40.62
asia_gRNA_1675_29874_29906	TTTACACATTAGGGCTCTTCCATATAGGCAGC	UUUACACAUUAGGGCUCUUCCAUAUAGGCAGC	GCTGCCTATATGGAAGAGCCCTAATGTGTAAA	GCUGCCUAUAUGGAAGAGCCCUAAUGUGUAAA	43.75
asia_gRNA_824_17356_17388	GTTCTAATGTTGAATTCACTTTGAATTTATCA	GUUCUAAUGUUGAAUUCACUUUGAAUUUAUCA	TGATAAATTCAAAGTGAATTCAACATTAGAAC	UGAUAAAUUCAAAGUGAAUUCAACAUUAGAAC	25
asia_gRNA_1395_28894_28926	TGAGGAACGAGAAGAGGCTTGACTGCCGCCTC	UGAGGAACGAGAAGAGGCUUGACUGCCGCCUC	GAGGCGGCAGTCAAGCCTCTTCTCGTTCCTCA	GAGGCGGCAGUCAAGCCUCUUCUCGUUCCUCA	59.38
asia_gRNA_1076_26331_26363	TGTCTCTTCCGAAACGAATGAGTACATAAGTT	UGUCUCUUCCGAAACGAAUGAGUACAUAAGUU	AACTTATGTACTCATTCGTTTCGGAAGAGACA	AACUUAUGUACUCAUUCGUUUCGGAAGAGACA	37.5
asia_gRNA_1347_28611_28643	CGTCTGGTAGCTCTTCGGTAGTAGCCAATTTG	CGUCUGGUAGCUCUUCGGUAGUAGCCAAUUUG	CAAATTGGCTACTACCGAAGAGCTACCAGACG	CAAAUUGGCUACUACCGAAGAGCUACCAGACG	50
asia_gRNA_510_15158_15190	CTATTCTTTGCACTAATGGCATACTTAAGATT	CUAUUCUUUGCACUAAUGGCAUACUUAAGAUU	AATCTTAAGTATGCCATTAGTGCAAAGAATAG	AAUCUUAAGUAUGCCAUUAGUGCAAAGAAUAG	31.25
asia_gRNA_630_15913_15945	asia_gRNA_392_14958_14990	GCCACCATCGTAACAATCAAAGTACTTATCAA	GCCACCAUCGUAACAAUCAAAGUACUUAUCAA	TTGATAAGTACTTTGATTGTTACGATGGTGGC	UUGAUAAGUACUUUGAUUGUUACGAUGGUGGC	37.5
asia_gRNA_1617_29789_29821	AAAATGTGGTGGCTCTTTCAAGTCCTCCCTAA	AAAAUGUGGUGGCUCUUUCAAGUCCUCCCUAA	TTAGGGAGGACTTGAAAGAGCCACCACATTTT	UUAGGGAGGACUUGAAAGAGCCACCACAUUUU	43.75
asia_gRNA_1231_27122_27154	TTTGTAATAAGAAAGCGTTCGTGATGTAGCAA	UUUGUAAUAAGAAAGCGUUCGUGAUGUAGCAA	TTGCTACATCACGAACGCTTTCTTATTACAAA	UUGCUACAUCACGAACGCUUUCUUAUUACAAA	34.38
asia_gRNA_792_17167_17199	AATGACTCTTACCAGTACCAGGTGGTCCCTGG	AAUGACUCUUACCAGUACCAGGUGGUCCCUGG	CCAGGGACCACCTGGTACTGGTAAGAGTCATT	CCAGGGACCACCUGGUACUGGUAAGAGUCAUU	53.12
asia_gRNA_226_13572_13604	TGTGCCGCACGGTGTAAGACGGGCTGCACTTA	UGUGCCGCACGGUGUAAGACGGGCUGCACUUA	TAAGTGCAGCCCGTCTTACACCGTGCGGCACA	UAAGUGCAGCCCGUCUUACACCGUGCGGCACA	59.38
asia_gRNA_1021_25466_25498	ATAAACAAATCCATAAGTTCGTTTATGTGTAA	AUAAACAAAUCCAUAAGUUCGUUUAUGUGUAA	TTACACATAAACGAACTTATGGATTTGTTTAT	UUACACAUAAACGAACUUAUGGAUUUGUUUAU	25
asia_gRNA_439_15055_15087	TTGAATCATAATAAAGTCTAGCCTTACCCCAT	UUGAAUCAUAAUAAAGUCUAGCCUUACCCCAU	ATGGGGTAAGGCTAGACTTTATTATGATTCAA	AUGGGGUAAGGCUAGACUUUAUUAUGAUUCAA	34.38
asia_gRNA_998_25183_25215	asia_gRNA_1689_29888_29920	asia_gRNA_518_15166_15198	TGCGAGCTCTATTCTTTGCACTAATGGCATAC	UGCGAGCUCUAUUCUUUGCACUAAUGGCAUAC	GTATGCCATTAGTGCAAAGAATAGAGCTCGCA	GUAUGCCAUUAGUGCAAAGAAUAGAGCUCGCA	43.75
asia_gRNA_1538_29458_29490	asia_gRNA_1642_29814_29846	GATCGTACTCCGCGTGGCCTCGGTGAAAATGT	GAUCGUACUCCGCGUGGCCUCGGUGAAAAUGU	ACATTTTCACCGAGGCCACGCGGAGTACGATC	ACAUUUUCACCGAGGCCACGCGGAGUACGAUC	56.25
asia_gRNA_398_14964_14996	AATACAGCCACCATCGTAACAATCAAAGTACT	AAUACAGCCACCAUCGUAACAAUCAAAGUACU	AGTACTTTGATTGTTACGATGGTGGCTGTATT	AGUACUUUGAUUGUUACGAUGGUGGCUGUAUU	37.5
asia_gRNA_1578_29750_29782	CACTGATTAAAGATTGCTATGTGAGATTAAAG	CACUGAUUAAAGAUUGCUAUGUGAGAUUAAAG	CTTTAATCTCACATAGCAATCTTTAATCAGTG	CUUUAAUCUCACAUAGCAAUCUUUAAUCAGUG	31.25
asia_gRNA_1137_26392_26424	TAACTAGCAAGAATACCACGAAAGCAAGAAAA	UAACUAGCAAGAAUACCACGAAAGCAAGAAAA	TTTTCTTGCTTTCGTGGTATTCTTGCTAGTTA	UUUUCUUGCUUUCGUGGUAUUCUUGCUAGUUA	34.38
asia_gRNA_959_24543_24575	GAAATTGCACCAAAATTGGAGCTAAGTTGTTT	GAAAUUGCACCAAAAUUGGAGCUAAGUUGUUU	AAACAACTTAGCTCCAATTTTGGTGCAATTTC	AAACAACUUAGCUCCAAUUUUGGUGCAAUUUC	34.38
asia_gRNA_237_13583_13615	GTACTAGTGCCTGTGCCGCACGGTGTAAGACG	GUACUAGUGCCUGUGCCGCACGGUGUAAGACG	CGTCTTACACCGTGCGGCACAGGCACTAGTAC	CGUCUUACACCGUGCGGCACAGGCACUAGUAC	59.38
asia_gRNA_320_14789_14821	TTAAAGAAACCCTTAGACACAGCAAAGTCATA	UUAAAGAAACCCUUAGACACAGCAAAGUCAUA	TATGACTTTGCTGTGTCTAAGGGTTTCTTTAA	UAUGACUUUGCUGUGUCUAAGGGUUUCUUUAA	34.38
asia_gRNA_454_15070_15102	GATCCTCATAACTCATTGAATCATAATAAAGT	GAUCCUCAUAACUCAUUGAAUCAUAAUAAAGU	ACTTTATTATGATTCAATGAGTTATGAGGATC	ACUUUAUUAUGAUUCAAUGAGUUAUGAGGAUC	28.12
asia_gRNA_528_15176_15208	CCAGCTACGGTGCGAGCTCTATTCTTTGCACT	CCAGCUACGGUGCGAGCUCUAUUCUUUGCACU	AGTGCAAAGAATAGAGCTCGCACCGTAGCTGG	AGUGCAAAGAAUAGAGCUCGCACCGUAGCUGG	53.12
asia_gRNA_461_15077_15109	GCATCTTGATCCTCATAACTCATTGAATCATA	GCAUCUUGAUCCUCAUAACUCAUUGAAUCAUA	TATGATTCAATGAGTTATGAGGATCAAGATGC	UAUGAUUCAAUGAGUUAUGAGGAUCAAGAUGC	34.38
asia_gRNA_1620_29792_29824	GTGAAAATGTGGTGGCTCTTTCAAGTCCTCCC	GUGAAAAUGUGGUGGCUCUUUCAAGUCCUCCC	GGGAGGACTTGAAAGAGCCACCACATTTTCAC	GGGAGGACUUGAAAGAGCCACCACAUUUUCAC	50
asia_gRNA_927_20960_20992	CCTGGTGCAACTCCTTTATCAGAACCAGCACC	CCUGGUGCAACUCCUUUAUCAGAACCAGCACC	GGTGCTGGTTCTGATAAAGGAGTTGCACCAGG	GGUGCUGGUUCUGAUAAAGGAGUUGCACCAGG	53.12
asia_gRNA_12_143_175	asia_gRNA_292_14697_14729	AGCTACTGAAAAGCACGTAGTGCGTTTATCTA	AGCUACUGAAAAGCACGUAGUGCGUUUAUCUA	TAGATAAACGCACTACGTGCTTTTCAGTAGCT	UAGAUAAACGCACUACGUGCUUUUCAGUAGCU	40.62
asia_gRNA_988_24755_24787	asia_gRNA_961_24545_24577	TTGAAATTGCACCAAAATTGGAGCTAAGTTGT	UUGAAAUUGCACCAAAAUUGGAGCUAAGUUGU	ACAACTTAGCTCCAATTTTGGTGCAATTTCAA	ACAACUUAGCUCCAAUUUUGGUGCAAUUUCAA	34.38
asia_gRNA_856_17657_17689	GCACTCACAGTGTCAACAATTTCAGCAGGACA	GCACUCACAGUGUCAACAAUUUCAGCAGGACA	TGTCCTGCTGAAATTGTTGACACTGTGAGTGC	UGUCCUGCUGAAAUUGUUGACACUGUGAGUGC	46.88
asia_gRNA_229_13575_13607	GCCTGTGCCGCACGGTGTAAGACGGGCTGCAC	GCCUGUGCCGCACGGUGUAAGACGGGCUGCAC	GTGCAGCCCGTCTTACACCGTGCGGCACAGGC	GUGCAGCCCGUCUUACACCGUGCGGCACAGGC	68.75
asia_gRNA_1303_27893_27925	AATAAGCATAATTAAAACAAGGAATAGCAGAA	AAUAAGCAUAAUUAAAACAAGGAAUAGCAGAA	TTCTGCTATTCCTTGTTTTAATTATGCTTATT	UUCUGCUAUUCCUUGUUUUAAUUAUGCUUAUU	25
asia_gRNA_185_13475_13507	CACAACTACAGCCATAACCTTTCCACATACCG	CACAACUACAGCCAUAACCUUUCCACAUACCG	CGGTATGTGGAAAGGTTATGGCTGTAGTTGTG	CGGUAUGUGGAAAGGUUAUGGCUGUAGUUGUG	46.88
asia_gRNA_1117_26372_26404	AAAGCAAGAAAAAGAAGTACGCTATTAACTAT	AAAGCAAGAAAAAGAAGUACGCUAUUAACUAU	ATAGTTAATAGCGTACTTCTTTTTCTTGCTTT	AUAGUUAAUAGCGUACUUCUUUUUCUUGCUUU	28.12
asia_gRNA_549_15197_15229	ATAGTACTACAGATAGAGACACCAGCTACGGT	AUAGUACUACAGAUAGAGACACCAGCUACGGU	ACCGTAGCTGGTGTCTCTATCTGTAGTACTAT	ACCGUAGCUGGUGUCUCUAUCUGUAGUACUAU	43.75
asia_gRNA_386_14952_14984	ATCGTAACAATCAAAGTACTTATCAACAACTT	AUCGUAACAAUCAAAGUACUUAUCAACAACUU	AAGTTGTTGATAAGTACTTTGATTGTTACGAT	AAGUUGUUGAUAAGUACUUUGAUUGUUACGAU	28.12
asia_gRNA_506_15154_15186	TCTTTGCACTAATGGCATACTTAAGATTCATT	UCUUUGCACUAAUGGCAUACUUAAGAUUCAUU	AATGAATCTTAAGTATGCCATTAGTGCAAAGA	AAUGAAUCUUAAGUAUGCCAUUAGUGCAAAGA	31.25
asia_gRNA_809_17294_17326	ATTCTACTACATTTATCTATAGGCAAATATTT	AUUCUACUACAUUUAUCUAUAGGCAAAUAUUU	AAATATTTGCCTATAGATAAATGTAGTAGAAT	AAAUAUUUGCCUAUAGAUAAAUGUAGUAGAAU	21.88
asia_gRNA_1566_29694_29726	TAGTTACGAGAATTCATTCTGCACAAGAGTAG	UAGUUACGAGAAUUCAUUCUGCACAAGAGUAG	CTACTCTTGTGCAGAATGAATTCTCGTAACTA	CUACUCUUGUGCAGAAUGAAUUCUCGUAACUA	37.5
asia_gRNA_1221_26669_26701	AAGGAATAGGAAACCTATTACTAGGTTCCATT	AAGGAAUAGGAAACCUAUUACUAGGUUCCAUU	AATGGAACCTAGTAATAGGTTTCCTATTCCTT	AAUGGAACCUAGUAAUAGGUUUCCUAUUCCUU	34.38
asia_gRNA_304_14741_14773	TTACCGGGTTTGACAGTTTGAAAAGCAACATT	UUACCGGGUUUGACAGUUUGAAAAGCAACAUU	AATGTTGCTTTTCAAACTGTCAAACCCGGTAA	AAUGUUGCUUUUCAAACUGUCAAACCCGGUAA	37.5
asia_gRNA_574_15254_15286	GCTCCTCTAGTGGCGGCTATTGATTTCAATAA	GCUCCUCUAGUGGCGGCUAUUGAUUUCAAUAA	TTATTGAAATCAATAGCCGCCACTAGAGGAGC	UUAUUGAAAUCAAUAGCCGCCACUAGAGGAGC	43.75
asia_gRNA_765_17096_17128	GCAACATTGCTAGAAAACTCATCTGAGATATT	GCAACAUUGCUAGAAAACUCAUCUGAGAUAUU	AATATCTCAGATGAGTTTTCTAGCAATGTTGC	AAUAUCUCAGAUGAGUUUUCUAGCAAUGUUGC	34.38
asia_gRNA_83_10577_10609	CATAATCTATGTTAAAACCAACACTACCACAT	CAUAAUCUAUGUUAAAACCAACACUACCACAU	ATGTGGTAGTGTTGGTTTTAACATAGATTATG	AUGUGGUAGUGUUGGUUUUAACAUAGAUUAUG	31.25
asia_gRNA_920_20873_20905	asia_gRNA_315_14752_14784	CTTTGTTAAAATTACCGGGTTTGACAGTTTGA	CUUUGUUAAAAUUACCGGGUUUGACAGUUUGA	TCAAACTGTCAAACCCGGTAATTTTAACAAAG	UCAAACUGUCAAACCCGGUAAUUUUAACAAAG	34.38
asia_gRNA_656_15939_15971	GCAAAATTCATGAGGTCCTTTAGTAAGGTCAG	GCAAAAUUCAUGAGGUCCUUUAGUAAGGUCAG	CTGACCTTACTAAAGGACCTCATGAATTTTGC	CUGACCUUACUAAAGGACCUCAUGAAUUUUGC	40.62
asia_gRNA_331_14800_14832	AACTTCCTTCCTTAAAGAAACCCTTAGACACA	AACUUCCUUCCUUAAAGAAACCCUUAGACACA	TGTGTCTAAGGGTTTCTTTAAGGAAGGAAGTT	UGUGUCUAAGGGUUUCUUUAAGGAAGGAAGUU	37.5
asia_gRNA_462_15078_15110	TGCATCTTGATCCTCATAACTCATTGAATCAT	UGCAUCUUGAUCCUCAUAACUCAUUGAAUCAU	ATGATTCAATGAGTTATGAGGATCAAGATGCA	AUGAUUCAAUGAGUUAUGAGGAUCAAGAUGCA	34.38
asia_gRNA_997_25182_25214	asia_gRNA_799_17174_17206	ATAGCAAAATGACTCTTACCAGTACCAGGTGG	AUAGCAAAAUGACUCUUACCAGUACCAGGUGG	CCACCTGGTACTGGTAAGAGTCATTTTGCTAT	CCACCUGGUACUGGUAAGAGUCAUUUUGCUAU	43.75
asia_gRNA_647_15930_15962	ATGAGGTCCTTTAGTAAGGTCAGTCTCAGTCC	AUGAGGUCCUUUAGUAAGGUCAGUCUCAGUCC	GGACTGAGACTGACCTTACTAAAGGACCTCAT	GGACUGAGACUGACCUUACUAAAGGACCUCAU	46.88
asia_gRNA_646_15929_15961	TGAGGTCCTTTAGTAAGGTCAGTCTCAGTCCA	UGAGGUCCUUUAGUAAGGUCAGUCUCAGUCCA	TGGACTGAGACTGACCTTACTAAAGGACCTCA	UGGACUGAGACUGACCUUACUAAAGGACCUCA	46.88
asia_gRNA_282_14501_14533	asia_gRNA_19_150_182	asia_gRNA_217_13563_13595	CGGTGTAAGACGGGCTGCACTTACACCGCAAA	CGGUGUAAGACGGGCUGCACUUACACCGCAAA	TTTGCGGTGTAAGTGCAGCCCGTCTTACACCG	UUUGCGGUGUAAGUGCAGCCCGUCUUACACCG	56.25
asia_gRNA_722_16910_16942	asia_gRNA_804_17289_17321	asia_gRNA_632_15915_15947	asia_gRNA_933_20966_20998	GCTGTACCTGGTGCAACTCCTTTATCAGAACC	GCUGUACCUGGUGCAACUCCUUUAUCAGAACC	GGTTCTGATAAAGGAGTTGCACCAGGTACAGC	GGUUCUGAUAAAGGAGUUGCACCAGGUACAGC	50
asia_gRNA_1582_29754_29786	TACACACTGATTAAAGATTGCTATGTGAGATT	UACACACUGAUUAAAGAUUGCUAUGUGAGAUU	AATCTCACATAGCAATCTTTAATCAGTGTGTA	AAUCUCACAUAGCAAUCUUUAAUCAGUGUGUA	31.25
asia_gRNA_812_17344_17376	AATTCACTTTGAATTTATCAAAACACTCTACA	AAUUCACUUUGAAUUUAUCAAAACACUCUACA	TGTAGAGTGTTTTGATAAATTCAAAGTGAATT	UGUAGAGUGUUUUGAUAAAUUCAAAGUGAAUU	25
asia_gRNA_199_13491_13523	GGTTCGCGGAGTTGATCACAACTACAGCCATA	GGUUCGCGGAGUUGAUCACAACUACAGCCAUA	TATGGCTGTAGTTGTGATCAACTCCGCGAACC	UAUGGCUGUAGUUGUGAUCAACUCCGCGAACC	50
asia_gRNA_1070_26325_26357	TTCCGAAACGAATGAGTACATAAGTTCGTACT	UUCCGAAACGAAUGAGUACAUAAGUUCGUACU	AGTACGAACTTATGTACTCATTCGTTTCGGAA	AGUACGAACUUAUGUACUCAUUCGUUUCGGAA	37.5
asia_gRNA_407_14973_15005	GTTAGCATTAATACAGCCACCATCGTAACAAT	GUUAGCAUUAAUACAGCCACCAUCGUAACAAU	ATTGTTACGATGGTGGCTGTATTAATGCTAAC	AUUGUUACGAUGGUGGCUGUAUUAAUGCUAAC	37.5
asia_gRNA_344_14814_14846	asia_gRNA_249_13595_13627	TATACGACATCAGTACTAGTGCCTGTGCCGCA	UAUACGACAUCAGUACUAGUGCCUGUGCCGCA	TGCGGCACAGGCACTAGTACTGATGTCGTATA	UGCGGCACAGGCACUAGUACUGAUGUCGUAUA	50
asia_gRNA_1263_27280_27312	AGTCAACGAGATGAAACATCTGTTGTCACTTA	AGUCAACGAGAUGAAACAUCUGUUGUCACUUA	TAAGTGACAACAGATGTTTCATCTCGTTGACT	UAAGUGACAACAGAUGUUUCAUCUCGUUGACU	37.5
asia_gRNA_675_16132_16164	CATACTCCTGATTAGGATGTTTAGTAAGTGGG	CAUACUCCUGAUUAGGAUGUUUAGUAAGUGGG	CCCACTTACTAAACATCCTAATCAGGAGTATG	CCCACUUACUAAACAUCCUAAUCAGGAGUAUG	40.62
asia_gRNA_509_15157_15189	TATTCTTTGCACTAATGGCATACTTAAGATTC	UAUUCUUUGCACUAAUGGCAUACUUAAGAUUC	GAATCTTAAGTATGCCATTAGTGCAAAGAATA	GAAUCUUAAGUAUGCCAUUAGUGCAAAGAAUA	31.25
asia_gRNA_208_13554_13586	ACGGGCTGCACTTACACCGCAAACCCGTTTAA	ACGGGCUGCACUUACACCGCAAACCCGUUUAA	TTAAACGGGTTTGCGGTGTAAGTGCAGCCCGT	UUAAACGGGUUUGCGGUGUAAGUGCAGCCCGU	53.12
asia_gRNA_682_16139_16171	ACATCAGCATACTCCTGATTAGGATGTTTAGT	ACAUCAGCAUACUCCUGAUUAGGAUGUUUAGU	ACTAAACATCCTAATCAGGAGTATGCTGATGT	ACUAAACAUCCUAAUCAGGAGUAUGCUGAUGU	37.5
asia_gRNA_1015_25460_25492	AAATCCATAAGTTCGTTTATGTGTAATGTAAT	AAAUCCAUAAGUUCGUUUAUGUGUAAUGUAAU	ATTACATTACACATAAACGAACTTATGGATTT	AUUACAUUACACAUAAACGAACUUAUGGAUUU	25
asia_gRNA_769_17100_17132	ATTTGCAACATTGCTAGAAAACTCATCTGAGA	AUUUGCAACAUUGCUAGAAAACUCAUCUGAGA	TCTCAGATGAGTTTTCTAGCAATGTTGCAAAT	UCUCAGAUGAGUUUUCUAGCAAUGUUGCAAAU	34.38
asia_gRNA_994_24761_24793	asia_gRNA_622_15596_15628	GCTTGACAAATGTTAAAAACACTATTAGCATA	GCUUGACAAAUGUUAAAAACACUAUUAGCAUA	TATGCTAATAGTGTTTTTAACATTTGTCAAGC	UAUGCUAAUAGUGUUUUUAACAUUUGUCAAGC	28.12
asia_gRNA_1189_26444_26476	ACAATATTGCAGCAGTACGCACACAATCGAAG	ACAAUAUUGCAGCAGUACGCACACAAUCGAAG	CTTCGATTGTGTGCGTACTGCTGCAATATTGT	CUUCGAUUGUGUGCGUACUGCUGCAAUAUUGU	43.75
asia_gRNA_531_15179_15211	ACACCAGCTACGGTGCGAGCTCTATTCTTTGC	ACACCAGCUACGGUGCGAGCUCUAUUCUUUGC	GCAAAGAATAGAGCTCGCACCGTAGCTGGTGT	GCAAAGAAUAGAGCUCGCACCGUAGCUGGUGU	53.12
asia_gRNA_1454_29189_29221	AATTTCCTTGGGTTTGTTCTGGACCACGTCTG	AAUUUCCUUGGGUUUGUUCUGGACCACGUCUG	CAGACGTGGTCCAGAACAAACCCAAGGAAATT	CAGACGUGGUCCAGAACAAACCCAAGGAAAUU	46.88
asia_gRNA_854_17655_17687	ACTCACAGTGTCAACAATTTCAGCAGGACAAC	ACUCACAGUGUCAACAAUUUCAGCAGGACAAC	GTTGTCCTGCTGAAATTGTTGACACTGTGAGT	GUUGUCCUGCUGAAAUUGUUGACACUGUGAGU	43.75
asia_gRNA_188_13480_13512	TTGATCACAACTACAGCCATAACCTTTCCACA	UUGAUCACAACUACAGCCAUAACCUUUCCACA	TGTGGAAAGGTTATGGCTGTAGTTGTGATCAA	UGUGGAAAGGUUAUGGCUGUAGUUGUGAUCAA	40.62
asia_gRNA_6_137_169	AAAGTTCGTTTAGAGAACAGATCTACAAGAGA	AAAGUUCGUUUAGAGAACAGAUCUACAAGAGA	TCTCTTGTAGATCTGTTCTCTAAACGAACTTT	UCUCUUGUAGAUCUGUUCUCUAAACGAACUUU	34.38
asia_gRNA_542_15190_15222	TACAGATAGAGACACCAGCTACGGTGCGAGCT	UACAGAUAGAGACACCAGCUACGGUGCGAGCU	AGCTCGCACCGTAGCTGGTGTCTCTATCTGTA	AGCUCGCACCGUAGCUGGUGUCUCUAUCUGUA	53.12
asia_gRNA_1500_29317_29349	TCCCGAAGGTGTGACTTCCATGCCAATGCGCG	UCCCGAAGGUGUGACUUCCAUGCCAAUGCGCG	CGCGCATTGGCATGGAAGTCACACCTTCGGGA	CGCGCAUUGGCAUGGAAGUCACACCUUCGGGA	59.38
asia_gRNA_17_148_180	asia_gRNA_1573_29745_29777	ATTAAAGATTGCTATGTGAGATTAAAGTTAAC	AUUAAAGAUUGCUAUGUGAGAUUAAAGUUAAC	GTTAACTTTAATCTCACATAGCAATCTTTAAT	GUUAACUUUAAUCUCACAUAGCAAUCUUUAAU	25
asia_gRNA_931_20964_20996	TGTACCTGGTGCAACTCCTTTATCAGAACCAG	UGUACCUGGUGCAACUCCUUUAUCAGAACCAG	CTGGTTCTGATAAAGGAGTTGCACCAGGTACA	CUGGUUCUGAUAAAGGAGUUGCACCAGGUACA	46.88
asia_gRNA_847_17648_17680	GTGTCAACAATTTCAGCAGGACAACGCCGACA	GUGUCAACAAUUUCAGCAGGACAACGCCGACA	TGTCGGCGTTGTCCTGCTGAAATTGTTGACAC	UGUCGGCGUUGUCCUGCUGAAAUUGUUGACAC	50
asia_gRNA_522_15170_15202	ACGGTGCGAGCTCTATTCTTTGCACTAATGGC	ACGGUGCGAGCUCUAUUCUUUGCACUAAUGGC	GCCATTAGTGCAAAGAATAGAGCTCGCACCGT	GCCAUUAGUGCAAAGAAUAGAGCUCGCACCGU	50
asia_gRNA_1468_29235_29267	CAATGTTTGTAATCAGTTCCTTGTCTGATTAG	CAAUGUUUGUAAUCAGUUCCUUGUCUGAUUAG	CTAATCAGACAAGGAACTGATTACAAACATTG	CUAAUCAGACAAGGAACUGAUUACAAACAUUG	34.38
asia_gRNA_942_22908_22940	AAATCATCTGGTAATTTATAATTATAATCAGC	AAAUCAUCUGGUAAUUUAUAAUUAUAAUCAGC	GCTGATTATAATTATAAATTACCAGATGATTT	GCUGAUUAUAAUUAUAAAUUACCAGAUGAUUU	21.88
asia_gRNA_1216_26664_26696	ATAGGAAACCTATTACTAGGTTCCATTGTTCA	AUAGGAAACCUAUUACUAGGUUCCAUUGUUCA	TGAACAATGGAACCTAGTAATAGGTTTCCTAT	UGAACAAUGGAACCUAGUAAUAGGUUUCCUAU	34.38
asia_gRNA_1315_28487_28519	AAGACGCAGTATTATTGGGTAAACCTTGGGGC	AAGACGCAGUAUUAUUGGGUAAACCUUGGGGC	GCCCCAAGGTTTACCCAATAATACTGCGTCTT	GCCCCAAGGUUUACCCAAUAAUACUGCGUCUU	46.88
asia_gRNA_1510_29430_29462	asia_gRNA_448_15064_15096	CATAACTCATTGAATCATAATAAAGTCTAGCC	CAUAACUCAUUGAAUCAUAAUAAAGUCUAGCC	GGCTAGACTTTATTATGATTCAATGAGTTATG	GGCUAGACUUUAUUAUGAUUCAAUGAGUUAUG	31.25
asia_gRNA_570_15218_15250	TGATGAAACTGTCTATTGGTCATAGTACTACA	UGAUGAAACUGUCUAUUGGUCAUAGUACUACA	TGTAGTACTATGACCAATAGACAGTTTCATCA	UGUAGUACUAUGACCAAUAGACAGUUUCAUCA	34.38
asia_gRNA_1243_27259_27291	GTTGTCACTTACTGTACAAGCAAAGCAATATT	GUUGUCACUUACUGUACAAGCAAAGCAAUAUU	AATATTGCTTTGCTTGTACAGTAAGTGACAAC	AAUAUUGCUUUGCUUGUACAGUAAGUGACAAC	34.38
asia_gRNA_142_12984_13016	GGTGTGTCTGTAACAAACCTACAAGGTGGTTC	GGUGUGUCUGUAACAAACCUACAAGGUGGUUC	GAACCACCTTGTAGGTTTGTTACAGACACACC	GAACCACCUUGUAGGUUUGUUACAGACACACC	46.88
asia_gRNA_1153_26408_26440	GTAAGGATGGCTAGTGTAACTAGCAAGAATAC	GUAAGGAUGGCUAGUGUAACUAGCAAGAAUAC	GTATTCTTGCTAGTTACACTAGCCATCCTTAC	GUAUUCUUGCUAGUUACACUAGCCAUCCUUAC	40.62
asia_gRNA_1172_26427_26459	CGCACACAATCGAAGCGCAGTAAGGATGGCTA	CGCACACAAUCGAAGCGCAGUAAGGAUGGCUA	TAGCCATCCTTACTGCGCTTCGATTGTGTGCG	UAGCCAUCCUUACUGCGCUUCGAUUGUGUGCG	53.12
asia_gRNA_1129_26384_26416	AAGAATACCACGAAAGCAAGAAAAAGAAGTAC	AAGAAUACCACGAAAGCAAGAAAAAGAAGUAC	GTACTTCTTTTTCTTGCTTTCGTGGTATTCTT	GUACUUCUUUUUCUUGCUUUCGUGGUAUUCUU	34.38
asia_gRNA_1207_26545_26577	ATATTTAGTTCGTTTAGACCAGAAGATCAGGA	AUAUUUAGUUCGUUUAGACCAGAAGAUCAGGA	TCCTGATCTTCTGGTCTAAACGAACTAAATAT	UCCUGAUCUUCUGGUCUAAACGAACUAAAUAU	34.38
asia_gRNA_1363_28763_28795	asia_gRNA_1293_27883_27915	ATTAAAACAAGGAATAGCAGAAAGGCTAAAAA	AUUAAAACAAGGAAUAGCAGAAAGGCUAAAAA	TTTTTAGCCTTTCTGCTATTCCTTGTTTTAAT	UUUUUAGCCUUUCUGCUAUUCCUUGUUUUAAU	28.12
asia_gRNA_1491_29258_29290	GGGCAAATTGTGCAATTTGCGGCCAATGTTTG	GGGCAAAUUGUGCAAUUUGCGGCCAAUGUUUG	CAAACATTGGCCGCAAATTGCACAATTTGCCC	CAAACAUUGGCCGCAAAUUGCACAAUUUGCCC	46.88
asia_gRNA_1023_25468_25500	TCATAAACAAATCCATAAGTTCGTTTATGTGT	UCAUAAACAAAUCCAUAAGUUCGUUUAUGUGU	ACACATAAACGAACTTATGGATTTGTTTATGA	ACACAUAAACGAACUUAUGGAUUUGUUUAUGA	28.12
asia_gRNA_209_13555_13587	GACGGGCTGCACTTACACCGCAAACCCGTTTA	GACGGGCUGCACUUACACCGCAAACCCGUUUA	TAAACGGGTTTGCGGTGTAAGTGCAGCCCGTC	UAAACGGGUUUGCGGUGUAAGUGCAGCCCGUC	56.25
asia_gRNA_1140_26395_26427	GTGTAACTAGCAAGAATACCACGAAAGCAAGA	GUGUAACUAGCAAGAAUACCACGAAAGCAAGA	TCTTGCTTTCGTGGTATTCTTGCTAGTTACAC	UCUUGCUUUCGUGGUAUUCUUGCUAGUUACAC	40.62
asia_gRNA_1497_29314_29346	CGAAGGTGTGACTTCCATGCCAATGCGCGACA	CGAAGGUGUGACUUCCAUGCCAAUGCGCGACA	TGTCGCGCATTGGCATGGAAGTCACACCTTCG	UGUCGCGCAUUGGCAUGGAAGUCACACCUUCG	56.25
asia_gRNA_1164_26419_26451	ATCGAAGCGCAGTAAGGATGGCTAGTGTAACT	AUCGAAGCGCAGUAAGGAUGGCUAGUGUAACU	AGTTACACTAGCCATCCTTACTGCGCTTCGAT	AGUUACACUAGCCAUCCUUACUGCGCUUCGAU	46.88
asia_gRNA_1638_29810_29842	GTACTCCGCGTGGCCTCGGTGAAAATGTGGTG	GUACUCCGCGUGGCCUCGGUGAAAAUGUGGUG	CACCACATTTTCACCGAGGCCACGCGGAGTAC	CACCACAUUUUCACCGAGGCCACGCGGAGUAC	59.38
asia_gRNA_589_15271_15303	TTCCAATTACTACAGTAGCTCCTCTAGTGGCG	UUCCAAUUACUACAGUAGCUCCUCUAGUGGCG	CGCCACTAGAGGAGCTACTGTAGTAATTGGAA	CGCCACUAGAGGAGCUACUGUAGUAAUUGGAA	46.88
asia_gRNA_1499_29316_29348	CCCGAAGGTGTGACTTCCATGCCAATGCGCGA	CCCGAAGGUGUGACUUCCAUGCCAAUGCGCGA	TCGCGCATTGGCATGGAAGTCACACCTTCGGG	UCGCGCAUUGGCAUGGAAGUCACACCUUCGGG	59.38
asia_gRNA_1272_27862_27894	AAGGCTAAAAAGCACAAATAGAAGTCAATTAA	AAGGCUAAAAAGCACAAAUAGAAGUCAAUUAA	TTAATTGACTTCTATTTGTGCTTTTTAGCCTT	UUAAUUGACUUCUAUUUGUGCUUUUUAGCCUU	28.12
asia_gRNA_957_24541_24573	AATTGCACCAAAATTGGAGCTAAGTTGTTTAA	AAUUGCACCAAAAUUGGAGCUAAGUUGUUUAA	TTAAACAACTTAGCTCCAATTTTGGTGCAATT	UUAAACAACUUAGCUCCAAUUUUGGUGCAAUU	31.25
asia_gRNA_159_13442_13474	asia_gRNA_1134_26389_26421	CTAGCAAGAATACCACGAAAGCAAGAAAAAGA	CUAGCAAGAAUACCACGAAAGCAAGAAAAAGA	TCTTTTTCTTGCTTTCGTGGTATTCTTGCTAG	UCUUUUUCUUGCUUUCGUGGUAUUCUUGCUAG	37.5
asia_gRNA_1580_29752_29784	CACACTGATTAAAGATTGCTATGTGAGATTAA	CACACUGAUUAAAGAUUGCUAUGUGAGAUUAA	TTAATCTCACATAGCAATCTTTAATCAGTGTG	UUAAUCUCACAUAGCAAUCUUUAAUCAGUGUG	31.25
asia_gRNA_299_14736_14768	GGGTTTGACAGTTTGAAAAGCAACATTGTTAG	GGGUUUGACAGUUUGAAAAGCAACAUUGUUAG	CTAACAATGTTGCTTTTCAAACTGTCAAACCC	CUAACAAUGUUGCUUUUCAAACUGUCAAACCC	37.5
asia_gRNA_838_17608_17640	asia_gRNA_1339_28603_28635	AGCTCTTCGGTAGTAGCCAATTTGGTCATCTG	AGCUCUUCGGUAGUAGCCAAUUUGGUCAUCUG	CAGATGACCAAATTGGCTACTACCGAAGAGCT	CAGAUGACCAAAUUGGCUACUACCGAAGAGCU	46.88
asia_gRNA_982_24718_24750	asia_gRNA_907_19952_19984	asia_gRNA_827_17359_17391	ACTGTTCTAATGTTGAATTCACTTTGAATTTA	ACUGUUCUAAUGUUGAAUUCACUUUGAAUUUA	TAAATTCAAAGTGAATTCAACATTAGAACAGT	UAAAUUCAAAGUGAAUUCAACAUUAGAACAGU	25
asia_gRNA_1605_29777_29809	CTCTTTCAAGTCCTCCCTAATGTTACACACTG	CUCUUUCAAGUCCUCCCUAAUGUUACACACUG	CAGTGTGTAACATTAGGGAGGACTTGAAAGAG	CAGUGUGUAACAUUAGGGAGGACUUGAAAGAG	43.75
asia_gRNA_164_13454_13486	TCCACATACCGCAGACGGTACAGACTGTGTTT	UCCACAUACCGCAGACGGUACAGACUGUGUUU	AAACACAGTCTGTACCGTCTGCGGTATGTGGA	AAACACAGUCUGUACCGUCUGCGGUAUGUGGA	50
asia_gRNA_736_16924_16956	asia_gRNA_1126_26381_26413	AATACCACGAAAGCAAGAAAAAGAAGTACGCT	AAUACCACGAAAGCAAGAAAAAGAAGUACGCU	AGCGTACTTCTTTTTCTTGCTTTCGTGGTATT	AGCGUACUUCUUUUUCUUGCUUUCGUGGUAUU	37.5
asia_gRNA_1621_29793_29825	GGTGAAAATGTGGTGGCTCTTTCAAGTCCTCC	GGUGAAAAUGUGGUGGCUCUUUCAAGUCCUCC	GGAGGACTTGAAAGAGCCACCACATTTTCACC	GGAGGACUUGAAAGAGCCACCACAUUUUCACC	50
asia_gRNA_1166_26421_26453	CAATCGAAGCGCAGTAAGGATGGCTAGTGTAA	CAAUCGAAGCGCAGUAAGGAUGGCUAGUGUAA	TTACACTAGCCATCCTTACTGCGCTTCGATTG	UUACACUAGCCAUCCUUACUGCGCUUCGAUUG	46.88
asia_gRNA_1666_29865_29897	TAGGGCTCTTCCATATAGGCAGCTCTCCCTAG	UAGGGCUCUUCCAUAUAGGCAGCUCUCCCUAG	CTAGGGAGAGCTGCCTATATGGAAGAGCCCTA	CUAGGGAGAGCUGCCUAUAUGGAAGAGCCCUA	53.12
asia_gRNA_1630_29802_29834	CGTGGCCTCGGTGAAAATGTGGTGGCTCTTTC	CGUGGCCUCGGUGAAAAUGUGGUGGCUCUUUC	GAAAGAGCCACCACATTTTCACCGAGGCCACG	GAAAGAGCCACCACAUUUUCACCGAGGCCACG	56.25
asia_gRNA_1464_29199_29231	TGGTCCCCAAAATTTCCTTGGGTTTGTTCTGG	UGGUCCCCAAAAUUUCCUUGGGUUUGUUCUGG	CCAGAACAAACCCAAGGAAATTTTGGGGACCA	CCAGAACAAACCCAAGGAAAUUUUGGGGACCA	46.88
asia_gRNA_197_13489_13521	TTCGCGGAGTTGATCACAACTACAGCCATAAC	UUCGCGGAGUUGAUCACAACUACAGCCAUAAC	GTTATGGCTGTAGTTGTGATCAACTCCGCGAA	GUUAUGGCUGUAGUUGUGAUCAACUCCGCGAA	46.88
asia_gRNA_943_24036_24068	ATTTGTGAAAAATTAAAACCACCAAAATCTTT	AUUUGUGAAAAAUUAAAACCACCAAAAUCUUU	AAAGATTTTGGTGGTTTTAATTTTTCACAAAT	AAAGAUUUUGGUGGUUUUAAUUUUUCACAAAU	21.88
asia_gRNA_1067_26322_26354	CGAAACGAATGAGTACATAAGTTCGTACTCAT	CGAAACGAAUGAGUACAUAAGUUCGUACUCAU	ATGAGTACGAACTTATGTACTCATTCGTTTCG	AUGAGUACGAACUUAUGUACUCAUUCGUUUCG	37.5
asia_gRNA_1228_27119_27151	GTAATAAGAAAGCGTTCGTGATGTAGCAACAG	GUAAUAAGAAAGCGUUCGUGAUGUAGCAACAG	CTGTTGCTACATCACGAACGCTTTCTTATTAC	CUGUUGCUACAUCACGAACGCUUUCUUAUUAC	40.62
asia_gRNA_1225_27116_27148	ATAAGAAAGCGTTCGTGATGTAGCAACAGTGA	AUAAGAAAGCGUUCGUGAUGUAGCAACAGUGA	TCACTGTTGCTACATCACGAACGCTTTCTTAT	UCACUGUUGCUACAUCACGAACGCUUUCUUAU	40.62
asia_gRNA_1384_28852_28884	asia_gRNA_725_16913_16945	asia_gRNA_204_13550_13582	GCTGCACTTACACCGCAAACCCGTTTAAAAAC	GCUGCACUUACACCGCAAACCCGUUUAAAAAC	GTTTTTAAACGGGTTTGCGGTGTAAGTGCAGC	GUUUUUAAACGGGUUUGCGGUGUAAGUGCAGC	46.88
asia_gRNA_714_16291_16323	AGACTGTATGCGGTGTGTACATAGCCTCATAA	AGACUGUAUGCGGUGUGUACAUAGCCUCAUAA	TTATGAGGCTATGTACACACCGCATACAGTCT	UUAUGAGGCUAUGUACACACCGCAUACAGUCU	43.75
asia_gRNA_850_17651_17683	ACAGTGTCAACAATTTCAGCAGGACAACGCCG	ACAGUGUCAACAAUUUCAGCAGGACAACGCCG	CGGCGTTGTCCTGCTGAAATTGTTGACACTGT	CGGCGUUGUCCUGCUGAAAUUGUUGACACUGU	50
asia_gRNA_1616_29788_29820	AAATGTGGTGGCTCTTTCAAGTCCTCCCTAAT	AAAUGUGGUGGCUCUUUCAAGUCCUCCCUAAU	ATTAGGGAGGACTTGAAAGAGCCACCACATTT	AUUAGGGAGGACUUGAAAGAGCCACCACAUUU	43.75
asia_gRNA_418_15034_15066	CCTTACCCCATTTATTAAATGGAAAACCAGCT	CCUUACCCCAUUUAUUAAAUGGAAAACCAGCU	AGCTGGTTTTCCATTTAATAAATGGGGTAAGG	AGCUGGUUUUCCAUUUAAUAAAUGGGGUAAGG	37.5
asia_gRNA_738_16926_16958	asia_gRNA_444_15060_15092	ACTCATTGAATCATAATAAAGTCTAGCCTTAC	ACUCAUUGAAUCAUAAUAAAGUCUAGCCUUAC	GTAAGGCTAGACTTTATTATGATTCAATGAGT	GUAAGGCUAGACUUUAUUAUGAUUCAAUGAGU	31.25
asia_gRNA_1398_28897_28929	TGATGAGGAACGAGAAGAGGCTTGACTGCCGC	UGAUGAGGAACGAGAAGAGGCUUGACUGCCGC	GCGGCAGTCAAGCCTCTTCTCGTTCCTCATCA	GCGGCAGUCAAGCCUCUUCUCGUUCCUCAUCA	56.25
asia_gRNA_383_14949_14981	GTAACAATCAAAGTACTTATCAACAACTTCAA	GUAACAAUCAAAGUACUUAUCAACAACUUCAA	TTGAAGTTGTTGATAAGTACTTTGATTGTTAC	UUGAAGUUGUUGAUAAGUACUUUGAUUGUUAC	28.12
asia_gRNA_742_17033_17065	TAGTGCTCTTGTGGCACTAGTGTAGGTGCACT	UAGUGCUCUUGUGGCACUAGUGUAGGUGCACU	AGTGCACCTACACTAGTGCCACAAGAGCACTA	AGUGCACCUACACUAGUGCCACAAGAGCACUA	50
asia_gRNA_1241_27257_27289	TGTCACTTACTGTACAAGCAAAGCAATATTGT	UGUCACUUACUGUACAAGCAAAGCAAUAUUGU	ACAATATTGCTTTGCTTGTACAGTAAGTGACA	ACAAUAUUGCUUUGCUUGUACAGUAAGUGACA	34.38
asia_gRNA_814_17346_17378	TGAATTCACTTTGAATTTATCAAAACACTCTA	UGAAUUCACUUUGAAUUUAUCAAAACACUCUA	TAGAGTGTTTTGATAAATTCAAAGTGAATTCA	UAGAGUGUUUUGAUAAAUUCAAAGUGAAUUCA	25
asia_gRNA_1544_29639_29671	CGAAAACGTTTATATAGCCCATCTGCCTTGTG	CGAAAACGUUUAUAUAGCCCAUCUGCCUUGUG	CACAAGGCAGATGGGCTATATAAACGTTTTCG	CACAAGGCAGAUGGGCUAUAUAAACGUUUUCG	43.75
asia_gRNA_452_15068_15100	TCCTCATAACTCATTGAATCATAATAAAGTCT	UCCUCAUAACUCAUUGAAUCAUAAUAAAGUCU	AGACTTTATTATGATTCAATGAGTTATGAGGA	AGACUUUAUUAUGAUUCAAUGAGUUAUGAGGA	28.12
asia_gRNA_1080_26335_26367	TACCTGTCTCTTCCGAAACGAATGAGTACATA	UACCUGUCUCUUCCGAAACGAAUGAGUACAUA	TATGTACTCATTCGTTTCGGAAGAGACAGGTA	UAUGUACUCAUUCGUUUCGGAAGAGACAGGUA	40.62
asia_gRNA_974_24710_24742	asia_gRNA_813_17345_17377	GAATTCACTTTGAATTTATCAAAACACTCTAC	GAAUUCACUUUGAAUUUAUCAAAACACUCUAC	GTAGAGTGTTTTGATAAATTCAAAGTGAATTC	GUAGAGUGUUUUGAUAAAUUCAAAGUGAAUUC	28.12
asia_gRNA_1273_27863_27895	AAAGGCTAAAAAGCACAAATAGAAGTCAATTA	AAAGGCUAAAAAGCACAAAUAGAAGUCAAUUA	TAATTGACTTCTATTTGTGCTTTTTAGCCTTT	UAAUUGACUUCUAUUUGUGCUUUUUAGCCUUU	28.12
asia_gRNA_1433_29082_29114	GATTTCTTAGTGACAGTTTGGCCTTGTTGTTG	GAUUUCUUAGUGACAGUUUGGCCUUGUUGUUG	CAACAACAAGGCCAAACTGTCACTAAGAAATC	CAACAACAAGGCCAAACUGUCACUAAGAAAUC	40.62
asia_gRNA_474_15090_15122	ATATGCGAAAAGTGCATCTTGATCCTCATAAC	AUAUGCGAAAAGUGCAUCUUGAUCCUCAUAAC	GTTATGAGGATCAAGATGCACTTTTCGCATAT	GUUAUGAGGAUCAAGAUGCACUUUUCGCAUAU	37.5
asia_gRNA_1115_26370_26402	AGCAAGAAAAAGAAGTACGCTATTAACTATTA	AGCAAGAAAAAGAAGUACGCUAUUAACUAUUA	TAATAGTTAATAGCGTACTTCTTTTTCTTGCT	UAAUAGUUAAUAGCGUACUUCUUUUUCUUGCU	28.12
asia_gRNA_54_385_417	asia_gRNA_289_14591_14623	GAGCTATGTAAGTTTACATCCTGATTATGTAC	GAGCUAUGUAAGUUUACAUCCUGAUUAUGUAC	GTACATAATCAGGATGTAAACTTACATAGCTC	GUACAUAAUCAGGAUGUAAACUUACAUAGCUC	34.38
asia_gRNA_1284_27874_27906	AGGAATAGCAGAAAGGCTAAAAAGCACAAATA	AGGAAUAGCAGAAAGGCUAAAAAGCACAAAUA	TATTTGTGCTTTTTAGCCTTTCTGCTATTCCT	UAUUUGUGCUUUUUAGCCUUUCUGCUAUUCCU	34.38
asia_gRNA_1104_26359_26391	GAAGTACGCTATTAACTATTAACGTACCTGTC	GAAGUACGCUAUUAACUAUUAACGUACCUGUC	GACAGGTACGTTAATAGTTAATAGCGTACTTC	GACAGGUACGUUAAUAGUUAAUAGCGUACUUC	37.5
asia_gRNA_1676_29875_29907	asia_gRNA_7_138_170	TAAAGTTCGTTTAGAGAACAGATCTACAAGAG	UAAAGUUCGUUUAGAGAACAGAUCUACAAGAG	CTCTTGTAGATCTGTTCTCTAAACGAACTTTA	CUCUUGUAGAUCUGUUCUCUAAACGAACUUUA	34.38
asia_gRNA_767_17098_17130	TTGCAACATTGCTAGAAAACTCATCTGAGATA	UUGCAACAUUGCUAGAAAACUCAUCUGAGAUA	TATCTCAGATGAGTTTTCTAGCAATGTTGCAA	UAUCUCAGAUGAGUUUUCUAGCAAUGUUGCAA	34.38
asia_gRNA_1205_26543_26575	ATTTAGTTCGTTTAGACCAGAAGATCAGGAAC	AUUUAGUUCGUUUAGACCAGAAGAUCAGGAAC	GTTCCTGATCTTCTGGTCTAAACGAACTAAAT	GUUCCUGAUCUUCUGGUCUAAACGAACUAAAU	37.5
asia_gRNA_610_15538_15570	TTCCACCTGGTTTAACATATAGTGAACCGCCA	UUCCACCUGGUUUAACAUAUAGUGAACCGCCA	TGGCGGTTCACTATATGTTAAACCAGGTGGAA	UGGCGGUUCACUAUAUGUUAAACCAGGUGGAA	43.75
asia_gRNA_845_17646_17678	GTCAACAATTTCAGCAGGACAACGCCGACAAG	GUCAACAAUUUCAGCAGGACAACGCCGACAAG	CTTGTCGGCGTTGTCCTGCTGAAATTGTTGAC	CUUGUCGGCGUUGUCCUGCUGAAAUUGUUGAC	50
asia_gRNA_133_12975_13007	GTAACAAACCTACAAGGTGGTTCCAGTTCTGT	GUAACAAACCUACAAGGUGGUUCCAGUUCUGU	ACAGAACTGGAACCACCTTGTAGGTTTGTTAC	ACAGAACUGGAACCACCUUGUAGGUUUGUUAC	43.75
asia_gRNA_1411_28946_28978	TTCCCCTACTGCTGCCTGGAGTTGAATTTCTT	UUCCCCUACUGCUGCCUGGAGUUGAAUUUCUU	AAGAAATTCAACTCCAGGCAGCAGTAGGGGAA	AAGAAAUUCAACUCCAGGCAGCAGUAGGGGAA	46.88
asia_gRNA_120_12410_12442	asia_gRNA_934_20967_20999	AGCTGTACCTGGTGCAACTCCTTTATCAGAAC	AGCUGUACCUGGUGCAACUCCUUUAUCAGAAC	GTTCTGATAAAGGAGTTGCACCAGGTACAGCT	GUUCUGAUAAAGGAGUUGCACCAGGUACAGCU	46.88
asia_gRNA_148_12990_13022	CCTTTAGGTGTGTCTGTAACAAACCTACAAGG	CCUUUAGGUGUGUCUGUAACAAACCUACAAGG	CCTTGTAGGTTTGTTACAGACACACCTAAAGG	CCUUGUAGGUUUGUUACAGACACACCUAAAGG	43.75
asia_gRNA_435_15051_15083	ATCATAATAAAGTCTAGCCTTACCCCATTTAT	AUCAUAAUAAAGUCUAGCCUUACCCCAUUUAU	ATAAATGGGGTAAGGCTAGACTTTATTATGAT	AUAAAUGGGGUAAGGCUAGACUUUAUUAUGAU	31.25
asia_gRNA_552_15200_15232	GTCATAGTACTACAGATAGAGACACCAGCTAC	GUCAUAGUACUACAGAUAGAGACACCAGCUAC	GTAGCTGGTGTCTCTATCTGTAGTACTATGAC	GUAGCUGGUGUCUCUAUCUGUAGUACUAUGAC	43.75
asia_gRNA_1268_27598_27630	GAGGATGAAATGGTGAATTGCCCTCGTATGTT	GAGGAUGAAAUGGUGAAUUGCCCUCGUAUGUU	AACATACGAGGGCAATTCACCATTTCATCCTC	AACAUACGAGGGCAAUUCACCAUUUCAUCCUC	43.75
asia_gRNA_265_13853_13885	CGTTGACGTGATATATGTGGTACCATGTCACC	CGUUGACGUGAUAUAUGUGGUACCAUGUCACC	GGTGACATGGTACCACATATATCACGTCAACG	GGUGACAUGGUACCACAUAUAUCACGUCAACG	46.88
asia_gRNA_1101_26356_26388	GTACGCTATTAACTATTAACGTACCTGTCTCT	GUACGCUAUUAACUAUUAACGUACCUGUCUCU	AGAGACAGGTACGTTAATAGTTAATAGCGTAC	AGAGACAGGUACGUUAAUAGUUAAUAGCGUAC	37.5
asia_gRNA_176_13466_13498	AGCCATAACCTTTCCACATACCGCAGACGGTA	AGCCAUAACCUUUCCACAUACCGCAGACGGUA	TACCGTCTGCGGTATGTGGAAAGGTTATGGCT	UACCGUCUGCGGUAUGUGGAAAGGUUAUGGCU	50
asia_gRNA_1540_29635_29667	AACGTTTATATAGCCCATCTGCCTTGTGTGGT	AACGUUUAUAUAGCCCAUCUGCCUUGUGUGGU	ACCACACAAGGCAGATGGGCTATATAAACGTT	ACCACACAAGGCAGAUGGGCUAUAUAAACGUU	43.75
asia_gRNA_1494_29311_29343	AGGTGTGACTTCCATGCCAATGCGCGACATTC	AGGUGUGACUUCCAUGCCAAUGCGCGACAUUC	GAATGTCGCGCATTGGCATGGAAGTCACACCT	GAAUGUCGCGCAUUGGCAUGGAAGUCACACCU	53.12
asia_gRNA_85_10827_10859	TTGTACTTCATAGCCACAAGGTTAAAGTCATT	UUGUACUUCAUAGCCACAAGGUUAAAGUCAUU	AATGACTTTAACCTTGTGGCTATGAAGTACAA	AAUGACUUUAACCUUGUGGCUAUGAAGUACAA	34.38
asia_gRNA_1201_26456_26488	AGACTCACGTTAACAATATTGCAGCAGTACGC	AGACUCACGUUAACAAUAUUGCAGCAGUACGC	GCGTACTGCTGCAATATTGTTAACGTGAGTCT	GCGUACUGCUGCAAUAUUGUUAACGUGAGUCU	43.75
asia_gRNA_1590_29762_29794	CCTAATGTTACACACTGATTAAAGATTGCTAT	CCUAAUGUUACACACUGAUUAAAGAUUGCUAU	ATAGCAATCTTTAATCAGTGTGTAACATTAGG	AUAGCAAUCUUUAAUCAGUGUGUAACAUUAGG	31.25
asia_gRNA_572_15252_15284	TCCTCTAGTGGCGGCTATTGATTTCAATAATT	UCCUCUAGUGGCGGCUAUUGAUUUCAAUAAUU	AATTATTGAAATCAATAGCCGCCACTAGAGGA	AAUUAUUGAAAUCAAUAGCCGCCACUAGAGGA	37.5
asia_gRNA_1422_29071_29103	GACAGTTTGGCCTTGTTGTTGTTGGCCTTTAC	GACAGUUUGGCCUUGUUGUUGUUGGCCUUUAC	GTAAAGGCCAACAACAACAAGGCCAAACTGTC	GUAAAGGCCAACAACAACAAGGCCAAACUGUC	46.88
asia_gRNA_697_16274_16306	TACATAGCCTCATAAAACTCAGGTTCCCAATA	UACAUAGCCUCAUAAAACUCAGGUUCCCAAUA	TATTGGGAACCTGAGTTTTATGAGGCTATGTA	UAUUGGGAACCUGAGUUUUAUGAGGCUAUGUA	37.5
asia_gRNA_28_327_359	ATCTTACCTTTCGGTCACACCCGGACAAAACC	AUCUUACCUUUCGGUCACACCCGGACAAAACC	GGTTTTGTCCGGGTGTGACCGAAAGGTAAGAT	GGUUUUGUCCGGGUGUGACCGAAAGGUAAGAU	50
asia_gRNA_97_12103_12135	GTCTACAGCACCCTGCATGGAAAGCAAAACAG	GUCUACAGCACCCUGCAUGGAAAGCAAAACAG	CTGTTTTGCTTTCCATGCAGGGTGCTGTAGAC	CUGUUUUGCUUUCCAUGCAGGGUGCUGUAGAC	50
asia_gRNA_1311_28353_28385	asia_gRNA_1425_29074_29106	AGTGACAGTTTGGCCTTGTTGTTGTTGGCCTT	AGUGACAGUUUGGCCUUGUUGUUGUUGGCCUU	AAGGCCAACAACAACAAGGCCAAACTGTCACT	AAGGCCAACAACAACAAGGCCAAACUGUCACU	46.88
asia_gRNA_371_14900_14932	CTGATATCACACATTGTTGGTAGATTATAACG	CUGAUAUCACACAUUGUUGGUAGAUUAUAACG	CGTTATAATCTACCAACAATGTGTGATATCAG	CGUUAUAAUCUACCAACAAUGUGUGAUAUCAG	34.38
asia_gRNA_271_13971_14003	GAAATAATCATCATCACAACAATTGTATGTGA	GAAAUAAUCAUCAUCACAACAAUUGUAUGUGA	TCACATACAATTGTTGTGATGATGATTATTTC	UCACAUACAAUUGUUGUGAUGAUGAUUAUUUC	28.12
asia_gRNA_1488_29255_29287	CAAATTGTGCAATTTGCGGCCAATGTTTGTAA	CAAAUUGUGCAAUUUGCGGCCAAUGUUUGUAA	TTACAAACATTGGCCGCAAATTGCACAATTTG	UUACAAACAUUGGCCGCAAAUUGCACAAUUUG	37.5
asia_gRNA_1180_26435_26467	CAGCAGTACGCACACAATCGAAGCGCAGTAAG	CAGCAGUACGCACACAAUCGAAGCGCAGUAAG	CTTACTGCGCTTCGATTGTGTGCGTACTGCTG	CUUACUGCGCUUCGAUUGUGUGCGUACUGCUG	53.12
asia_gRNA_312_14749_14781	TGTTAAAATTACCGGGTTTGACAGTTTGAAAA	UGUUAAAAUUACCGGGUUUGACAGUUUGAAAA	TTTTCAAACTGTCAAACCCGGTAATTTTAACA	UUUUCAAACUGUCAAACCCGGUAAUUUUAACA	31.25
asia_gRNA_557_15205_15237	TATTGGTCATAGTACTACAGATAGAGACACCA	UAUUGGUCAUAGUACUACAGAUAGAGACACCA	TGGTGTCTCTATCTGTAGTACTATGACCAATA	UGGUGUCUCUAUCUGUAGUACUAUGACCAAUA	37.5
asia_gRNA_294_14699_14731	GCAGCTACTGAAAAGCACGTAGTGCGTTTATC	GCAGCUACUGAAAAGCACGUAGUGCGUUUAUC	GATAAACGCACTACGTGCTTTTCAGTAGCTGC	GAUAAACGCACUACGUGCUUUUCAGUAGCUGC	46.88
asia_gRNA_1599_29771_29803	CAAGTCCTCCCTAATGTTACACACTGATTAAA	CAAGUCCUCCCUAAUGUUACACACUGAUUAAA	TTTAATCAGTGTGTAACATTAGGGAGGACTTG	UUUAAUCAGUGUGUAACAUUAGGGAGGACUUG	37.5
asia_gRNA_104_12303_12335	CGGTCAAATTCAGATTTAGCCACATTCAAAGA	CGGUCAAAUUCAGAUUUAGCCACAUUCAAAGA	TCTTTGAATGTGGCTAAATCTGAATTTGACCG	UCUUUGAAUGUGGCUAAAUCUGAAUUUGACCG	37.5
asia_gRNA_319_14756_14788	AAGTCTTTGTTAAAATTACCGGGTTTGACAGT	AAGUCUUUGUUAAAAUUACCGGGUUUGACAGU	ACTGTCAAACCCGGTAATTTTAACAAAGACTT	ACUGUCAAACCCGGUAAUUUUAACAAAGACUU	34.38
asia_gRNA_377_14906_14938	AGTTGTCTGATATCACACATTGTTGGTAGATT	AGUUGUCUGAUAUCACACAUUGUUGGUAGAUU	AATCTACCAACAATGTGTGATATCAGACAACT	AAUCUACCAACAAUGUGUGAUAUCAGACAACU	34.38
asia_gRNA_1340_28604_28636	TAGCTCTTCGGTAGTAGCCAATTTGGTCATCT	UAGCUCUUCGGUAGUAGCCAAUUUGGUCAUCU	AGATGACCAAATTGGCTACTACCGAAGAGCTA	AGAUGACCAAAUUGGCUACUACCGAAGAGCUA	43.75
asia_gRNA_1508_29428_29460	asia_gRNA_1181_26436_26468	GCAGCAGTACGCACACAATCGAAGCGCAGTAA	GCAGCAGUACGCACACAAUCGAAGCGCAGUAA	TTACTGCGCTTCGATTGTGTGCGTACTGCTGC	UUACUGCGCUUCGAUUGUGUGCGUACUGCUGC	53.12
asia_gRNA_1625_29797_29829	CCTCGGTGAAAATGTGGTGGCTCTTTCAAGTC	CCUCGGUGAAAAUGUGGUGGCUCUUUCAAGUC	GACTTGAAAGAGCCACCACATTTTCACCGAGG	GACUUGAAAGAGCCACCACAUUUUCACCGAGG	50
asia_gRNA_489_15137_15169	TACTTAAGATTCATTTGAGTTATAGTAGGGAT	UACUUAAGAUUCAUUUGAGUUAUAGUAGGGAU	ATCCCTACTATAACTCAAATGAATCTTAAGTA	AUCCCUACUAUAACUCAAAUGAAUCUUAAGUA	28.12
asia_gRNA_1275_27865_27897	AGAAAGGCTAAAAAGCACAAATAGAAGTCAAT	AGAAAGGCUAAAAAGCACAAAUAGAAGUCAAU	ATTGACTTCTATTTGTGCTTTTTAGCCTTTCT	AUUGACUUCUAUUUGUGCUUUUUAGCCUUUCU	31.25
asia_gRNA_38_337_369	AAGGCTCTCCATCTTACCTTTCGGTCACACCC	AAGGCUCUCCAUCUUACCUUUCGGUCACACCC	GGGTGTGACCGAAAGGTAAGATGGAGAGCCTT	GGGUGUGACCGAAAGGUAAGAUGGAGAGCCUU	53.12
asia_gRNA_275_13975_14007	TATTGAAATAATCATCATCACAACAATTGTAT	UAUUGAAAUAAUCAUCAUCACAACAAUUGUAU	ATACAATTGTTGTGATGATGATTATTTCAATA	AUACAAUUGUUGUGAUGAUGAUUAUUUCAAUA	21.88
asia_gRNA_1408_28943_28975	CCCTACTGCTGCCTGGAGTTGAATTTCTTGAA	CCCUACUGCUGCCUGGAGUUGAAUUUCUUGAA	TTCAAGAAATTCAACTCCAGGCAGCAGTAGGG	UUCAAGAAAUUCAACUCCAGGCAGCAGUAGGG	46.88
asia_gRNA_1304_27894_27926	TAATAAGCATAATTAAAACAAGGAATAGCAGA	UAAUAAGCAUAAUUAAAACAAGGAAUAGCAGA	TCTGCTATTCCTTGTTTTAATTATGCTTATTA	UCUGCUAUUCCUUGUUUUAAUUAUGCUUAUUA	25
asia_gRNA_16_147_179	asia_gRNA_591_15273_15305	TGTTCCAATTACTACAGTAGCTCCTCTAGTGG	UGUUCCAAUUACUACAGUAGCUCCUCUAGUGG	CCACTAGAGGAGCTACTGTAGTAATTGGAACA	CCACUAGAGGAGCUACUGUAGUAAUUGGAACA	43.75
asia_gRNA_819_17351_17383	AATGTTGAATTCACTTTGAATTTATCAAAACA	AAUGUUGAAUUCACUUUGAAUUUAUCAAAACA	TGTTTTGATAAATTCAAAGTGAATTCAACATT	UGUUUUGAUAAAUUCAAAGUGAAUUCAACAUU	21.88
asia_gRNA_1310_28352_28384	asia_gRNA_798_17173_17205	TAGCAAAATGACTCTTACCAGTACCAGGTGGT	UAGCAAAAUGACUCUUACCAGUACCAGGUGGU	ACCACCTGGTACTGGTAAGAGTCATTTTGCTA	ACCACCUGGUACUGGUAAGAGUCAUUUUGCUA	43.75
asia_gRNA_1168_26423_26455	CACAATCGAAGCGCAGTAAGGATGGCTAGTGT	CACAAUCGAAGCGCAGUAAGGAUGGCUAGUGU	ACACTAGCCATCCTTACTGCGCTTCGATTGTG	ACACUAGCCAUCCUUACUGCGCUUCGAUUGUG	50
asia_gRNA_244_13590_13622	GACATCAGTACTAGTGCCTGTGCCGCACGGTG	GACAUCAGUACUAGUGCCUGUGCCGCACGGUG	CACCGTGCGGCACAGGCACTAGTACTGATGTC	CACCGUGCGGCACAGGCACUAGUACUGAUGUC	59.38
asia_gRNA_163_13446_13478	asia_gRNA_1609_29781_29813	GTGGCTCTTTCAAGTCCTCCCTAATGTTACAC	GUGGCUCUUUCAAGUCCUCCCUAAUGUUACAC	GTGTAACATTAGGGAGGACTTGAAAGAGCCAC	GUGUAACAUUAGGGAGGACUUGAAAGAGCCAC	46.88
asia_gRNA_888_19655_19687	AGGTTATAAGTATCAAATTGTTTGTAAACCCA	AGGUUAUAAGUAUCAAAUUGUUUGUAAACCCA	TGGGTTTACAAACAATTTGATACTTATAACCT	UGGGUUUACAAACAAUUUGAUACUUAUAACCU	28.12
asia_gRNA_878_18329_18361	TCGCGGGTGATAAACATGTTAGGGTAACCATT	UCGCGGGUGAUAAACAUGUUAGGGUAACCAUU	AATGGTTACCCTAACATGTTTATCACCCGCGA	AAUGGUUACCCUAACAUGUUUAUCACCCGCGA	43.75
asia_gRNA_175_13465_13497	GCCATAACCTTTCCACATACCGCAGACGGTAC	GCCAUAACCUUUCCACAUACCGCAGACGGUAC	GTACCGTCTGCGGTATGTGGAAAGGTTATGGC	GUACCGUCUGCGGUAUGUGGAAAGGUUAUGGC	53.12
asia_gRNA_687_16144_16176	GAAAGACATCAGCATACTCCTGATTAGGATGT	GAAAGACAUCAGCAUACUCCUGAUUAGGAUGU	ACATCCTAATCAGGAGTATGCTGATGTCTTTC	ACAUCCUAAUCAGGAGUAUGCUGAUGUCUUUC	40.62
asia_gRNA_536_15184_15216	TAGAGACACCAGCTACGGTGCGAGCTCTATTC	UAGAGACACCAGCUACGGUGCGAGCUCUAUUC	GAATAGAGCTCGCACCGTAGCTGGTGTCTCTA	GAAUAGAGCUCGCACCGUAGCUGGUGUCUCUA	53.12
asia_gRNA_664_16080_16112	CACGAACCGTTCAATCATAAGTGTACCATCTG	CACGAACCGUUCAAUCAUAAGUGUACCAUCUG	CAGATGGTACACTTATGATTGAACGGTTCGTG	CAGAUGGUACACUUAUGAUUGAACGGUUCGUG	43.75
asia_gRNA_173_13463_13495	CATAACCTTTCCACATACCGCAGACGGTACAG	CAUAACCUUUCCACAUACCGCAGACGGUACAG	CTGTACCGTCTGCGGTATGTGGAAAGGTTATG	CUGUACCGUCUGCGGUAUGUGGAAAGGUUAUG	50
asia_gRNA_780_17111_17143	asia_gRNA_1281_27871_27903	AATAGCAGAAAGGCTAAAAAGCACAAATAGAA	AAUAGCAGAAAGGCUAAAAAGCACAAAUAGAA	TTCTATTTGTGCTTTTTAGCCTTTCTGCTATT	UUCUAUUUGUGCUUUUUAGCCUUUCUGCUAUU	31.25
asia_gRNA_225_13571_13603	GTGCCGCACGGTGTAAGACGGGCTGCACTTAC	GUGCCGCACGGUGUAAGACGGGCUGCACUUAC	GTAAGTGCAGCCCGTCTTACACCGTGCGGCAC	GUAAGUGCAGCCCGUCUUACACCGUGCGGCAC	62.5
asia_gRNA_748_17047_17079	CAGTAATTCTAACATAGTGCTCTTGTGGCACT	CAGUAAUUCUAACAUAGUGCUCUUGUGGCACU	AGTGCCACAAGAGCACTATGTTAGAATTACTG	AGUGCCACAAGAGCACUAUGUUAGAAUUACUG	40.62
asia_gRNA_761_17092_17124	CATTGCTAGAAAACTCATCTGAGATATTGAGT	CAUUGCUAGAAAACUCAUCUGAGAUAUUGAGU	ACTCAATATCTCAGATGAGTTTTCTAGCAATG	ACUCAAUAUCUCAGAUGAGUUUUCUAGCAAUG	34.38
asia_gRNA_665_16081_16113	ACACGAACCGTTCAATCATAAGTGTACCATCT	ACACGAACCGUUCAAUCAUAAGUGUACCAUCU	AGATGGTACACTTATGATTGAACGGTTCGTGT	AGAUGGUACACUUAUGAUUGAACGGUUCGUGU	40.62
asia_gRNA_1559_29687_29719	GAGAATTCATTCTGCACAAGAGTAGACTATAT	GAGAAUUCAUUCUGCACAAGAGUAGACUAUAU	ATATAGTCTACTCTTGTGCAGAATGAATTCTC	AUAUAGUCUACUCUUGUGCAGAAUGAAUUCUC	34.38
asia_gRNA_214_13560_13592	TGTAAGACGGGCTGCACTTACACCGCAAACCC	UGUAAGACGGGCUGCACUUACACCGCAAACCC	GGGTTTGCGGTGTAAGTGCAGCCCGTCTTACA	GGGUUUGCGGUGUAAGUGCAGCCCGUCUUACA	56.25
asia_gRNA_618_15592_15624	GACAAATGTTAAAAACACTATTAGCATAAGCA	GACAAAUGUUAAAAACACUAUUAGCAUAAGCA	TGCTTATGCTAATAGTGTTTTTAACATTTGTC	UGCUUAUGCUAAUAGUGUUUUUAACAUUUGUC	28.12
asia_gRNA_109_12308_12340	CATCACGGTCAAATTCAGATTTAGCCACATTC	CAUCACGGUCAAAUUCAGAUUUAGCCACAUUC	GAATGTGGCTAAATCTGAATTTGACCGTGATG	GAAUGUGGCUAAAUCUGAAUUUGACCGUGAUG	40.62
asia_gRNA_514_15162_15194	AGCTCTATTCTTTGCACTAATGGCATACTTAA	AGCUCUAUUCUUUGCACUAAUGGCAUACUUAA	TTAAGTATGCCATTAGTGCAAAGAATAGAGCT	UUAAGUAUGCCAUUAGUGCAAAGAAUAGAGCU	34.38
asia_gRNA_1012_25457_25489	TCCATAAGTTCGTTTATGTGTAATGTAATTTG	UCCAUAAGUUCGUUUAUGUGUAAUGUAAUUUG	CAAATTACATTACACATAAACGAACTTATGGA	CAAAUUACAUUACACAUAAACGAACUUAUGGA	28.12
asia_gRNA_884_18335_18367	GCTTCTTCGCGGGTGATAAACATGTTAGGGTA	GCUUCUUCGCGGGUGAUAAACAUGUUAGGGUA	TACCCTAACATGTTTATCACCCGCGAAGAAGC	UACCCUAACAUGUUUAUCACCCGCGAAGAAGC	46.88
asia_gRNA_1087_26342_26374	ATTAACGTACCTGTCTCTTCCGAAACGAATGA	AUUAACGUACCUGUCUCUUCCGAAACGAAUGA	TCATTCGTTTCGGAAGAGACAGGTACGTTAAT	UCAUUCGUUUCGGAAGAGACAGGUACGUUAAU	40.62
asia_gRNA_1277_27867_27899	GCAGAAAGGCTAAAAAGCACAAATAGAAGTCA	GCAGAAAGGCUAAAAAGCACAAAUAGAAGUCA	TGACTTCTATTTGTGCTTTTTAGCCTTTCTGC	UGACUUCUAUUUGUGCUUUUUAGCCUUUCUGC	37.5
asia_gRNA_1624_29796_29828	CTCGGTGAAAATGTGGTGGCTCTTTCAAGTCC	CUCGGUGAAAAUGUGGUGGCUCUUUCAAGUCC	GGACTTGAAAGAGCCACCACATTTTCACCGAG	GGACUUGAAAGAGCCACCACAUUUUCACCGAG	50
asia_gRNA_1669_29868_29900	CATTAGGGCTCTTCCATATAGGCAGCTCTCCC	CAUUAGGGCUCUUCCAUAUAGGCAGCUCUCCC	GGGAGAGCTGCCTATATGGAAGAGCCCTAATG	GGGAGAGCUGCCUAUAUGGAAGAGCCCUAAUG	53.12
asia_gRNA_301_14738_14770	CCGGGTTTGACAGTTTGAAAAGCAACATTGTT	CCGGGUUUGACAGUUUGAAAAGCAACAUUGUU	AACAATGTTGCTTTTCAAACTGTCAAACCCGG	AACAAUGUUGCUUUUCAAACUGUCAAACCCGG	40.62
asia_gRNA_483_15131_15163	AGATTCATTTGAGTTATAGTAGGGATGACATT	AGAUUCAUUUGAGUUAUAGUAGGGAUGACAUU	AATGTCATCCCTACTATAACTCAAATGAATCT	AAUGUCAUCCCUACUAUAACUCAAAUGAAUCU	31.25
asia_gRNA_1614_29786_29818	ATGTGGTGGCTCTTTCAAGTCCTCCCTAATGT	AUGUGGUGGCUCUUUCAAGUCCUCCCUAAUGU	ACATTAGGGAGGACTTGAAAGAGCCACCACAT	ACAUUAGGGAGGACUUGAAAGAGCCACCACAU	46.88
asia_gRNA_633_15916_15948	asia_gRNA_694_16151_16183	TACAAATGAAAGACATCAGCATACTCCTGATT	UACAAAUGAAAGACAUCAGCAUACUCCUGAUU	AATCAGGAGTATGCTGATGTCTTTCATTTGTA	AAUCAGGAGUAUGCUGAUGUCUUUCAUUUGUA	34.38
asia_gRNA_868_17669_17701	TCATAAACCAAAGCACTCACAGTGTCAACAAT	UCAUAAACCAAAGCACUCACAGUGUCAACAAU	ATTGTTGACACTGTGAGTGCTTTGGTTTATGA	AUUGUUGACACUGUGAGUGCUUUGGUUUAUGA	37.5
asia_gRNA_359_14829_14861	asia_gRNA_1111_26366_26398	AGAAAAAGAAGTACGCTATTAACTATTAACGT	AGAAAAAGAAGUACGCUAUUAACUAUUAACGU	ACGTTAATAGTTAATAGCGTACTTCTTTTTCT	ACGUUAAUAGUUAAUAGCGUACUUCUUUUUCU	28.12
asia_gRNA_987_24754_24786	asia_gRNA_1498_29315_29347	CCGAAGGTGTGACTTCCATGCCAATGCGCGAC	CCGAAGGUGUGACUUCCAUGCCAAUGCGCGAC	GTCGCGCATTGGCATGGAAGTCACACCTTCGG	GUCGCGCAUUGGCAUGGAAGUCACACCUUCGG	59.38
asia_gRNA_517_15165_15197	GCGAGCTCTATTCTTTGCACTAATGGCATACT	GCGAGCUCUAUUCUUUGCACUAAUGGCAUACU	AGTATGCCATTAGTGCAAAGAATAGAGCTCGC	AGUAUGCCAUUAGUGCAAAGAAUAGAGCUCGC	43.75
asia_gRNA_598_15392_15424	CTAAGCATGTTAGGCATGGCTCTATCACATTT	CUAAGCAUGUUAGGCAUGGCUCUAUCACAUUU	AAATGTGATAGAGCCATGCCTAACATGCTTAG	AAAUGUGAUAGAGCCAUGCCUAACAUGCUUAG	40.62
asia_gRNA_24_155_187	asia_gRNA_1376_28844_28876	asia_gRNA_1358_28758_28790	GGTGTATTCAAGGCTCCCTCAGTTGCAACCCA	GGUGUAUUCAAGGCUCCCUCAGUUGCAACCCA	TGGGTTGCAACTGAGGGAGCCTTGAATACACC	UGGGUUGCAACUGAGGGAGCCUUGAAUACACC	53.12
asia_gRNA_642_15925_15957	GTCCTTTAGTAAGGTCAGTCTCAGTCCAACAT	GUCCUUUAGUAAGGUCAGUCUCAGUCCAACAU	ATGTTGGACTGAGACTGACCTTACTAAAGGAC	AUGUUGGACUGAGACUGACCUUACUAAAGGAC	43.75
asia_gRNA_369_14898_14930	GATATCACACATTGTTGGTAGATTATAACGAT	GAUAUCACACAUUGUUGGUAGAUUAUAACGAU	ATCGTTATAATCTACCAACAATGTGTGATATC	AUCGUUAUAAUCUACCAACAAUGUGUGAUAUC	31.25
asia_gRNA_996_25053_25085	TCAGGTTGCAAAGGATCATAAACTGTGTTGTT	UCAGGUUGCAAAGGAUCAUAAACUGUGUUGUU	AACAACACAGTTTATGATCCTTTGCAACCTGA	AACAACACAGUUUAUGAUCCUUUGCAACCUGA	37.5
asia_gRNA_1664_29863_29895	GGGCTCTTCCATATAGGCAGCTCTCCCTAGCA	GGGCUCUUCCAUAUAGGCAGCUCUCCCUAGCA	TGCTAGGGAGAGCTGCCTATATGGAAGAGCCC	UGCUAGGGAGAGCUGCCUAUAUGGAAGAGCCC	56.25
asia_gRNA_1450_29099_29131	TAGAAGCCTCAGCAGCAGATTTCTTAGTGACA	UAGAAGCCUCAGCAGCAGAUUUCUUAGUGACA	TGTCACTAAGAAATCTGCTGCTGAGGCTTCTA	UGUCACUAAGAAAUCUGCUGCUGAGGCUUCUA	43.75
asia_gRNA_1143_26398_26430	CTAGTGTAACTAGCAAGAATACCACGAAAGCA	CUAGUGUAACUAGCAAGAAUACCACGAAAGCA	TGCTTTCGTGGTATTCTTGCTAGTTACACTAG	UGCUUUCGUGGUAUUCUUGCUAGUUACACUAG	40.62
asia_gRNA_358_14828_14860	asia_gRNA_1465_29232_29264	TGTTTGTAATCAGTTCCTTGTCTGATTAGTTC	UGUUUGUAAUCAGUUCCUUGUCUGAUUAGUUC	GAACTAATCAGACAAGGAACTGATTACAAACA	GAACUAAUCAGACAAGGAACUGAUUACAAACA	34.38
asia_gRNA_940_22906_22938	ATCATCTGGTAATTTATAATTATAATCAGCAA	AUCAUCUGGUAAUUUAUAAUUAUAAUCAGCAA	TTGCTGATTATAATTATAAATTACCAGATGAT	UUGCUGAUUAUAAUUAUAAAUUACCAGAUGAU	21.88
asia_gRNA_905_19950_19982	asia_gRNA_1258_27275_27307	ACGAGATGAAACATCTGTTGTCACTTACTGTA	ACGAGAUGAAACAUCUGUUGUCACUUACUGUA	TACAGTAAGTGACAACAGATGTTTCATCTCGT	UACAGUAAGUGACAACAGAUGUUUCAUCUCGU	37.5
asia_gRNA_1109_26364_26396	AAAAAGAAGTACGCTATTAACTATTAACGTAC	AAAAAGAAGUACGCUAUUAACUAUUAACGUAC	GTACGTTAATAGTTAATAGCGTACTTCTTTTT	GUACGUUAAUAGUUAAUAGCGUACUUCUUUUU	28.12
asia_gRNA_417_15033_15065	CTTACCCCATTTATTAAATGGAAAACCAGCTG	CUUACCCCAUUUAUUAAAUGGAAAACCAGCUG	CAGCTGGTTTTCCATTTAATAAATGGGGTAAG	CAGCUGGUUUUCCAUUUAAUAAAUGGGGUAAG	37.5
asia_gRNA_992_24759_24791	asia_gRNA_187_13479_13511	TGATCACAACTACAGCCATAACCTTTCCACAT	UGAUCACAACUACAGCCAUAACCUUUCCACAU	ATGTGGAAAGGTTATGGCTGTAGTTGTGATCA	AUGUGGAAAGGUUAUGGCUGUAGUUGUGAUCA	40.62
asia_gRNA_948_24041_24073	GTAATATTTGTGAAAAATTAAAACCACCAAAA	GUAAUAUUUGUGAAAAAUUAAAACCACCAAAA	TTTTGGTGGTTTTAATTTTTCACAAATATTAC	UUUUGGUGGUUUUAAUUUUUCACAAAUAUUAC	21.88
asia_gRNA_1169_26424_26456	ACACAATCGAAGCGCAGTAAGGATGGCTAGTG	ACACAAUCGAAGCGCAGUAAGGAUGGCUAGUG	CACTAGCCATCCTTACTGCGCTTCGATTGTGT	CACUAGCCAUCCUUACUGCGCUUCGAUUGUGU	50
asia_gRNA_1096_26351_26383	CTATTAACTATTAACGTACCTGTCTCTTCCGA	CUAUUAACUAUUAACGUACCUGUCUCUUCCGA	TCGGAAGAGACAGGTACGTTAATAGTTAATAG	UCGGAAGAGACAGGUACGUUAAUAGUUAAUAG	37.5
asia_gRNA_453_15069_15101	ATCCTCATAACTCATTGAATCATAATAAAGTC	AUCCUCAUAACUCAUUGAAUCAUAAUAAAGUC	GACTTTATTATGATTCAATGAGTTATGAGGAT	GACUUUAUUAUGAUUCAAUGAGUUAUGAGGAU	28.12
asia_gRNA_409_14975_15007	TGGTTAGCATTAATACAGCCACCATCGTAACA	UGGUUAGCAUUAAUACAGCCACCAUCGUAACA	TGTTACGATGGTGGCTGTATTAATGCTAACCA	UGUUACGAUGGUGGCUGUAUUAAUGCUAACCA	40.62
asia_gRNA_744_17035_17067	CATAGTGCTCTTGTGGCACTAGTGTAGGTGCA	CAUAGUGCUCUUGUGGCACUAGUGUAGGUGCA	TGCACCTACACTAGTGCCACAAGAGCACTATG	UGCACCUACACUAGUGCCACAAGAGCACUAUG	50
asia_gRNA_875_18288_18320	asia_gRNA_494_15142_15174	TGGCATACTTAAGATTCATTTGAGTTATAGTA	UGGCAUACUUAAGAUUCAUUUGAGUUAUAGUA	TACTATAACTCAAATGAATCTTAAGTATGCCA	UACUAUAACUCAAAUGAAUCUUAAGUAUGCCA	28.12
asia_gRNA_432_15048_15080	ATAATAAAGTCTAGCCTTACCCCATTTATTAA	AUAAUAAAGUCUAGCCUUACCCCAUUUAUUAA	TTAATAAATGGGGTAAGGCTAGACTTTATTAT	UUAAUAAAUGGGGUAAGGCUAGACUUUAUUAU	28.12
asia_gRNA_898_19872_19904	TTTAATGTTGCGCTTAGCCCAAAGCTCAAATG	UUUAAUGUUGCGCUUAGCCCAAAGCUCAAAUG	CATTTGAGCTTTGGGCTAAGCGCAACATTAAA	CAUUUGAGCUUUGGGCUAAGCGCAACAUUAAA	40.62
asia_gRNA_773_17104_17136	GATAATTTGCAACATTGCTAGAAAACTCATCT	GAUAAUUUGCAACAUUGCUAGAAAACUCAUCU	AGATGAGTTTTCTAGCAATGTTGCAAATTATC	AGAUGAGUUUUCUAGCAAUGUUGCAAAUUAUC	31.25
asia_gRNA_1270_27860_27892	GGCTAAAAAGCACAAATAGAAGTCAATTAATG	GGCUAAAAAGCACAAAUAGAAGUCAAUUAAUG	CATTAATTGACTTCTATTTGTGCTTTTTAGCC	CAUUAAUUGACUUCUAUUUGUGCUUUUUAGCC	31.25
asia_gRNA_136_12978_13010	TCTGTAACAAACCTACAAGGTGGTTCCAGTTC	UCUGUAACAAACCUACAAGGUGGUUCCAGUUC	GAACTGGAACCACCTTGTAGGTTTGTTACAGA	GAACUGGAACCACCUUGUAGGUUUGUUACAGA	43.75
asia_gRNA_1681_29880_29912	asia_gRNA_689_16146_16178	ATGAAAGACATCAGCATACTCCTGATTAGGAT	AUGAAAGACAUCAGCAUACUCCUGAUUAGGAU	ATCCTAATCAGGAGTATGCTGATGTCTTTCAT	AUCCUAAUCAGGAGUAUGCUGAUGUCUUUCAU	37.5
asia_gRNA_426_15042_15074	AAGTCTAGCCTTACCCCATTTATTAAATGGAA	AAGUCUAGCCUUACCCCAUUUAUUAAAUGGAA	TTCCATTTAATAAATGGGGTAAGGCTAGACTT	UUCCAUUUAAUAAAUGGGGUAAGGCUAGACUU	34.38
asia_gRNA_1236_27127_27159	CCCAATTTGTAATAAGAAAGCGTTCGTGATGT	CCCAAUUUGUAAUAAGAAAGCGUUCGUGAUGU	ACATCACGAACGCTTTCTTATTACAAATTGGG	ACAUCACGAACGCUUUCUUAUUACAAAUUGGG	37.5
asia_gRNA_680_16137_16169	ATCAGCATACTCCTGATTAGGATGTTTAGTAA	AUCAGCAUACUCCUGAUUAGGAUGUUUAGUAA	TTACTAAACATCCTAATCAGGAGTATGCTGAT	UUACUAAACAUCCUAAUCAGGAGUAUGCUGAU	34.38
asia_gRNA_1066_26288_26320	GCTTGTGCTTACAAAGGCACGCTAGTAGTCGT	GCUUGUGCUUACAAAGGCACGCUAGUAGUCGU	ACGACTACTAGCGTGCCTTTGTAAGCACAAGC	ACGACUACUAGCGUGCCUUUGUAAGCACAAGC	50
asia_gRNA_1211_26659_26691	AAACCTATTACTAGGTTCCATTGTTCAAGGAG	AAACCUAUUACUAGGUUCCAUUGUUCAAGGAG	CTCCTTGAACAATGGAACCTAGTAATAGGTTT	CUCCUUGAACAAUGGAACCUAGUAAUAGGUUU	37.5
asia_gRNA_734_16922_16954	asia_gRNA_567_15215_15247	TGAAACTGTCTATTGGTCATAGTACTACAGAT	UGAAACUGUCUAUUGGUCAUAGUACUACAGAU	ATCTGTAGTACTATGACCAATAGACAGTTTCA	AUCUGUAGUACUAUGACCAAUAGACAGUUUCA	34.38
asia_gRNA_728_16916_16948	asia_gRNA_1043_25629_25661	AGCGCTCTGAAAAACAGCAAGAAGTGCAACGC	AGCGCUCUGAAAAACAGCAAGAAGUGCAACGC	GCGTTGCACTTCTTGCTGTTTTTCAGAGCGCT	GCGUUGCACUUCUUGCUGUUUUUCAGAGCGCU	50
asia_gRNA_1054_26276_26308	AAAGGCACGCTAGTAGTCGTCGTCGGTTCATC	AAAGGCACGCUAGUAGUCGUCGUCGGUUCAUC	GATGAACCGACGACGACTACTAGCGTGCCTTT	GAUGAACCGACGACGACUACUAGCGUGCCUUU	53.12
asia_gRNA_1248_27264_27296	CATCTGTTGTCACTTACTGTACAAGCAAAGCA	CAUCUGUUGUCACUUACUGUACAAGCAAAGCA	TGCTTTGCTTGTACAGTAAGTGACAACAGATG	UGCUUUGCUUGUACAGUAAGUGACAACAGAUG	40.62
asia_gRNA_257_13603_13635	AAGCCCTGTATACGACATCAGTACTAGTGCCT	AAGCCCUGUAUACGACAUCAGUACUAGUGCCU	AGGCACTAGTACTGATGTCGTATACAGGGCTT	AGGCACUAGUACUGAUGUCGUAUACAGGGCUU	46.88
asia_gRNA_191_13483_13515	GAGTTGATCACAACTACAGCCATAACCTTTCC	GAGUUGAUCACAACUACAGCCAUAACCUUUCC	GGAAAGGTTATGGCTGTAGTTGTGATCAACTC	GGAAAGGUUAUGGCUGUAGUUGUGAUCAACUC	43.75
asia_gRNA_1588_29760_29792	TAATGTTACACACTGATTAAAGATTGCTATGT	UAAUGUUACACACUGAUUAAAGAUUGCUAUGU	ACATAGCAATCTTTAATCAGTGTGTAACATTA	ACAUAGCAAUCUUUAAUCAGUGUGUAACAUUA	28.12
asia_gRNA_1405_28904_28936	GACTACGTGATGAGGAACGAGAAGAGGCTTGA	GACUACGUGAUGAGGAACGAGAAGAGGCUUGA	TCAAGCCTCTTCTCGTTCCTCATCACGTAGTC	UCAAGCCUCUUCUCGUUCCUCAUCACGUAGUC	50
asia_gRNA_174_13464_13496	CCATAACCTTTCCACATACCGCAGACGGTACA	CCAUAACCUUUCCACAUACCGCAGACGGUACA	TGTACCGTCTGCGGTATGTGGAAAGGTTATGG	UGUACCGUCUGCGGUAUGUGGAAAGGUUAUGG	50
asia_gRNA_1094_26349_26381	ATTAACTATTAACGTACCTGTCTCTTCCGAAA	AUUAACUAUUAACGUACCUGUCUCUUCCGAAA	TTTCGGAAGAGACAGGTACGTTAATAGTTAAT	UUUCGGAAGAGACAGGUACGUUAAUAGUUAAU	34.38
asia_gRNA_349_14819_14851	asia_gRNA_326_14795_14827	CCTTCCTTAAAGAAACCCTTAGACACAGCAAA	CCUUCCUUAAAGAAACCCUUAGACACAGCAAA	TTTGCTGTGTCTAAGGGTTTCTTTAAGGAAGG	UUUGCUGUGUCUAAGGGUUUCUUUAAGGAAGG	40.62
asia_gRNA_670_16127_16159	TCCTGATTAGGATGTTTAGTAAGTGGGTAAGC	UCCUGAUUAGGAUGUUUAGUAAGUGGGUAAGC	GCTTACCCACTTACTAAACATCCTAATCAGGA	GCUUACCCACUUACUAAACAUCCUAAUCAGGA	40.62
asia_gRNA_659_16010_16042	ATTCTTGATGGATCTGGGTAAGGAAGGTACAC	AUUCUUGAUGGAUCUGGGUAAGGAAGGUACAC	GTGTACCTTCCTTACCCAGATCCATCAAGAAT	GUGUACCUUCCUUACCCAGAUCCAUCAAGAAU	43.75
asia_gRNA_1674_29873_29905	TTACACATTAGGGCTCTTCCATATAGGCAGCT	UUACACAUUAGGGCUCUUCCAUAUAGGCAGCU	AGCTGCCTATATGGAAGAGCCCTAATGTGTAA	AGCUGCCUAUAUGGAAGAGCCCUAAUGUGUAA	43.75
asia_gRNA_1522_29442_29474	asia_gRNA_636_15919_15951	asia_gRNA_47_378_410	asia_gRNA_802_17287_17319	asia_gRNA_553_15201_15233	GGTCATAGTACTACAGATAGAGACACCAGCTA	GGUCAUAGUACUACAGAUAGAGACACCAGCUA	TAGCTGGTGTCTCTATCTGTAGTACTATGACC	UAGCUGGUGUCUCUAUCUGUAGUACUAUGACC	43.75
asia_gRNA_861_17662_17694	CCAAAGCACTCACAGTGTCAACAATTTCAGCA	CCAAAGCACUCACAGUGUCAACAAUUUCAGCA	TGCTGAAATTGTTGACACTGTGAGTGCTTTGG	UGCUGAAAUUGUUGACACUGUGAGUGCUUUGG	43.75
asia_gRNA_1444_29093_29125	CCTCAGCAGCAGATTTCTTAGTGACAGTTTGG	CCUCAGCAGCAGAUUUCUUAGUGACAGUUUGG	CCAAACTGTCACTAAGAAATCTGCTGCTGAGG	CCAAACUGUCACUAAGAAAUCUGCUGCUGAGG	46.88
asia_gRNA_1065_26287_26319	CTTGTGCTTACAAAGGCACGCTAGTAGTCGTC	CUUGUGCUUACAAAGGCACGCUAGUAGUCGUC	GACGACTACTAGCGTGCCTTTGTAAGCACAAG	GACGACUACUAGCGUGCCUUUGUAAGCACAAG	50
asia_gRNA_1295_27885_27917	TAATTAAAACAAGGAATAGCAGAAAGGCTAAA	UAAUUAAAACAAGGAAUAGCAGAAAGGCUAAA	TTTAGCCTTTCTGCTATTCCTTGTTTTAATTA	UUUAGCCUUUCUGCUAUUCCUUGUUUUAAUUA	28.12
asia_gRNA_71_6502_6534	asia_gRNA_1265_27593_27625	TGAAATGGTGAATTGCCCTCGTATGTTCCAGA	UGAAAUGGUGAAUUGCCCUCGUAUGUUCCAGA	TCTGGAACATACGAGGGCAATTCACCATTTCA	UCUGGAACAUACGAGGGCAAUUCACCAUUUCA	43.75
asia_gRNA_1301_27891_27923	TAAGCATAATTAAAACAAGGAATAGCAGAAAG	UAAGCAUAAUUAAAACAAGGAAUAGCAGAAAG	CTTTCTGCTATTCCTTGTTTTAATTATGCTTA	CUUUCUGCUAUUCCUUGUUUUAAUUAUGCUUA	28.12
asia_gRNA_862_17663_17695	ACCAAAGCACTCACAGTGTCAACAATTTCAGC	ACCAAAGCACUCACAGUGUCAACAAUUUCAGC	GCTGAAATTGTTGACACTGTGAGTGCTTTGGT	GCUGAAAUUGUUGACACUGUGAGUGCUUUGGU	43.75
asia_gRNA_1594_29766_29798	CCTCCCTAATGTTACACACTGATTAAAGATTG	CCUCCCUAAUGUUACACACUGAUUAAAGAUUG	CAATCTTTAATCAGTGTGTAACATTAGGGAGG	CAAUCUUUAAUCAGUGUGUAACAUUAGGGAGG	37.5
asia_gRNA_311_14748_14780	GTTAAAATTACCGGGTTTGACAGTTTGAAAAG	GUUAAAAUUACCGGGUUUGACAGUUUGAAAAG	CTTTTCAAACTGTCAAACCCGGTAATTTTAAC	CUUUUCAAACUGUCAAACCCGGUAAUUUUAAC	34.38
asia_gRNA_1470_29237_29269	GCCAATGTTTGTAATCAGTTCCTTGTCTGATT	GCCAAUGUUUGUAAUCAGUUCCUUGUCUGAUU	AATCAGACAAGGAACTGATTACAAACATTGGC	AAUCAGACAAGGAACUGAUUACAAACAUUGGC	37.5
asia_gRNA_224_13570_13602	TGCCGCACGGTGTAAGACGGGCTGCACTTACA	UGCCGCACGGUGUAAGACGGGCUGCACUUACA	TGTAAGTGCAGCCCGTCTTACACCGTGCGGCA	UGUAAGUGCAGCCCGUCUUACACCGUGCGGCA	59.38
asia_gRNA_796_17171_17203	GCAAAATGACTCTTACCAGTACCAGGTGGTCC	GCAAAAUGACUCUUACCAGUACCAGGUGGUCC	GGACCACCTGGTACTGGTAAGAGTCATTTTGC	GGACCACCUGGUACUGGUAAGAGUCAUUUUGC	50
asia_gRNA_1247_27263_27295	ATCTGTTGTCACTTACTGTACAAGCAAAGCAA	AUCUGUUGUCACUUACUGUACAAGCAAAGCAA	TTGCTTTGCTTGTACAGTAAGTGACAACAGAT	UUGCUUUGCUUGUACAGUAAGUGACAACAGAU	37.5
asia_gRNA_626_15713_15745	TCAACATCTCTATTTCTATAGAGACACTCATA	UCAACAUCUCUAUUUCUAUAGAGACACUCAUA	TATGAGTGTCTCTATAGAAATAGAGATGTTGA	UAUGAGUGUCUCUAUAGAAAUAGAGAUGUUGA	31.25
asia_gRNA_1091_26346_26378	AACTATTAACGTACCTGTCTCTTCCGAAACGA	AACUAUUAACGUACCUGUCUCUUCCGAAACGA	TCGTTTCGGAAGAGACAGGTACGTTAATAGTT	UCGUUUCGGAAGAGACAGGUACGUUAAUAGUU	40.62
asia_gRNA_321_14790_14822	CTTAAAGAAACCCTTAGACACAGCAAAGTCAT	CUUAAAGAAACCCUUAGACACAGCAAAGUCAU	ATGACTTTGCTGTGTCTAAGGGTTTCTTTAAG	AUGACUUUGCUGUGUCUAAGGGUUUCUUUAAG	37.5
asia_gRNA_192_13484_13516	GGAGTTGATCACAACTACAGCCATAACCTTTC	GGAGUUGAUCACAACUACAGCCAUAACCUUUC	GAAAGGTTATGGCTGTAGTTGTGATCAACTCC	GAAAGGUUAUGGCUGUAGUUGUGAUCAACUCC	43.75
asia_gRNA_544_15192_15224	ACTACAGATAGAGACACCAGCTACGGTGCGAG	ACUACAGAUAGAGACACCAGCUACGGUGCGAG	CTCGCACCGTAGCTGGTGTCTCTATCTGTAGT	CUCGCACCGUAGCUGGUGUCUCUAUCUGUAGU	53.12
asia_gRNA_381_14947_14979	AACAATCAAAGTACTTATCAACAACTTCAACT	AACAAUCAAAGUACUUAUCAACAACUUCAACU	AGTTGAAGTTGTTGATAAGTACTTTGATTGTT	AGUUGAAGUUGUUGAUAAGUACUUUGAUUGUU	28.12
asia_gRNA_1355_28755_28787	GTATTCAAGGCTCCCTCAGTTGCAACCCATAT	GUAUUCAAGGCUCCCUCAGUUGCAACCCAUAU	ATATGGGTTGCAACTGAGGGAGCCTTGAATAC	AUAUGGGUUGCAACUGAGGGAGCCUUGAAUAC	46.88
asia_gRNA_1407_28906_28938	GCGACTACGTGATGAGGAACGAGAAGAGGCTT	GCGACUACGUGAUGAGGAACGAGAAGAGGCUU	AAGCCTCTTCTCGTTCCTCATCACGTAGTCGC	AAGCCUCUUCUCGUUCCUCAUCACGUAGUCGC	53.12
asia_gRNA_30_329_361	CCATCTTACCTTTCGGTCACACCCGGACAAAA	CCAUCUUACCUUUCGGUCACACCCGGACAAAA	TTTTGTCCGGGTGTGACCGAAAGGTAAGATGG	UUUUGUCCGGGUGUGACCGAAAGGUAAGAUGG	50
asia_gRNA_1584_29756_29788	GTTACACACTGATTAAAGATTGCTATGTGAGA	GUUACACACUGAUUAAAGAUUGCUAUGUGAGA	TCTCACATAGCAATCTTTAATCAGTGTGTAAC	UCUCACAUAGCAAUCUUUAAUCAGUGUGUAAC	34.38
asia_gRNA_180_13470_13502	CTACAGCCATAACCTTTCCACATACCGCAGAC	CUACAGCCAUAACCUUUCCACAUACCGCAGAC	GTCTGCGGTATGTGGAAAGGTTATGGCTGTAG	GUCUGCGGUAUGUGGAAAGGUUAUGGCUGUAG	50
asia_gRNA_672_16129_16161	ACTCCTGATTAGGATGTTTAGTAAGTGGGTAA	ACUCCUGAUUAGGAUGUUUAGUAAGUGGGUAA	TTACCCACTTACTAAACATCCTAATCAGGAGT	UUACCCACUUACUAAACAUCCUAAUCAGGAGU	37.5
asia_gRNA_278_14382_14414	GTATGTCTGATCCCAATATTTAAAATAACGGT	GUAUGUCUGAUCCCAAUAUUUAAAAUAACGGU	ACCGTTATTTTAAATATTGGGATCAGACATAC	ACCGUUAUUUUAAAUAUUGGGAUCAGACAUAC	31.25
asia_gRNA_1399_28898_28930	GTGATGAGGAACGAGAAGAGGCTTGACTGCCG	GUGAUGAGGAACGAGAAGAGGCUUGACUGCCG	CGGCAGTCAAGCCTCTTCTCGTTCCTCATCAC	CGGCAGUCAAGCCUCUUCUCGUUCCUCAUCAC	56.25
asia_gRNA_105_12304_12336	ACGGTCAAATTCAGATTTAGCCACATTCAAAG	ACGGUCAAAUUCAGAUUUAGCCACAUUCAAAG	CTTTGAATGTGGCTAAATCTGAATTTGACCGT	CUUUGAAUGUGGCUAAAUCUGAAUUUGACCGU	37.5
asia_gRNA_178_13468_13500	ACAGCCATAACCTTTCCACATACCGCAGACGG	ACAGCCAUAACCUUUCCACAUACCGCAGACGG	CCGTCTGCGGTATGTGGAAAGGTTATGGCTGT	CCGUCUGCGGUAUGUGGAAAGGUUAUGGCUGU	53.12
asia_gRNA_1560_29688_29720	CGAGAATTCATTCTGCACAAGAGTAGACTATA	CGAGAAUUCAUUCUGCACAAGAGUAGACUAUA	TATAGTCTACTCTTGTGCAGAATGAATTCTCG	UAUAGUCUACUCUUGUGCAGAAUGAAUUCUCG	37.5
asia_gRNA_1039_25593_25625	AATAAGCCATCCGAAAGGGAGTGAGGCTTGTA	AAUAAGCCAUCCGAAAGGGAGUGAGGCUUGUA	TACAAGCCTCACTCCCTTTCGGATGGCTTATT	UACAAGCCUCACUCCCUUUCGGAUGGCUUAUU	46.88
asia_gRNA_749_17048_17080	CCAGTAATTCTAACATAGTGCTCTTGTGGCAC	CCAGUAAUUCUAACAUAGUGCUCUUGUGGCAC	GTGCCACAAGAGCACTATGTTAGAATTACTGG	GUGCCACAAGAGCACUAUGUUAGAAUUACUGG	43.75
asia_gRNA_989_24756_24788	asia_gRNA_1463_29198_29230	GGTCCCCAAAATTTCCTTGGGTTTGTTCTGGA	GGUCCCCAAAAUUUCCUUGGGUUUGUUCUGGA	TCCAGAACAAACCCAAGGAAATTTTGGGGACC	UCCAGAACAAACCCAAGGAAAUUUUGGGGACC	46.88
asia_gRNA_273_13973_14005	TTGAAATAATCATCATCACAACAATTGTATGT	UUGAAAUAAUCAUCAUCACAACAAUUGUAUGU	ACATACAATTGTTGTGATGATGATTATTTCAA	ACAUACAAUUGUUGUGAUGAUGAUUAUUUCAA	25
asia_gRNA_1554_29682_29714	TTCATTCTGCACAAGAGTAGACTATATATCGT	UUCAUUCUGCACAAGAGUAGACUAUAUAUCGU	ACGATATATAGTCTACTCTTGTGCAGAATGAA	ACGAUAUAUAGUCUACUCUUGUGCAGAAUGAA	34.38
asia_gRNA_627_15869_15901	asia_gRNA_1431_29080_29112	TTTCTTAGTGACAGTTTGGCCTTGTTGTTGTT	UUUCUUAGUGACAGUUUGGCCUUGUUGUUGUU	AACAACAACAAGGCCAAACTGTCACTAAGAAA	AACAACAACAAGGCCAAACUGUCACUAAGAAA	37.5
asia_gRNA_1285_27875_27907	AAGGAATAGCAGAAAGGCTAAAAAGCACAAAT	AAGGAAUAGCAGAAAGGCUAAAAAGCACAAAU	ATTTGTGCTTTTTAGCCTTTCTGCTATTCCTT	AUUUGUGCUUUUUAGCCUUUCUGCUAUUCCUU	34.38
asia_gRNA_1426_29075_29107	TAGTGACAGTTTGGCCTTGTTGTTGTTGGCCT	UAGUGACAGUUUGGCCUUGUUGUUGUUGGCCU	AGGCCAACAACAACAAGGCCAAACTGTCACTA	AGGCCAACAACAACAAGGCCAAACUGUCACUA	46.88

## Sheet: south america
Supplementary Table 1. Sequence of the potential gRNAs targeting the conservd regions of SARS-CoV-2 and their coordinates （South America)
name	spacer_DNA	spacer_RNA	Genome_DNA	Genome_RNA	GC%
south_gRNA_1092_26252_26284	CTATTAACGTACCTGTCTCTTCCGAAACGAAT	CUAUUAACGUACCUGUCUCUUCCGAAACGAAU	ATTCGTTTCGGAAGAGACAGGTACGTTAATAG	AUUCGUUUCGGAAGAGACAGGUACGUUAAUAG	40.62
south_gRNA_540_15093_15125	ATAGAGACACCAGCTACGGTGCGAGCTCTATT	AUAGAGACACCAGCUACGGUGCGAGCUCUAUU	AATAGAGCTCGCACCGTAGCTGGTGTCTCTAT	AAUAGAGCUCGCACCGUAGCUGGUGUCUCUAU	50
south_gRNA_1112_26272_26304	AAAAAGAAGTACGCTATTAACTATTAACGTAC	AAAAAGAAGUACGCUAUUAACUAUUAACGUAC	GTACGTTAATAGTTAATAGCGTACTTCTTTTT	GUACGUUAAUAGUUAAUAGCGUACUUCUUUUU	28.12
south_gRNA_1441_28995_29027	CAGCAGATTTCTTAGTGACAGTTTGGCCTTGT	CAGCAGAUUUCUUAGUGACAGUUUGGCCUUGU	ACAAGGCCAAACTGTCACTAAGAAATCTGCTG	ACAAGGCCAAACUGUCACUAAGAAAUCUGCUG	43.75
south_gRNA_1189_26349_26381	ATATTGCAGCAGTACGCACACAATCGAAGCGC	AUAUUGCAGCAGUACGCACACAAUCGAAGCGC	GCGCTTCGATTGTGTGCGTACTGCTGCAATAT	GCGCUUCGAUUGUGUGCGUACUGCUGCAAUAU	50
south_gRNA_1335_28412_28444	AGTGAGAGCGGTGAACCAAGACGCAGTATTAT	AGUGAGAGCGGUGAACCAAGACGCAGUAUUAU	ATAATACTGCGTCTTGGTTCACCGCTCTCACT	AUAAUACUGCGUCUUGGUUCACCGCUCUCACU	46.88
south_gRNA_963_24452_24484	TGAAATTGCACCAAAATTGGAGCTAAGTTGTT	UGAAAUUGCACCAAAAUUGGAGCUAAGUUGUU	AACAACTTAGCTCCAATTTTGGTGCAATTTCA	AACAACUUAGCUCCAAUUUUGGUGCAAUUUCA	34.38
south_gRNA_882_18238_18270	TTCGCGGGTGATAAACATGTTAGGGTAACCAT	UUCGCGGGUGAUAAACAUGUUAGGGUAACCAU	ATGGTTACCCTAACATGTTTATCACCCGCGAA	AUGGUUACCCUAACAUGUUUAUCACCCGCGAA	43.75
south_gRNA_1660_29764_29796	TCCATATAGGCAGCTCTCCCTAGCATTGTTCA	UCCAUAUAGGCAGCUCUCCCUAGCAUUGUUCA	TGAACAATGCTAGGGAGAGCTGCCTATATGGA	UGAACAAUGCUAGGGAGAGCUGCCUAUAUGGA	46.88
south_gRNA_1200_26360_26392	TCACGTTAACAATATTGCAGCAGTACGCACAC	UCACGUUAACAAUAUUGCAGCAGUACGCACAC	GTGTGCGTACTGCTGCAATATTGTTAACGTGA	GUGUGCGUACUGCUGCAAUAUUGUUAACGUGA	43.75
south_gRNA_20_190_222	GATCGGCTGCAACACGGACGAAACCGTAAGCA	GAUCGGCUGCAACACGGACGAAACCGUAAGCA	TGCTTACGGTTTCGTCCGTGTTGCAGCCGATC	UGCUUACGGUUUCGUCCGUGUUGCAGCCGAUC	56.25
south_gRNA_1447_29001_29033	CCTCAGCAGCAGATTTCTTAGTGACAGTTTGG	CCUCAGCAGCAGAUUUCUUAGUGACAGUUUGG	CCAAACTGTCACTAAGAAATCTGCTGCTGAGG	CCAAACUGUCACUAAGAAAUCUGCUGCUGAGG	46.88
south_gRNA_222_13473_13505	CACGGTGTAAGACGGGCTGCACTTACACCGCA	CACGGUGUAAGACGGGCUGCACUUACACCGCA	TGCGGTGTAAGTGCAGCCCGTCTTACACCGTG	UGCGGUGUAAGUGCAGCCCGUCUUACACCGUG	59.38
south_gRNA_276_13881_13913	TTGAAATAATCATCATCACAACAATTGTATGT	UUGAAAUAAUCAUCAUCACAACAAUUGUAUGU	ACATACAATTGTTGTGATGATGATTATTTCAA	ACAUACAAUUGUUGUGAUGAUGAUUAUUUCAA	25
south_gRNA_1478_29150_29182	TTGCGGCCAATGTTTGTAATCAGTTCCTTGTC	UUGCGGCCAAUGUUUGUAAUCAGUUCCUUGUC	GACAAGGAACTGATTACAAACATTGGCCGCAA	GACAAGGAACUGAUUACAAACAUUGGCCGCAA	43.75
south_gRNA_318_14660_14692	CTTTGTTAAAATTACCGGGTTTGACAGTTTGA	CUUUGUUAAAAUUACCGGGUUUGACAGUUUGA	TCAAACTGTCAAACCCGGTAATTTTAACAAAG	UCAAACUGUCAAACCCGGUAAUUUUAACAAAG	34.38
south_gRNA_1636_29713_29745	CCGCGTGGCCTCGGTGAAAATGTGGTGGCTCT	CCGCGUGGCCUCGGUGAAAAUGUGGUGGCUCU	AGAGCCACCACATTTTCACCGAGGCCACGCGG	AGAGCCACCACAUUUUCACCGAGGCCACGCGG	62.5
south_gRNA_1172_26332_26364	ACACAATCGAAGCGCAGTAAGGATGGCTAGTG	ACACAAUCGAAGCGCAGUAAGGAUGGCUAGUG	CACTAGCCATCCTTACTGCGCTTCGATTGTGT	CACUAGCCAUCCUUACUGCGCUUCGAUUGUGU	50
south_gRNA_1220_26573_26605	AATAGGAAACCTATTACTAGGTTCCATTGTTC	AAUAGGAAACCUAUUACUAGGUUCCAUUGUUC	GAACAATGGAACCTAGTAATAGGTTTCCTATT	GAACAAUGGAACCUAGUAAUAGGUUUCCUAUU	34.38
south_gRNA_690_16052_16084	GAAAGACATCAGCATACTCCTGATTAGGATGT	GAAAGACAUCAGCAUACUCCUGAUUAGGAUGU	ACATCCTAATCAGGAGTATGCTGATGTCTTTC	ACAUCCUAAUCAGGAGUAUGCUGAUGUCUUUC	40.62
south_gRNA_1694_29798_29830	south_gRNA_1674_29778_29810	CACATTAGGGCTCTTCCATATAGGCAGCTCTC	CACAUUAGGGCUCUUCCAUAUAGGCAGCUCUC	GAGAGCTGCCTATATGGAAGAGCCCTAATGTG	GAGAGCUGCCUAUAUGGAAGAGCCCUAAUGUG	50
south_gRNA_1571_29604_29636	TGTAGTTACGAGAATTCATTCTGCACAAGAGT	UGUAGUUACGAGAAUUCAUUCUGCACAAGAGU	ACTCTTGTGCAGAATGAATTCTCGTAACTACA	ACUCUUGUGCAGAAUGAAUUCUCGUAACUACA	37.5
south_gRNA_767_17003_17035	CAACATTGCTAGAAAACTCATCTGAGATATTG	CAACAUUGCUAGAAAACUCAUCUGAGAUAUUG	CAATATCTCAGATGAGTTTTCTAGCAATGTTG	CAAUAUCUCAGAUGAGUUUUCUAGCAAUGUUG	34.38
south_gRNA_861_17567_17599	AAGCACTCACAGTGTCAACAATTTCAGCAGGA	AAGCACUCACAGUGUCAACAAUUUCAGCAGGA	TCCTGCTGAAATTGTTGACACTGTGAGTGCTT	UCCUGCUGAAAUUGUUGACACUGUGAGUGCUU	43.75
south_gRNA_1069_26196_26228	GCTTGTGCTTACAAAGGCACGCTAGTAGTCGT	GCUUGUGCUUACAAAGGCACGCUAGUAGUCGU	ACGACTACTAGCGTGCCTTTGTAAGCACAAGC	ACGACUACUAGCGUGCCUUUGUAAGCACAAGC	50
south_gRNA_851_17557_17589	AGTGTCAACAATTTCAGCAGGACAACGCCGAC	AGUGUCAACAAUUUCAGCAGGACAACGCCGAC	GTCGGCGTTGTCCTGCTGAAATTGTTGACACT	GUCGGCGUUGUCCUGCUGAAAUUGUUGACACU	50
south_gRNA_1072_26232_26264	TCCGAAACGAATGAGTACATAAGTTCGTACTC	UCCGAAACGAAUGAGUACAUAAGUUCGUACUC	GAGTACGAACTTATGTACTCATTCGTTTCGGA	GAGUACGAACUUAUGUACUCAUUCGUUUCGGA	40.62
south_gRNA_1295_27790_27822	TTAAAACAAGGAATAGCAGAAAGGCTAAAAAG	UUAAAACAAGGAAUAGCAGAAAGGCUAAAAAG	CTTTTTAGCCTTTCTGCTATTCCTTGTTTTAA	CUUUUUAGCCUUUCUGCUAUUCCUUGUUUUAA	31.25
south_gRNA_565_15118_15150	CTGTCTATTGGTCATAGTACTACAGATAGAGA	CUGUCUAUUGGUCAUAGUACUACAGAUAGAGA	TCTCTATCTGTAGTACTATGACCAATAGACAG	UCUCUAUCUGUAGUACUAUGACCAAUAGACAG	37.5
south_gRNA_1484_29156_29188	TGCAATTTGCGGCCAATGTTTGTAATCAGTTC	UGCAAUUUGCGGCCAAUGUUUGUAAUCAGUUC	GAACTGATTACAAACATTGGCCGCAAATTGCA	GAACUGAUUACAAACAUUGGCCGCAAAUUGCA	40.62
south_gRNA_1097_26257_26289	ATTAACTATTAACGTACCTGTCTCTTCCGAAA	AUUAACUAUUAACGUACCUGUCUCUUCCGAAA	TTTCGGAAGAGACAGGTACGTTAATAGTTAAT	UUUCGGAAGAGACAGGUACGUUAAUAGUUAAU	34.38
south_gRNA_1699_29803_29835	south_gRNA_938_20876_20908	CAGCTGTACCTGGTGCAACTCCTTTATCAGAA	CAGCUGUACCUGGUGCAACUCCUUUAUCAGAA	TTCTGATAAAGGAGTTGCACCAGGTACAGCTG	UUCUGAUAAAGGAGUUGCACCAGGUACAGCUG	46.88
south_gRNA_179_13374_13406	AGCCATAACCTTTCCACATACCGCAGACGGTA	AGCCAUAACCUUUCCACAUACCGCAGACGGUA	TACCGTCTGCGGTATGTGGAAAGGTTATGGCT	UACCGUCUGCGGUAUGUGGAAAGGUUAUGGCU	50
south_gRNA_1333_28410_28442	TGAGAGCGGTGAACCAAGACGCAGTATTATTG	UGAGAGCGGUGAACCAAGACGCAGUAUUAUUG	CAATAATACTGCGTCTTGGTTCACCGCTCTCA	CAAUAAUACUGCGUCUUGGUUCACCGCUCUCA	46.88
south_gRNA_81_10475_10507	GTTAAAACCAACACTACCACATGAACCATTAA	GUUAAAACCAACACUACCACAUGAACCAUUAA	TTAATGGTTCATGTGGTAGTGTTGGTTTTAAC	UUAAUGGUUCAUGUGGUAGUGUUGGUUUUAAC	34.38
south_gRNA_1470_29142_29174	AATGTTTGTAATCAGTTCCTTGTCTGATTAGT	AAUGUUUGUAAUCAGUUCCUUGUCUGAUUAGU	ACTAATCAGACAAGGAACTGATTACAAACATT	ACUAAUCAGACAAGGAACUGAUUACAAACAUU	31.25
south_gRNA_756_16992_17024	GAAAACTCATCTGAGATATTGAGTGTTGGGTA	GAAAACUCAUCUGAGAUAUUGAGUGUUGGGUA	TACCCAACACTCAATATCTCAGATGAGTTTTC	UACCCAACACUCAAUAUCUCAGAUGAGUUUUC	37.5
south_gRNA_507_15060_15092	TTTGCACTAATGGCATACTTAAGATTCATTTG	UUUGCACUAAUGGCAUACUUAAGAUUCAUUUG	CAAATGAATCTTAAGTATGCCATTAGTGCAAA	CAAAUGAAUCUUAAGUAUGCCAUUAGUGCAAA	31.25
south_gRNA_723_16623_16655	GCTTTGAGCGTTTCTGCTGCAAAAAGCTTGAG	GCUUUGAGCGUUUCUGCUGCAAAAAGCUUGAG	CTCAAGCTTTTTGCAGCAGAAACGCTCAAAGC	CUCAAGCUUUUUGCAGCAGAAACGCUCAAAGC	46.88
south_gRNA_633_15821_15853	south_gRNA_1697_29801_29833	south_gRNA_1221_26574_26606	GAATAGGAAACCTATTACTAGGTTCCATTGTT	GAAUAGGAAACCUAUUACUAGGUUCCAUUGUU	AACAATGGAACCTAGTAATAGGTTTCCTATTC	AACAAUGGAACCUAGUAAUAGGUUUCCUAUUC	34.38
south_gRNA_487_15040_15072	AAGATTCATTTGAGTTATAGTAGGGATGACAT	AAGAUUCAUUUGAGUUAUAGUAGGGAUGACAU	ATGTCATCCCTACTATAACTCAAATGAATCTT	AUGUCAUCCCUACUAUAACUCAAAUGAAUCUU	31.25
south_gRNA_586_15173_15205	TTACTACAGTAGCTCCTCTAGTGGCGGCTATT	UUACUACAGUAGCUCCUCUAGUGGCGGCUAUU	AATAGCCGCCACTAGAGGAGCTACTGTAGTAA	AAUAGCCGCCACUAGAGGAGCUACUGUAGUAA	46.88
south_gRNA_255_13506_13538	CTGTATACGACATCAGTACTAGTGCCTGTGCC	CUGUAUACGACAUCAGUACUAGUGCCUGUGCC	GGCACAGGCACTAGTACTGATGTCGTATACAG	GGCACAGGCACUAGUACUGAUGUCGUAUACAG	50
south_gRNA_796_17076_17108	AAATGACTCTTACCAGTACCAGGTGGTCCCTG	AAAUGACUCUUACCAGUACCAGGUGGUCCCUG	CAGGGACCACCTGGTACTGGTAAGAGTCATTT	CAGGGACCACCUGGUACUGGUAAGAGUCAUUU	50
south_gRNA_541_15094_15126	GATAGAGACACCAGCTACGGTGCGAGCTCTAT	GAUAGAGACACCAGCUACGGUGCGAGCUCUAU	ATAGAGCTCGCACCGTAGCTGGTGTCTCTATC	AUAGAGCUCGCACCGUAGCUGGUGUCUCUAUC	53.12
south_gRNA_676_16038_16070	TACTCCTGATTAGGATGTTTAGTAAGTGGGTA	UACUCCUGAUUAGGAUGUUUAGUAAGUGGGUA	TACCCACTTACTAAACATCCTAATCAGGAGTA	UACCCACUUACUAAACAUCCUAAUCAGGAGUA	37.5
south_gRNA_178_13373_13405	GCCATAACCTTTCCACATACCGCAGACGGTAC	GCCAUAACCUUUCCACAUACCGCAGACGGUAC	GTACCGTCTGCGGTATGTGGAAAGGTTATGGC	GUACCGUCUGCGGUAUGUGGAAAGGUUAUGGC	53.12
south_gRNA_504_15057_15089	GCACTAATGGCATACTTAAGATTCATTTGAGT	GCACUAAUGGCAUACUUAAGAUUCAUUUGAGU	ACTCAAATGAATCTTAAGTATGCCATTAGTGC	ACUCAAAUGAAUCUUAAGUAUGCCAUUAGUGC	34.38
south_gRNA_1150_26310_26342	ATGGCTAGTGTAACTAGCAAGAATACCACGAA	AUGGCUAGUGUAACUAGCAAGAAUACCACGAA	TTCGTGGTATTCTTGCTAGTTACACTAGCCAT	UUCGUGGUAUUCUUGCUAGUUACACUAGCCAU	40.62
south_gRNA_1375_28748_28780	south_gRNA_709_16191_16223	TGCGGTGTGTACATAGCCTCATAAAACTCAGG	UGCGGUGUGUACAUAGCCUCAUAAAACUCAGG	CCTGAGTTTTATGAGGCTATGTACACACCGCA	CCUGAGUUUUAUGAGGCUAUGUACACACCGCA	46.88
south_gRNA_198_13395_13427	CGCGGAGTTGATCACAACTACAGCCATAACCT	CGCGGAGUUGAUCACAACUACAGCCAUAACCU	AGGTTATGGCTGTAGTTGTGATCAACTCCGCG	AGGUUAUGGCUGUAGUUGUGAUCAACUCCGCG	50
south_gRNA_477_14998_15030	ATATGCGAAAAGTGCATCTTGATCCTCATAAC	AUAUGCGAAAAGUGCAUCUUGAUCCUCAUAAC	GTTATGAGGATCAAGATGCACTTTTCGCATAT	GUUAUGAGGAUCAAGAUGCACUUUUCGCAUAU	37.5
south_gRNA_104_12155_12187	TTCAGAATCACCATTAGCAACAGCCTGCTCAT	UUCAGAAUCACCAUUAGCAACAGCCUGCUCAU	ATGAGCAGGCTGTTGCTAATGGTGATTCTGAA	AUGAGCAGGCUGUUGCUAAUGGUGAUUCUGAA	43.75
south_gRNA_1258_27179_27211	GATGAAACATCTGTTGTCACTTACTGTACAAG	GAUGAAACAUCUGUUGUCACUUACUGUACAAG	CTTGTACAGTAAGTGACAACAGATGTTTCATC	CUUGUACAGUAAGUGACAACAGAUGUUUCAUC	37.5
south_gRNA_133_12880_12912	ACAAACCTACAAGGTGGTTCCAGTTCTGTATA	ACAAACCUACAAGGUGGUUCCAGUUCUGUAUA	TATACAGAACTGGAACCACCTTGTAGGTTTGT	UAUACAGAACUGGAACCACCUUGUAGGUUUGU	40.62
south_gRNA_430_14951_14983	AAAGTCTAGCCTTACCCCATTTATTAAATGGA	AAAGUCUAGCCUUACCCCAUUUAUUAAAUGGA	TCCATTTAATAAATGGGGTAAGGCTAGACTTT	UCCAUUUAAUAAAUGGGGUAAGGCUAGACUUU	34.38
south_gRNA_74_6410_6442	south_gRNA_303_14645_14677	CGGGTTTGACAGTTTGAAAAGCAACATTGTTA	CGGGUUUGACAGUUUGAAAAGCAACAUUGUUA	TAACAATGTTGCTTTTCAAACTGTCAAACCCG	UAACAAUGUUGCUUUUCAAACUGUCAAACCCG	37.5
south_gRNA_395_14866_14898	GCCACCATCGTAACAATCAAAGTACTTATCAA	GCCACCAUCGUAACAAUCAAAGUACUUAUCAA	TTGATAAGTACTTTGATTGTTACGATGGTGGC	UUGAUAAGUACUUUGAUUGUUACGAUGGUGGC	37.5
south_gRNA_1053_26180_26212	GCACGCTAGTAGTCGTCGTCGGTTCATCATAA	GCACGCUAGUAGUCGUCGUCGGUUCAUCAUAA	TTATGATGAACCGACGACGACTACTAGCGTGC	UUAUGAUGAACCGACGACGACUACUAGCGUGC	50
south_gRNA_89_10804_10836	ACGGCAATTCCAGTTTGAGCAGAAAGAGGTCC	ACGGCAAUUCCAGUUUGAGCAGAAAGAGGUCC	GGACCTCTTTCTGCTCAAACTGGAATTGCCGT	GGACCUCUUUCUGCUCAAACUGGAAUUGCCGU	50
south_gRNA_1557_29590_29622	TTCATTCTGCACAAGAGTAGACTATATATCGT	UUCAUUCUGCACAAGAGUAGACUAUAUAUCGU	ACGATATATAGTCTACTCTTGTGCAGAATGAA	ACGAUAUAUAGUCUACUCUUGUGCAGAAUGAA	34.38
south_gRNA_114_12304_12336	TTTGCCCTCTTGTCCTCAGATCTAGCCTGTTT	UUUGCCCUCUUGUCCUCAGAUCUAGCCUGUUU	AAACAGGCTAGATCTGAGGACAAGAGGGCAAA	AAACAGGCUAGAUCUGAGGACAAGAGGGCAAA	46.88
south_gRNA_500_15053_15085	TAATGGCATACTTAAGATTCATTTGAGTTATA	UAAUGGCAUACUUAAGAUUCAUUUGAGUUAUA	TATAACTCAAATGAATCTTAAGTATGCCATTA	UAUAACUCAAAUGAAUCUUAAGUAUGCCAUUA	25
south_gRNA_93_11432_11464	CATGGAAATGGCTTGATCTAAAGCATTACCAT	CAUGGAAAUGGCUUGAUCUAAAGCAUUACCAU	ATGGTAATGCTTTAGATCAAGCCATTTCCATG	AUGGUAAUGCUUUAGAUCAAGCCAUUUCCAUG	37.5
south_gRNA_1570_29603_29635	GTAGTTACGAGAATTCATTCTGCACAAGAGTA	GUAGUUACGAGAAUUCAUUCUGCACAAGAGUA	TACTCTTGTGCAGAATGAATTCTCGTAACTAC	UACUCUUGUGCAGAAUGAAUUCUCGUAACUAC	37.5
south_gRNA_1666_29770_29802	GGCTCTTCCATATAGGCAGCTCTCCCTAGCAT	GGCUCUUCCAUAUAGGCAGCUCUCCCUAGCAU	ATGCTAGGGAGAGCTGCCTATATGGAAGAGCC	AUGCUAGGGAGAGCUGCCUAUAUGGAAGAGCC	53.12
south_gRNA_1040_25497_25529	AGCCATCCGAAAGGGAGTGAGGCTTGTATCGG	AGCCAUCCGAAAGGGAGUGAGGCUUGUAUCGG	CCGATACAAGCCTCACTCCCTTTCGGATGGCT	CCGAUACAAGCCUCACUCCCUUUCGGAUGGCU	56.25
south_gRNA_658_15846_15878	CAAAATTCATGAGGTCCTTTAGTAAGGTCAGT	CAAAAUUCAUGAGGUCCUUUAGUAAGGUCAGU	ACTGACCTTACTAAAGGACCTCATGAATTTTG	ACUGACCUUACUAAAGGACCUCAUGAAUUUUG	37.5
south_gRNA_1451_29005_29037	GAAGCCTCAGCAGCAGATTTCTTAGTGACAGT	GAAGCCUCAGCAGCAGAUUUCUUAGUGACAGU	ACTGTCACTAAGAAATCTGCTGCTGAGGCTTC	ACUGUCACUAAGAAAUCUGCUGCUGAGGCUUC	46.88
south_gRNA_760_16996_17028	GCTAGAAAACTCATCTGAGATATTGAGTGTTG	GCUAGAAAACUCAUCUGAGAUAUUGAGUGUUG	CAACACTCAATATCTCAGATGAGTTTTCTAGC	CAACACUCAAUAUCUCAGAUGAGUUUUCUAGC	37.5
south_gRNA_1105_26265_26297	AGTACGCTATTAACTATTAACGTACCTGTCTC	AGUACGCUAUUAACUAUUAACGUACCUGUCUC	GAGACAGGTACGTTAATAGTTAATAGCGTACT	GAGACAGGUACGUUAAUAGUUAAUAGCGUACU	37.5
south_gRNA_1118_26278_26310	AGCAAGAAAAAGAAGTACGCTATTAACTATTA	AGCAAGAAAAAGAAGUACGCUAUUAACUAUUA	TAATAGTTAATAGCGTACTTCTTTTTCTTGCT	UAAUAGUUAAUAGCGUACUUCUUUUUCUUGCU	28.12
south_gRNA_1580_29657_29689	ACTGATTAAAGATTGCTATGTGAGATTAAAGT	ACUGAUUAAAGAUUGCUAUGUGAGAUUAAAGU	ACTTTAATCTCACATAGCAATCTTTAATCAGT	ACUUUAAUCUCACAUAGCAAUCUUUAAUCAGU	28.12
south_gRNA_660_15848_15880	AGCAAAATTCATGAGGTCCTTTAGTAAGGTCA	AGCAAAAUUCAUGAGGUCCUUUAGUAAGGUCA	TGACCTTACTAAAGGACCTCATGAATTTTGCT	UGACCUUACUAAAGGACCUCAUGAAUUUUGCU	37.5
south_gRNA_1431_28985_29017	CTTAGTGACAGTTTGGCCTTGTTGTTGTTGGC	CUUAGUGACAGUUUGGCCUUGUUGUUGUUGGC	GCCAACAACAACAAGGCCAAACTGTCACTAAG	GCCAACAACAACAAGGCCAAACUGUCACUAAG	46.88
south_gRNA_713_16195_16227	TGTATGCGGTGTGTACATAGCCTCATAAAACT	UGUAUGCGGUGUGUACAUAGCCUCAUAAAACU	AGTTTTATGAGGCTATGTACACACCGCATACA	AGUUUUAUGAGGCUAUGUACACACCGCAUACA	40.62
south_gRNA_1_54_86	south_gRNA_1177_26337_26369	TACGCACACAATCGAAGCGCAGTAAGGATGGC	UACGCACACAAUCGAAGCGCAGUAAGGAUGGC	GCCATCCTTACTGCGCTTCGATTGTGTGCGTA	GCCAUCCUUACUGCGCUUCGAUUGUGUGCGUA	53.12
south_gRNA_635_15823_15855	south_gRNA_1638_29715_29747	CTCCGCGTGGCCTCGGTGAAAATGTGGTGGCT	CUCCGCGUGGCCUCGGUGAAAAUGUGGUGGCU	AGCCACCACATTTTCACCGAGGCCACGCGGAG	AGCCACCACAUUUUCACCGAGGCCACGCGGAG	62.5
south_gRNA_19_189_221	ATCGGCTGCAACACGGACGAAACCGTAAGCAG	AUCGGCUGCAACACGGACGAAACCGUAAGCAG	CTGCTTACGGTTTCGTCCGTGTTGCAGCCGAT	CUGCUUACGGUUUCGUCCGUGUUGCAGCCGAU	56.25
south_gRNA_913_20306_20338	AATCTCCATAAACGATATGTTCGAAGGCATAG	AAUCUCCAUAAACGAUAUGUUCGAAGGCAUAG	CTATGCCTTCGAACATATCGTTTATGGAGATT	CUAUGCCUUCGAACAUAUCGUUUAUGGAGAUU	37.5
south_gRNA_327_14701_14733	TTCCTTAAAGAAACCCTTAGACACAGCAAAGT	UUCCUUAAAGAAACCCUUAGACACAGCAAAGU	ACTTTGCTGTGTCTAAGGGTTTCTTTAAGGAA	ACUUUGCUGUGUCUAAGGGUUUCUUUAAGGAA	37.5
south_gRNA_92_11431_11463	ATGGAAATGGCTTGATCTAAAGCATTACCATA	AUGGAAAUGGCUUGAUCUAAAGCAUUACCAUA	TATGGTAATGCTTTAGATCAAGCCATTTCCAT	UAUGGUAAUGCUUUAGAUCAAGCCAUUUCCAU	34.38
south_gRNA_491_15044_15076	ACTTAAGATTCATTTGAGTTATAGTAGGGATG	ACUUAAGAUUCAUUUGAGUUAUAGUAGGGAUG	CATCCCTACTATAACTCAAATGAATCTTAAGT	CAUCCCUACUAUAACUCAAAUGAAUCUUAAGU	31.25
south_gRNA_382_14853_14885	CAATCAAAGTACTTATCAACAACTTCAACTAC	CAAUCAAAGUACUUAUCAACAACUUCAACUAC	GTAGTTGAAGTTGTTGATAAGTACTTTGATTG	GUAGUUGAAGUUGUUGAUAAGUACUUUGAUUG	31.25
south_gRNA_867_17573_17605	AAACCAAAGCACTCACAGTGTCAACAATTTCA	AAACCAAAGCACUCACAGUGUCAACAAUUUCA	TGAAATTGTTGACACTGTGAGTGCTTTGGTTT	UGAAAUUGUUGACACUGUGAGUGCUUUGGUUU	37.5
south_gRNA_206_13457_13489	CTGCACTTACACCGCAAACCCGTTTAAAAACG	CUGCACUUACACCGCAAACCCGUUUAAAAACG	CGTTTTTAAACGGGTTTGCGGTGTAAGTGCAG	CGUUUUUAAACGGGUUUGCGGUGUAAGUGCAG	46.88
south_gRNA_1538_29363_29395	south_gRNA_1302_27797_27829	AGCATAATTAAAACAAGGAATAGCAGAAAGGC	AGCAUAAUUAAAACAAGGAAUAGCAGAAAGGC	GCCTTTCTGCTATTCCTTGTTTTAATTATGCT	GCCUUUCUGCUAUUCCUUGUUUUAAUUAUGCU	34.38
south_gRNA_69_6405_6437	south_gRNA_1362_28667_28699	TGGTGTATTCAAGGCTCCCTCAGTTGCAACCC	UGGUGUAUUCAAGGCUCCCUCAGUUGCAACCC	GGGTTGCAACTGAGGGAGCCTTGAATACACCA	GGGUUGCAACUGAGGGAGCCUUGAAUACACCA	53.12
south_gRNA_1169_26329_26361	CAATCGAAGCGCAGTAAGGATGGCTAGTGTAA	CAAUCGAAGCGCAGUAAGGAUGGCUAGUGUAA	TTACACTAGCCATCCTTACTGCGCTTCGATTG	UUACACUAGCCAUCCUUACUGCGCUUCGAUUG	46.88
south_gRNA_1127_26287_26319	TACCACGAAAGCAAGAAAAAGAAGTACGCTAT	UACCACGAAAGCAAGAAAAAGAAGUACGCUAU	ATAGCGTACTTCTTTTTCTTGCTTTCGTGGTA	AUAGCGUACUUCUUUUUCUUGCUUUCGUGGUA	37.5
south_gRNA_383_14854_14886	ACAATCAAAGTACTTATCAACAACTTCAACTA	ACAAUCAAAGUACUUAUCAACAACUUCAACUA	TAGTTGAAGTTGTTGATAAGTACTTTGATTGT	UAGUUGAAGUUGUUGAUAAGUACUUUGAUUGU	28.12
south_gRNA_1145_26305_26337	TAGTGTAACTAGCAAGAATACCACGAAAGCAA	UAGUGUAACUAGCAAGAAUACCACGAAAGCAA	TTGCTTTCGTGGTATTCTTGCTAGTTACACTA	UUGCUUUCGUGGUAUUCUUGCUAGUUACACUA	37.5
south_gRNA_1255_27176_27208	GAAACATCTGTTGTCACTTACTGTACAAGCAA	GAAACAUCUGUUGUCACUUACUGUACAAGCAA	TTGCTTGTACAGTAAGTGACAACAGATGTTTC	UUGCUUGUACAGUAAGUGACAACAGAUGUUUC	37.5
south_gRNA_228_13479_13511	GTGCCGCACGGTGTAAGACGGGCTGCACTTAC	GUGCCGCACGGUGUAAGACGGGCUGCACUUAC	GTAAGTGCAGCCCGTCTTACACCGTGCGGCAC	GUAAGUGCAGCCCGUCUUACACCGUGCGGCAC	62.5
south_gRNA_1584_29661_29693	ACACACTGATTAAAGATTGCTATGTGAGATTA	ACACACUGAUUAAAGAUUGCUAUGUGAGAUUA	TAATCTCACATAGCAATCTTTAATCAGTGTGT	UAAUCUCACAUAGCAAUCUUUAAUCAGUGUGU	31.25
south_gRNA_1373_28746_28778	TTGGCAATGTTGTTCCTTGAGGAAGTTGTAGC	UUGGCAAUGUUGUUCCUUGAGGAAGUUGUAGC	GCTACAACTTCCTCAAGGAACAACATTGCCAA	GCUACAACUUCCUCAAGGAACAACAUUGCCAA	43.75
south_gRNA_378_14812_14844	TTGTCTGATATCACACATTGTTGGTAGATTAT	UUGUCUGAUAUCACACAUUGUUGGUAGAUUAU	ATAATCTACCAACAATGTGTGATATCAGACAA	AUAAUCUACCAACAAUGUGUGAUAUCAGACAA	31.25
south_gRNA_70_6406_6438	south_gRNA_731_16824_16856	south_gRNA_1267_27189_27221	AAGTCAACGAGATGAAACATCTGTTGTCACTT	AAGUCAACGAGAUGAAACAUCUGUUGUCACUU	AAGTGACAACAGATGTTTCATCTCGTTGACTT	AAGUGACAACAGAUGUUUCAUCUCGUUGACUU	37.5
south_gRNA_454_14975_15007	CCTCATAACTCATTGAATCATAATAAAGTCTA	CCUCAUAACUCAUUGAAUCAUAAUAAAGUCUA	TAGACTTTATTATGATTCAATGAGTTATGAGG	UAGACUUUAUUAUGAUUCAAUGAGUUAUGAGG	28.12
south_gRNA_771_17007_17039	TTTGCAACATTGCTAGAAAACTCATCTGAGAT	UUUGCAACAUUGCUAGAAAACUCAUCUGAGAU	ATCTCAGATGAGTTTTCTAGCAATGTTGCAAA	AUCUCAGAUGAGUUUUCUAGCAAUGUUGCAAA	34.38
south_gRNA_1384_28757_28789	south_gRNA_673_16035_16067	TCCTGATTAGGATGTTTAGTAAGTGGGTAAGC	UCCUGAUUAGGAUGUUUAGUAAGUGGGUAAGC	GCTTACCCACTTACTAAACATCCTAATCAGGA	GCUUACCCACUUACUAAACAUCCUAAUCAGGA	40.62
south_gRNA_1095_26255_26287	TAACTATTAACGTACCTGTCTCTTCCGAAACG	UAACUAUUAACGUACCUGUCUCUUCCGAAACG	CGTTTCGGAAGAGACAGGTACGTTAATAGTTA	CGUUUCGGAAGAGACAGGUACGUUAAUAGUUA	40.62
south_gRNA_337_14711_14743	CAGAACTTCCTTCCTTAAAGAAACCCTTAGAC	CAGAACUUCCUUCCUUAAAGAAACCCUUAGAC	GTCTAAGGGTTTCTTTAAGGAAGGAAGTTCTG	GUCUAAGGGUUUCUUUAAGGAAGGAAGUUCUG	40.62
south_gRNA_720_16620_16652	TTGAGCGTTTCTGCTGCAAAAAGCTTGAGTCT	UUGAGCGUUUCUGCUGCAAAAAGCUUGAGUCU	AGACTCAAGCTTTTTGCAGCAGAAACGCTCAA	AGACUCAAGCUUUUUGCAGCAGAAACGCUCAA	43.75
south_gRNA_1691_29795_29827	south_gRNA_776_17012_17044	GATAATTTGCAACATTGCTAGAAAACTCATCT	GAUAAUUUGCAACAUUGCUAGAAAACUCAUCU	AGATGAGTTTTCTAGCAATGTTGCAAATTATC	AGAUGAGUUUUCUAGCAAUGUUGCAAAUUAUC	31.25
south_gRNA_29_233_265	CTTACCTTTCGGTCACACCCGGACAAAACCTA	CUUACCUUUCGGUCACACCCGGACAAAACCUA	TAGGTTTTGTCCGGGTGTGACCGAAAGGTAAG	UAGGUUUUGUCCGGGUGUGACCGAAAGGUAAG	50
south_gRNA_1331_28408_28440	AGAGCGGTGAACCAAGACGCAGTATTATTGGG	AGAGCGGUGAACCAAGACGCAGUAUUAUUGGG	CCCAATAATACTGCGTCTTGGTTCACCGCTCT	CCCAAUAAUACUGCGUCUUGGUUCACCGCUCU	50
south_gRNA_256_13507_13539	CCTGTATACGACATCAGTACTAGTGCCTGTGC	CCUGUAUACGACAUCAGUACUAGUGCCUGUGC	GCACAGGCACTAGTACTGATGTCGTATACAGG	GCACAGGCACUAGUACUGAUGUCGUAUACAGG	50
south_gRNA_286_14410_14442	south_gRNA_1203_26363_26395	GACTCACGTTAACAATATTGCAGCAGTACGCA	GACUCACGUUAACAAUAUUGCAGCAGUACGCA	TGCGTACTGCTGCAATATTGTTAACGTGAGTC	UGCGUACUGCUGCAAUAUUGUUAACGUGAGUC	43.75
south_gRNA_153_13144_13176	GTACCAGTGTGTGTACACAACATCTTAACACA	GUACCAGUGUGUGUACACAACAUCUUAACACA	TGTGTTAAGATGTTGTGTACACACACTGGTAC	UGUGUUAAGAUGUUGUGUACACACACUGGUAC	40.62
south_gRNA_613_15446_15478	TTCCACCTGGTTTAACATATAGTGAACCGCCA	UUCCACCUGGUUUAACAUAUAGUGAACCGCCA	TGGCGGTTCACTATATGTTAAACCAGGTGGAA	UGGCGGUUCACUAUAUGUUAAACCAGGUGGAA	43.75
south_gRNA_21_191_223	TGATCGGCTGCAACACGGACGAAACCGTAAGC	UGAUCGGCUGCAACACGGACGAAACCGUAAGC	GCTTACGGTTTCGTCCGTGTTGCAGCCGATCA	GCUUACGGUUUCGUCCGUGUUGCAGCCGAUCA	56.25
south_gRNA_1204_26364_26396	AGACTCACGTTAACAATATTGCAGCAGTACGC	AGACUCACGUUAACAAUAUUGCAGCAGUACGC	GCGTACTGCTGCAATATTGTTAACGTGAGTCT	GCGUACUGCUGCAAUAUUGUUAACGUGAGUCU	43.75
south_gRNA_782_17018_17050	south_gRNA_1602_29679_29711	CAAGTCCTCCCTAATGTTACACACTGATTAAA	CAAGUCCUCCCUAAUGUUACACACUGAUUAAA	TTTAATCAGTGTGTAACATTAGGGAGGACTTG	UUUAAUCAGUGUGUAACAUUAGGGAGGACUUG	37.5
south_gRNA_1536_29361_29393	south_gRNA_438_14959_14991	ATCATAATAAAGTCTAGCCTTACCCCATTTAT	AUCAUAAUAAAGUCUAGCCUUACCCCAUUUAU	ATAAATGGGGTAAGGCTAGACTTTATTATGAT	AUAAAUGGGGUAAGGCUAGACUUUAUUAUGAU	31.25
south_gRNA_1372_28745_28777	TGGCAATGTTGTTCCTTGAGGAAGTTGTAGCA	UGGCAAUGUUGUUCCUUGAGGAAGUUGUAGCA	TGCTACAACTTCCTCAAGGAACAACATTGCCA	UGCUACAACUUCCUCAAGGAACAACAUUGCCA	43.75
south_gRNA_298_14608_14640	TGCAGCTACTGAAAAGCACGTAGTGCGTTTAT	UGCAGCUACUGAAAAGCACGUAGUGCGUUUAU	ATAAACGCACTACGTGCTTTTCAGTAGCTGCA	AUAAACGCACUACGUGCUUUUCAGUAGCUGCA	43.75
south_gRNA_894_19569_19601	TTCCAGAGGTTATAAGTATCAAATTGTTTGTA	UUCCAGAGGUUAUAAGUAUCAAAUUGUUUGUA	TACAAACAATTTGATACTTATAACCTCTGGAA	UACAAACAAUUUGAUACUUAUAACCUCUGGAA	28.12
south_gRNA_182_13377_13409	TACAGCCATAACCTTTCCACATACCGCAGACG	UACAGCCAUAACCUUUCCACAUACCGCAGACG	CGTCTGCGGTATGTGGAAAGGTTATGGCTGTA	CGUCUGCGGUAUGUGGAAAGGUUAUGGCUGUA	50
south_gRNA_947_23945_23977	TATTTGTGAAAAATTAAAACCACCAAAATCTT	UAUUUGUGAAAAAUUAAAACCACCAAAAUCUU	AAGATTTTGGTGGTTTTAATTTTTCACAAATA	AAGAUUUUGGUGGUUUUAAUUUUUCACAAAUA	21.88
south_gRNA_39_243_275	GGCTCTCCATCTTACCTTTCGGTCACACCCGG	GGCUCUCCAUCUUACCUUUCGGUCACACCCGG	CCGGGTGTGACCGAAAGGTAAGATGGAGAGCC	CCGGGUGUGACCGAAAGGUAAGAUGGAGAGCC	59.38
south_gRNA_1268_27501_27533	TGAAATGGTGAATTGCCCTCGTATGTTCCAGA	UGAAAUGGUGAAUUGCCCUCGUAUGUUCCAGA	TCTGGAACATACGAGGGCAATTCACCATTTCA	UCUGGAACAUACGAGGGCAAUUCACCAUUUCA	43.75
south_gRNA_1026_25376_25408	TCATAAACAAATCCATAAGTTCGTTTATGTGT	UCAUAAACAAAUCCAUAAGUUCGUUUAUGUGU	ACACATAAACGAACTTATGGATTTGTTTATGA	ACACAUAAACGAACUUAUGGAUUUGUUUAUGA	28.12
south_gRNA_1007_25097_25129	south_gRNA_186_13381_13413	CAACTACAGCCATAACCTTTCCACATACCGCA	CAACUACAGCCAUAACCUUUCCACAUACCGCA	TGCGGTATGTGGAAAGGTTATGGCTGTAGTTG	UGCGGUAUGUGGAAAGGUUAUGGCUGUAGUUG	46.88
south_gRNA_410_14881_14913	GTTAGCATTAATACAGCCACCATCGTAACAAT	GUUAGCAUUAAUACAGCCACCAUCGUAACAAU	ATTGTTACGATGGTGGCTGTATTAATGCTAAC	AUUGUUACGAUGGUGGCUGUAUUAAUGCUAAC	37.5
south_gRNA_305_14647_14679	ACCGGGTTTGACAGTTTGAAAAGCAACATTGT	ACCGGGUUUGACAGUUUGAAAAGCAACAUUGU	ACAATGTTGCTTTTCAAACTGTCAAACCCGGT	ACAAUGUUGCUUUUCAAACUGUCAAACCCGGU	40.62
south_gRNA_696_16058_16090	ACAAATGAAAGACATCAGCATACTCCTGATTA	ACAAAUGAAAGACAUCAGCAUACUCCUGAUUA	TAATCAGGAGTATGCTGATGTCTTTCATTTGT	UAAUCAGGAGUAUGCUGAUGUCUUUCAUUUGU	34.38
south_gRNA_1218_26571_26603	TAGGAAACCTATTACTAGGTTCCATTGTTCAA	UAGGAAACCUAUUACUAGGUUCCAUUGUUCAA	TTGAACAATGGAACCTAGTAATAGGTTTCCTA	UUGAACAAUGGAACCUAGUAAUAGGUUUCCUA	34.38
south_gRNA_146_12893_12925	AGGTGTGTCTGTAACAAACCTACAAGGTGGTT	AGGUGUGUCUGUAACAAACCUACAAGGUGGUU	AACCACCTTGTAGGTTTGTTACAGACACACCT	AACCACCUUGUAGGUUUGUUACAGACACACCU	43.75
south_gRNA_1591_29668_29700	TAATGTTACACACTGATTAAAGATTGCTATGT	UAAUGUUACACACUGAUUAAAGAUUGCUAUGU	ACATAGCAATCTTTAATCAGTGTGTAACATTA	ACAUAGCAAUCUUUAAUCAGUGUGUAACAUUA	28.12
south_gRNA_233_13484_13516	TGCCTGTGCCGCACGGTGTAAGACGGGCTGCA	UGCCUGUGCCGCACGGUGUAAGACGGGCUGCA	TGCAGCCCGTCTTACACCGTGCGGCACAGGCA	UGCAGCCCGUCUUACACCGUGCGGCACAGGCA	65.62
south_gRNA_360_14735_14767	south_gRNA_225_13476_13508	CCGCACGGTGTAAGACGGGCTGCACTTACACC	CCGCACGGUGUAAGACGGGCUGCACUUACACC	GGTGTAAGTGCAGCCCGTCTTACACCGTGCGG	GGUGUAAGUGCAGCCCGUCUUACACCGUGCGG	62.5
south_gRNA_805_17195_17227	south_gRNA_405_14876_14908	CATTAATACAGCCACCATCGTAACAATCAAAG	CAUUAAUACAGCCACCAUCGUAACAAUCAAAG	CTTTGATTGTTACGATGGTGGCTGTATTAATG	CUUUGAUUGUUACGAUGGUGGCUGUAUUAAUG	37.5
south_gRNA_914_20307_20339	AAATCTCCATAAACGATATGTTCGAAGGCATA	AAAUCUCCAUAAACGAUAUGUUCGAAGGCAUA	TATGCCTTCGAACATATCGTTTATGGAGATTT	UAUGCCUUCGAACAUAUCGUUUAUGGAGAUUU	34.38
south_gRNA_323_14697_14729	TTAAAGAAACCCTTAGACACAGCAAAGTCATA	UUAAAGAAACCCUUAGACACAGCAAAGUCAUA	TATGACTTTGCTGTGTCTAAGGGTTTCTTTAA	UAUGACUUUGCUGUGUCUAAGGGUUUCUUUAA	34.38
south_gRNA_832_17269_17301	ATACTGTTCTAATGTTGAATTCACTTTGAATT	AUACUGUUCUAAUGUUGAAUUCACUUUGAAUU	AATTCAAAGTGAATTCAACATTAGAACAGTAT	AAUUCAAAGUGAAUUCAACAUUAGAACAGUAU	25
south_gRNA_1068_26195_26227	CTTGTGCTTACAAAGGCACGCTAGTAGTCGTC	CUUGUGCUUACAAAGGCACGCUAGUAGUCGUC	GACGACTACTAGCGTGCCTTTGTAAGCACAAG	GACGACUACUAGCGUGCCUUUGUAAGCACAAG	50
south_gRNA_829_17266_17298	CTGTTCTAATGTTGAATTCACTTTGAATTTAT	CUGUUCUAAUGUUGAAUUCACUUUGAAUUUAU	ATAAATTCAAAGTGAATTCAACATTAGAACAG	AUAAAUUCAAAGUGAAUUCAACAUUAGAACAG	25
south_gRNA_1641_29718_29750	GTACTCCGCGTGGCCTCGGTGAAAATGTGGTG	GUACUCCGCGUGGCCUCGGUGAAAAUGUGGUG	CACCACATTTTCACCGAGGCCACGCGGAGTAC	CACCACAUUUUCACCGAGGCCACGCGGAGUAC	59.38
south_gRNA_531_15084_15116	CCAGCTACGGTGCGAGCTCTATTCTTTGCACT	CCAGCUACGGUGCGAGCUCUAUUCUUUGCACU	AGTGCAAAGAATAGAGCTCGCACCGTAGCTGG	AGUGCAAAGAAUAGAGCUCGCACCGUAGCUGG	53.12
south_gRNA_162_13350_13382	south_gRNA_1411_28851_28883	CCCTACTGCTGCCTGGAGTTGAATTTCTTGAA	CCCUACUGCUGCCUGGAGUUGAAUUUCUUGAA	TTCAAGAAATTCAACTCCAGGCAGCAGTAGGG	UUCAAGAAAUUCAACUCCAGGCAGCAGUAGGG	46.88
south_gRNA_357_14732_14764	south_gRNA_293_14500_14532	AGAGCTATGTAAGTTTACATCCTGATTATGTA	AGAGCUAUGUAAGUUUACAUCCUGAUUAUGUA	TACATAATCAGGATGTAAACTTACATAGCTCT	UACAUAAUCAGGAUGUAAACUUACAUAGCUCU	31.25
south_gRNA_1689_29793_29825	south_gRNA_523_15076_15108	GGTGCGAGCTCTATTCTTTGCACTAATGGCAT	GGUGCGAGCUCUAUUCUUUGCACUAAUGGCAU	ATGCCATTAGTGCAAAGAATAGAGCTCGCACC	AUGCCAUUAGUGCAAAGAAUAGAGCUCGCACC	46.88
south_gRNA_230_13481_13513	CTGTGCCGCACGGTGTAAGACGGGCTGCACTT	CUGUGCCGCACGGUGUAAGACGGGCUGCACUU	AAGTGCAGCCCGTCTTACACCGTGCGGCACAG	AAGUGCAGCCCGUCUUACACCGUGCGGCACAG	62.5
south_gRNA_826_17263_17295	TTCTAATGTTGAATTCACTTTGAATTTATCAA	UUCUAAUGUUGAAUUCACUUUGAAUUUAUCAA	TTGATAAATTCAAAGTGAATTCAACATTAGAA	UUGAUAAAUUCAAAGUGAAUUCAACAUUAGAA	21.88
south_gRNA_235_13486_13518	AGTGCCTGTGCCGCACGGTGTAAGACGGGCTG	AGUGCCUGUGCCGCACGGUGUAAGACGGGCUG	CAGCCCGTCTTACACCGTGCGGCACAGGCACT	CAGCCCGUCUUACACCGUGCGGCACAGGCACU	65.62
south_gRNA_922_20780_20812	south_gRNA_1615_29692_29724	GTGGTGGCTCTTTCAAGTCCTCCCTAATGTTA	GUGGUGGCUCUUUCAAGUCCUCCCUAAUGUUA	TAACATTAGGGAGGACTTGAAAGAGCCACCAC	UAACAUUAGGGAGGACUUGAAAGAGCCACCAC	46.88
south_gRNA_416_14937_14969	CCCCATTTATTAAATGGAAAACCAGCTGATTT	CCCCAUUUAUUAAAUGGAAAACCAGCUGAUUU	AAATCAGCTGGTTTTCCATTTAATAAATGGGG	AAAUCAGCUGGUUUUCCAUUUAAUAAAUGGGG	34.38
south_gRNA_684_16046_16078	CATCAGCATACTCCTGATTAGGATGTTTAGTA	CAUCAGCAUACUCCUGAUUAGGAUGUUUAGUA	TACTAAACATCCTAATCAGGAGTATGCTGATG	UACUAAACAUCCUAAUCAGGAGUAUGCUGAUG	37.5
south_gRNA_1578_29655_29687	TGATTAAAGATTGCTATGTGAGATTAAAGTTA	UGAUUAAAGAUUGCUAUGUGAGAUUAAAGUUA	TAACTTTAATCTCACATAGCAATCTTTAATCA	UAACUUUAAUCUCACAUAGCAAUCUUUAAUCA	25
south_gRNA_528_15081_15113	GCTACGGTGCGAGCTCTATTCTTTGCACTAAT	GCUACGGUGCGAGCUCUAUUCUUUGCACUAAU	ATTAGTGCAAAGAATAGAGCTCGCACCGTAGC	AUUAGUGCAAAGAAUAGAGCUCGCACCGUAGC	46.88
south_gRNA_1566_29599_29631	TTACGAGAATTCATTCTGCACAAGAGTAGACT	UUACGAGAAUUCAUUCUGCACAAGAGUAGACU	AGTCTACTCTTGTGCAGAATGAATTCTCGTAA	AGUCUACUCUUGUGCAGAAUGAAUUCUCGUAA	37.5
south_gRNA_1344_28513_28545	GTAGCTCTTCGGTAGTAGCCAATTTGGTCATC	GUAGCUCUUCGGUAGUAGCCAAUUUGGUCAUC	GATGACCAAATTGGCTACTACCGAAGAGCTAC	GAUGACCAAAUUGGCUACUACCGAAGAGCUAC	46.88
south_gRNA_809_17199_17231	south_gRNA_584_15171_15203	ACTACAGTAGCTCCTCTAGTGGCGGCTATTGA	ACUACAGUAGCUCCUCUAGUGGCGGCUAUUGA	TCAATAGCCGCCACTAGAGGAGCTACTGTAGT	UCAAUAGCCGCCACUAGAGGAGCUACUGUAGU	50
south_gRNA_307_14649_14681	TTACCGGGTTTGACAGTTTGAAAAGCAACATT	UUACCGGGUUUGACAGUUUGAAAAGCAACAUU	AATGTTGCTTTTCAAACTGTCAAACCCGGTAA	AAUGUUGCUUUUCAAACUGUCAAACCCGGUAA	37.5
south_gRNA_973_24614_24646	TTTAGTAGCAGCAAGATTAGCAGAAGCTCTGA	UUUAGUAGCAGCAAGAUUAGCAGAAGCUCUGA	TCAGAGCTTCTGCTAATCTTGCTGCTACTAAA	UCAGAGCUUCUGCUAAUCUUGCUGCUACUAAA	40.62
south_gRNA_1192_26352_26384	ACAATATTGCAGCAGTACGCACACAATCGAAG	ACAAUAUUGCAGCAGUACGCACACAAUCGAAG	CTTCGATTGTGTGCGTACTGCTGCAATATTGT	CUUCGAUUGUGUGCGUACUGCUGCAAUAUUGU	43.75
south_gRNA_371_14805_14837	ATATCACACATTGTTGGTAGATTATAACGATA	AUAUCACACAUUGUUGGUAGAUUAUAACGAUA	TATCGTTATAATCTACCAACAATGTGTGATAT	UAUCGUUAUAAUCUACCAACAAUGUGUGAUAU	28.12
south_gRNA_647_15835_15867	AGGTCCTTTAGTAAGGTCAGTCTCAGTCCAAC	AGGUCCUUUAGUAAGGUCAGUCUCAGUCCAAC	GTTGGACTGAGACTGACCTTACTAAAGGACCT	GUUGGACUGAGACUGACCUUACUAAAGGACCU	46.88
south_gRNA_1382_28755_28787	south_gRNA_520_15073_15105	GCGAGCTCTATTCTTTGCACTAATGGCATACT	GCGAGCUCUAUUCUUUGCACUAAUGGCAUACU	AGTATGCCATTAGTGCAAAGAATAGAGCTCGC	AGUAUGCCAUUAGUGCAAAGAAUAGAGCUCGC	43.75
south_gRNA_1435_28989_29021	ATTTCTTAGTGACAGTTTGGCCTTGTTGTTGT	AUUUCUUAGUGACAGUUUGGCCUUGUUGUUGU	ACAACAACAAGGCCAAACTGTCACTAAGAAAT	ACAACAACAAGGCCAAACUGUCACUAAGAAAU	37.5
south_gRNA_340_14714_14746	CAACAGAACTTCCTTCCTTAAAGAAACCCTTA	CAACAGAACUUCCUUCCUUAAAGAAACCCUUA	TAAGGGTTTCTTTAAGGAAGGAAGTTCTGTTG	UAAGGGUUUCUUUAAGGAAGGAAGUUCUGUUG	37.5
south_gRNA_868_17574_17606	TAAACCAAAGCACTCACAGTGTCAACAATTTC	UAAACCAAAGCACUCACAGUGUCAACAAUUUC	GAAATTGTTGACACTGTGAGTGCTTTGGTTTA	GAAAUUGUUGACACUGUGAGUGCUUUGGUUUA	37.5
south_gRNA_1023_25373_25405	TAAACAAATCCATAAGTTCGTTTATGTGTAAT	UAAACAAAUCCAUAAGUUCGUUUAUGUGUAAU	ATTACACATAAACGAACTTATGGATTTGTTTA	AUUACACAUAAACGAACUUAUGGAUUUGUUUA	25
south_gRNA_1619_29696_29728	AAATGTGGTGGCTCTTTCAAGTCCTCCCTAAT	AAAUGUGGUGGCUCUUUCAAGUCCUCCCUAAU	ATTAGGGAGGACTTGAAAGAGCCACCACATTT	AUUAGGGAGGACUUGAAAGAGCCACCACAUUU	43.75
south_gRNA_1650_29733_29765	ACTGTACACTCGATCGTACTCCGCGTGGCCTC	ACUGUACACUCGAUCGUACUCCGCGUGGCCUC	GAGGCCACGCGGAGTACGATCGAGTGTACAGT	GAGGCCACGCGGAGUACGAUCGAGUGUACAGU	59.38
south_gRNA_1126_26286_26318	ACCACGAAAGCAAGAAAAAGAAGTACGCTATT	ACCACGAAAGCAAGAAAAAGAAGUACGCUAUU	AATAGCGTACTTCTTTTTCTTGCTTTCGTGGT	AAUAGCGUACUUCUUUUUCUUGCUUUCGUGGU	37.5
south_gRNA_216_13467_13499	GTAAGACGGGCTGCACTTACACCGCAAACCCG	GUAAGACGGGCUGCACUUACACCGCAAACCCG	CGGGTTTGCGGTGTAAGTGCAGCCCGTCTTAC	CGGGUUUGCGGUGUAAGUGCAGCCCGUCUUAC	59.38
south_gRNA_208_13459_13491	GGCTGCACTTACACCGCAAACCCGTTTAAAAA	GGCUGCACUUACACCGCAAACCCGUUUAAAAA	TTTTTAAACGGGTTTGCGGTGTAAGTGCAGCC	UUUUUAAACGGGUUUGCGGUGUAAGUGCAGCC	46.88
south_gRNA_1402_28806_28838	GTGATGAGGAACGAGAAGAGGCTTGACTGCCG	GUGAUGAGGAACGAGAAGAGGCUUGACUGCCG	CGGCAGTCAAGCCTCTTCTCGTTCCTCATCAC	CGGCAGUCAAGCCUCUUCUCGUUCCUCAUCAC	56.25
south_gRNA_98_11437_11469	GCCCACATGGAAATGGCTTGATCTAAAGCATT	GCCCACAUGGAAAUGGCUUGAUCUAAAGCAUU	AATGCTTTAGATCAAGCCATTTCCATGTGGGC	AAUGCUUUAGAUCAAGCCAUUUCCAUGUGGGC	43.75
south_gRNA_1178_26338_26370	GTACGCACACAATCGAAGCGCAGTAAGGATGG	GUACGCACACAAUCGAAGCGCAGUAAGGAUGG	CCATCCTTACTGCGCTTCGATTGTGTGCGTAC	CCAUCCUUACUGCGCUUCGAUUGUGUGCGUAC	53.12
south_gRNA_112_12216_12248	CATCACGGTCAAATTCAGATTTAGCCACATTC	CAUCACGGUCAAAUUCAGAUUUAGCCACAUUC	GAATGTGGCTAAATCTGAATTTGACCGTGATG	GAAUGUGGCUAAAUCUGAAUUUGACCGUGAUG	40.62
south_gRNA_532_15085_15117	ACCAGCTACGGTGCGAGCTCTATTCTTTGCAC	ACCAGCUACGGUGCGAGCUCUAUUCUUUGCAC	GTGCAAAGAATAGAGCTCGCACCGTAGCTGGT	GUGCAAAGAAUAGAGCUCGCACCGUAGCUGGU	53.12
south_gRNA_296_14606_14638	CAGCTACTGAAAAGCACGTAGTGCGTTTATCT	CAGCUACUGAAAAGCACGUAGUGCGUUUAUCU	AGATAAACGCACTACGTGCTTTTCAGTAGCTG	AGAUAAACGCACUACGUGCUUUUCAGUAGCUG	43.75
south_gRNA_1646_29723_29755	CGATCGTACTCCGCGTGGCCTCGGTGAAAATG	CGAUCGUACUCCGCGUGGCCUCGGUGAAAAUG	CATTTTCACCGAGGCCACGCGGAGTACGATCG	CAUUUUCACCGAGGCCACGCGGAGUACGAUCG	59.38
south_gRNA_994_24666_24698	south_gRNA_1088_26248_26280	TAACGTACCTGTCTCTTCCGAAACGAATGAGT	UAACGUACCUGUCUCUUCCGAAACGAAUGAGU	ACTCATTCGTTTCGGAAGAGACAGGTACGTTA	ACUCAUUCGUUUCGGAAGAGACAGGUACGUUA	43.75
south_gRNA_1100_26260_26292	GCTATTAACTATTAACGTACCTGTCTCTTCCG	GCUAUUAACUAUUAACGUACCUGUCUCUUCCG	CGGAAGAGACAGGTACGTTAATAGTTAATAGC	CGGAAGAGACAGGUACGUUAAUAGUUAAUAGC	40.62
south_gRNA_702_16184_16216	TGTACATAGCCTCATAAAACTCAGGTTCCCAA	UGUACAUAGCCUCAUAAAACUCAGGUUCCCAA	TTGGGAACCTGAGTTTTATGAGGCTATGTACA	UUGGGAACCUGAGUUUUAUGAGGCUAUGUACA	40.62
south_gRNA_1376_28749_28781	south_gRNA_1175_26335_26367	CGCACACAATCGAAGCGCAGTAAGGATGGCTA	CGCACACAAUCGAAGCGCAGUAAGGAUGGCUA	TAGCCATCCTTACTGCGCTTCGATTGTGTGCG	UAGCCAUCCUUACUGCGCUUCGAUUGUGUGCG	53.12
south_gRNA_492_15045_15077	TACTTAAGATTCATTTGAGTTATAGTAGGGAT	UACUUAAGAUUCAUUUGAGUUAUAGUAGGGAU	ATCCCTACTATAACTCAAATGAATCTTAAGTA	AUCCCUACUAUAACUCAAAUGAAUCUUAAGUA	28.12
south_gRNA_172_13367_13399	ACCTTTCCACATACCGCAGACGGTACAGACTG	ACCUUUCCACAUACCGCAGACGGUACAGACUG	CAGTCTGTACCGTCTGCGGTATGTGGAAAGGT	CAGUCUGUACCGUCUGCGGUAUGUGGAAAGGU	53.12
south_gRNA_1073_26233_26265	TTCCGAAACGAATGAGTACATAAGTTCGTACT	UUCCGAAACGAAUGAGUACAUAAGUUCGUACU	AGTACGAACTTATGTACTCATTCGTTTCGGAA	AGUACGAACUUAUGUACUCAUUCGUUUCGGAA	37.5
south_gRNA_365_14740_14772	south_gRNA_448_14969_15001	AACTCATTGAATCATAATAAAGTCTAGCCTTA	AACUCAUUGAAUCAUAAUAAAGUCUAGCCUUA	TAAGGCTAGACTTTATTATGATTCAATGAGTT	UAAGGCUAGACUUUAUUAUGAUUCAAUGAGUU	28.12
south_gRNA_397_14868_14900	CAGCCACCATCGTAACAATCAAAGTACTTATC	CAGCCACCAUCGUAACAAUCAAAGUACUUAUC	GATAAGTACTTTGATTGTTACGATGGTGGCTG	GAUAAGUACUUUGAUUGUUACGAUGGUGGCUG	40.62
south_gRNA_301_14643_14675	GGTTTGACAGTTTGAAAAGCAACATTGTTAGT	GGUUUGACAGUUUGAAAAGCAACAUUGUUAGU	ACTAACAATGTTGCTTTTCAAACTGTCAAACC	ACUAACAAUGUUGCUUUUCAAACUGUCAAACC	34.38
south_gRNA_441_14962_14994	TGAATCATAATAAAGTCTAGCCTTACCCCATT	UGAAUCAUAAUAAAGUCUAGCCUUACCCCAUU	AATGGGGTAAGGCTAGACTTTATTATGATTCA	AAUGGGGUAAGGCUAGACUUUAUUAUGAUUCA	34.38
south_gRNA_238_13489_13521	ACTAGTGCCTGTGCCGCACGGTGTAAGACGGG	ACUAGUGCCUGUGCCGCACGGUGUAAGACGGG	CCCGTCTTACACCGTGCGGCACAGGCACTAGT	CCCGUCUUACACCGUGCGGCACAGGCACUAGU	62.5
south_gRNA_498_15051_15083	ATGGCATACTTAAGATTCATTTGAGTTATAGT	AUGGCAUACUUAAGAUUCAUUUGAGUUAUAGU	ACTATAACTCAAATGAATCTTAAGTATGCCAT	ACUAUAACUCAAAUGAAUCUUAAGUAUGCCAU	28.12
south_gRNA_1084_26244_26276	GTACCTGTCTCTTCCGAAACGAATGAGTACAT	GUACCUGUCUCUUCCGAAACGAAUGAGUACAU	ATGTACTCATTCGTTTCGGAAGAGACAGGTAC	AUGUACUCAUUCGUUUCGGAAGAGACAGGUAC	43.75
south_gRNA_862_17568_17600	AAAGCACTCACAGTGTCAACAATTTCAGCAGG	AAAGCACUCACAGUGUCAACAAUUUCAGCAGG	CCTGCTGAAATTGTTGACACTGTGAGTGCTTT	CCUGCUGAAAUUGUUGACACUGUGAGUGCUUU	43.75
south_gRNA_201_13398_13430	GTTCGCGGAGTTGATCACAACTACAGCCATAA	GUUCGCGGAGUUGAUCACAACUACAGCCAUAA	TTATGGCTGTAGTTGTGATCAACTCCGCGAAC	UUAUGGCUGUAGUUGUGAUCAACUCCGCGAAC	46.88
south_gRNA_442_14963_14995	TTGAATCATAATAAAGTCTAGCCTTACCCCAT	UUGAAUCAUAAUAAAGUCUAGCCUUACCCCAU	ATGGGGTAAGGCTAGACTTTATTATGATTCAA	AUGGGGUAAGGCUAGACUUUAUUAUGAUUCAA	34.38
south_gRNA_449_14970_15002	TAACTCATTGAATCATAATAAAGTCTAGCCTT	UAACUCAUUGAAUCAUAAUAAAGUCUAGCCUU	AAGGCTAGACTTTATTATGATTCAATGAGTTA	AAGGCUAGACUUUAUUAUGAUUCAAUGAGUUA	28.12
south_gRNA_1639_29716_29748	ACTCCGCGTGGCCTCGGTGAAAATGTGGTGGC	ACUCCGCGUGGCCUCGGUGAAAAUGUGGUGGC	GCCACCACATTTTCACCGAGGCCACGCGGAGT	GCCACCACAUUUUCACCGAGGCCACGCGGAGU	62.5
south_gRNA_217_13468_13500	TGTAAGACGGGCTGCACTTACACCGCAAACCC	UGUAAGACGGGCUGCACUUACACCGCAAACCC	GGGTTTGCGGTGTAAGTGCAGCCCGTCTTACA	GGGUUUGCGGUGUAAGUGCAGCCCGUCUUACA	56.25
south_gRNA_396_14867_14899	AGCCACCATCGTAACAATCAAAGTACTTATCA	AGCCACCAUCGUAACAAUCAAAGUACUUAUCA	TGATAAGTACTTTGATTGTTACGATGGTGGCT	UGAUAAGUACUUUGAUUGUUACGAUGGUGGCU	37.5
south_gRNA_149_12896_12928	TTTAGGTGTGTCTGTAACAAACCTACAAGGTG	UUUAGGUGUGUCUGUAACAAACCUACAAGGUG	CACCTTGTAGGTTTGTTACAGACACACCTAAA	CACCUUGUAGGUUUGUUACAGACACACCUAAA	40.62
south_gRNA_837_17480_17512	ACACTGAATTGAAATATTCTGGTTCTAGTGTG	ACACUGAAUUGAAAUAUUCUGGUUCUAGUGUG	CACACTAGAACCAGAATATTTCAATTCAGTGT	CACACUAGAACCAGAAUAUUUCAAUUCAGUGU	34.38
south_gRNA_1622_29699_29731	TGAAAATGTGGTGGCTCTTTCAAGTCCTCCCT	UGAAAAUGUGGUGGCUCUUUCAAGUCCUCCCU	AGGGAGGACTTGAAAGAGCCACCACATTTTCA	AGGGAGGACUUGAAAGAGCCACCACAUUUUCA	46.88
south_gRNA_1434_28988_29020	TTTCTTAGTGACAGTTTGGCCTTGTTGTTGTT	UUUCUUAGUGACAGUUUGGCCUUGUUGUUGUU	AACAACAACAAGGCCAAACTGTCACTAAGAAA	AACAACAACAAGGCCAAACUGUCACUAAGAAA	37.5
south_gRNA_839_17514_17546	south_gRNA_988_24652_24684	south_gRNA_41_245_277	AAGGCTCTCCATCTTACCTTTCGGTCACACCC	AAGGCUCUCCAUCUUACCUUUCGGUCACACCC	GGGTGTGACCGAAAGGTAAGATGGAGAGCCTT	GGGUGUGACCGAAAGGUAAGAUGGAGAGCCUU	53.12
south_gRNA_553_15106_15138	CATAGTACTACAGATAGAGACACCAGCTACGG	CAUAGUACUACAGAUAGAGACACCAGCUACGG	CCGTAGCTGGTGTCTCTATCTGTAGTACTATG	CCGUAGCUGGUGUCUCUAUCUGUAGUACUAUG	46.88
south_gRNA_627_15506_15538	CAGCTTGACAAATGTTAAAAACACTATTAGCA	CAGCUUGACAAAUGUUAAAAACACUAUUAGCA	TGCTAATAGTGTTTTTAACATTTGTCAAGCTG	UGCUAAUAGUGUUUUUAACAUUUGUCAAGCUG	31.25
south_gRNA_623_15502_15534	TTGACAAATGTTAAAAACACTATTAGCATAAG	UUGACAAAUGUUAAAAACACUAUUAGCAUAAG	CTTATGCTAATAGTGTTTTTAACATTTGTCAA	CUUAUGCUAAUAGUGUUUUUAACAUUUGUCAA	25
south_gRNA_1664_29768_29800	CTCTTCCATATAGGCAGCTCTCCCTAGCATTG	CUCUUCCAUAUAGGCAGCUCUCCCUAGCAUUG	CAATGCTAGGGAGAGCTGCCTATATGGAAGAG	CAAUGCUAGGGAGAGCUGCCUAUAUGGAAGAG	50
south_gRNA_1148_26308_26340	GGCTAGTGTAACTAGCAAGAATACCACGAAAG	GGCUAGUGUAACUAGCAAGAAUACCACGAAAG	CTTTCGTGGTATTCTTGCTAGTTACACTAGCC	CUUUCGUGGUAUUCUUGCUAGUUACACUAGCC	43.75
south_gRNA_1087_26247_26279	AACGTACCTGTCTCTTCCGAAACGAATGAGTA	AACGUACCUGUCUCUUCCGAAACGAAUGAGUA	TACTCATTCGTTTCGGAAGAGACAGGTACGTT	UACUCAUUCGUUUCGGAAGAGACAGGUACGUU	43.75
south_gRNA_377_14811_14843	TGTCTGATATCACACATTGTTGGTAGATTATA	UGUCUGAUAUCACACAUUGUUGGUAGAUUAUA	TATAATCTACCAACAATGTGTGATATCAGACA	UAUAAUCUACCAACAAUGUGUGAUAUCAGACA	31.25
south_gRNA_1640_29717_29749	TACTCCGCGTGGCCTCGGTGAAAATGTGGTGG	UACUCCGCGUGGCCUCGGUGAAAAUGUGGUGG	CCACCACATTTTCACCGAGGCCACGCGGAGTA	CCACCACAUUUUCACCGAGGCCACGCGGAGUA	59.38
south_gRNA_177_13372_13404	CCATAACCTTTCCACATACCGCAGACGGTACA	CCAUAACCUUUCCACAUACCGCAGACGGUACA	TGTACCGTCTGCGGTATGTGGAAAGGTTATGG	UGUACCGUCUGCGGUAUGUGGAAAGGUUAUGG	50
south_gRNA_930_20868_20900	CCTGGTGCAACTCCTTTATCAGAACCAGCACC	CCUGGUGCAACUCCUUUAUCAGAACCAGCACC	GGTGCTGGTTCTGATAAAGGAGTTGCACCAGG	GGUGCUGGUUCUGAUAAAGGAGUUGCACCAGG	53.12
south_gRNA_953_23951_23983	TGGTAATATTTGTGAAAAATTAAAACCACCAA	UGGUAAUAUUUGUGAAAAAUUAAAACCACCAA	TTGGTGGTTTTAATTTTTCACAAATATTACCA	UUGGUGGUUUUAAUUUUUCACAAAUAUUACCA	25
south_gRNA_139_12886_12918	TCTGTAACAAACCTACAAGGTGGTTCCAGTTC	UCUGUAACAAACCUACAAGGUGGUUCCAGUUC	GAACTGGAACCACCTTGTAGGTTTGTTACAGA	GAACUGGAACCACCUUGUAGGUUUGUUACAGA	43.75
south_gRNA_1157_26317_26349	AGTAAGGATGGCTAGTGTAACTAGCAAGAATA	AGUAAGGAUGGCUAGUGUAACUAGCAAGAAUA	TATTCTTGCTAGTTACACTAGCCATCCTTACT	UAUUCUUGCUAGUUACACUAGCCAUCCUUACU	37.5
south_gRNA_215_13466_13498	TAAGACGGGCTGCACTTACACCGCAAACCCGT	UAAGACGGGCUGCACUUACACCGCAAACCCGU	ACGGGTTTGCGGTGTAAGTGCAGCCCGTCTTA	ACGGGUUUGCGGUGUAAGUGCAGCCCGUCUUA	56.25
south_gRNA_1681_29785_29817	south_gRNA_78_10472_10504	AAAACCAACACTACCACATGAACCATTAAGGA	AAAACCAACACUACCACAUGAACCAUUAAGGA	TCCTTAATGGTTCATGTGGTAGTGTTGGTTTT	UCCUUAAUGGUUCAUGUGGUAGUGUUGGUUUU	37.5
south_gRNA_1480_29152_29184	ATTTGCGGCCAATGTTTGTAATCAGTTCCTTG	AUUUGCGGCCAAUGUUUGUAAUCAGUUCCUUG	CAAGGAACTGATTACAAACATTGGCCGCAAAT	CAAGGAACUGAUUACAAACAUUGGCCGCAAAU	40.62
south_gRNA_1260_27182_27214	CGAGATGAAACATCTGTTGTCACTTACTGTAC	CGAGAUGAAACAUCUGUUGUCACUUACUGUAC	GTACAGTAAGTGACAACAGATGTTTCATCTCG	GUACAGUAAGUGACAACAGAUGUUUCAUCUCG	40.62
south_gRNA_1628_29705_29737	CCTCGGTGAAAATGTGGTGGCTCTTTCAAGTC	CCUCGGUGAAAAUGUGGUGGCUCUUUCAAGUC	GACTTGAAAGAGCCACCACATTTTCACCGAGG	GACUUGAAAGAGCCACCACAUUUUCACCGAGG	50
south_gRNA_1361_28666_28698	GGTGTATTCAAGGCTCCCTCAGTTGCAACCCA	GGUGUAUUCAAGGCUCCCUCAGUUGCAACCCA	TGGGTTGCAACTGAGGGAGCCTTGAATACACC	UGGGUUGCAACUGAGGGAGCCUUGAAUACACC	53.12
south_gRNA_401_14872_14904	AATACAGCCACCATCGTAACAATCAAAGTACT	AAUACAGCCACCAUCGUAACAAUCAAAGUACU	AGTACTTTGATTGTTACGATGGTGGCTGTATT	AGUACUUUGAUUGUUACGAUGGUGGCUGUAUU	37.5
south_gRNA_778_17014_17046	TTGATAATTTGCAACATTGCTAGAAAACTCAT	UUGAUAAUUUGCAACAUUGCUAGAAAACUCAU	ATGAGTTTTCTAGCAATGTTGCAAATTATCAA	AUGAGUUUUCUAGCAAUGUUGCAAAUUAUCAA	28.12
south_gRNA_1687_29791_29823	south_gRNA_1473_29145_29177	GCCAATGTTTGTAATCAGTTCCTTGTCTGATT	GCCAAUGUUUGUAAUCAGUUCCUUGUCUGAUU	AATCAGACAAGGAACTGATTACAAACATTGGC	AAUCAGACAAGGAACUGAUUACAAACAUUGGC	37.5
south_gRNA_518_15071_15103	GAGCTCTATTCTTTGCACTAATGGCATACTTA	GAGCUCUAUUCUUUGCACUAAUGGCAUACUUA	TAAGTATGCCATTAGTGCAAAGAATAGAGCTC	UAAGUAUGCCAUUAGUGCAAAGAAUAGAGCUC	37.5
south_gRNA_483_15036_15068	TTCATTTGAGTTATAGTAGGGATGACATTACG	UUCAUUUGAGUUAUAGUAGGGAUGACAUUACG	CGTAATGTCATCCCTACTATAACTCAAATGAA	CGUAAUGUCAUCCCUACUAUAACUCAAAUGAA	34.38
south_gRNA_799_17079_17111	GCAAAATGACTCTTACCAGTACCAGGTGGTCC	GCAAAAUGACUCUUACCAGUACCAGGUGGUCC	GGACCACCTGGTACTGGTAAGAGTCATTTTGC	GGACCACCUGGUACUGGUAAGAGUCAUUUUGC	50
south_gRNA_1206_26449_26481	TTAGTTCGTTTAGACCAGAAGATCAGGAACTC	UUAGUUCGUUUAGACCAGAAGAUCAGGAACUC	GAGTTCCTGATCTTCTGGTCTAAACGAACTAA	GAGUUCCUGAUCUUCUGGUCUAAACGAACUAA	40.62
south_gRNA_788_17068_17100	CTTACCAGTACCAGGTGGTCCCTGGAGTGTAG	CUUACCAGUACCAGGUGGUCCCUGGAGUGUAG	CTACACTCCAGGGACCACCTGGTACTGGTAAG	CUACACUCCAGGGACCACCUGGUACUGGUAAG	56.25
south_gRNA_817_17254_17286	TGAATTCACTTTGAATTTATCAAAACACTCTA	UGAAUUCACUUUGAAUUUAUCAAAACACUCUA	TAGAGTGTTTTGATAAATTCAAAGTGAATTCA	UAGAGUGUUUUGAUAAAUUCAAAGUGAAUUCA	25
south_gRNA_1251_27172_27204	CATCTGTTGTCACTTACTGTACAAGCAAAGCA	CAUCUGUUGUCACUUACUGUACAAGCAAAGCA	TGCTTTGCTTGTACAGTAAGTGACAACAGATG	UGCUUUGCUUGUACAGUAAGUGACAACAGAUG	40.62
south_gRNA_687_16049_16081	AGACATCAGCATACTCCTGATTAGGATGTTTA	AGACAUCAGCAUACUCCUGAUUAGGAUGUUUA	TAAACATCCTAATCAGGAGTATGCTGATGTCT	UAAACAUCCUAAUCAGGAGUAUGCUGAUGUCU	37.5
south_gRNA_1594_29671_29703	CCCTAATGTTACACACTGATTAAAGATTGCTA	CCCUAAUGUUACACACUGAUUAAAGAUUGCUA	TAGCAATCTTTAATCAGTGTGTAACATTAGGG	UAGCAAUCUUUAAUCAGUGUGUAACAUUAGGG	34.38
south_gRNA_686_16048_16080	GACATCAGCATACTCCTGATTAGGATGTTTAG	GACAUCAGCAUACUCCUGAUUAGGAUGUUUAG	CTAAACATCCTAATCAGGAGTATGCTGATGTC	CUAAACAUCCUAAUCAGGAGUAUGCUGAUGUC	40.62
south_gRNA_1323_28400_28432	GAACCAAGACGCAGTATTATTGGGTAAACCTT	GAACCAAGACGCAGUAUUAUUGGGUAAACCUU	AAGGTTTACCCAATAATACTGCGTCTTGGTTC	AAGGUUUACCCAAUAAUACUGCGUCUUGGUUC	40.62
south_gRNA_126_12321_12353	south_gRNA_8_61_93	south_gRNA_252_13503_13535	TATACGACATCAGTACTAGTGCCTGTGCCGCA	UAUACGACAUCAGUACUAGUGCCUGUGCCGCA	TGCGGCACAGGCACTAGTACTGATGTCGTATA	UGCGGCACAGGCACUAGUACUGAUGUCGUAUA	50
south_gRNA_45_249_281	GGACAAGGCTCTCCATCTTACCTTTCGGTCAC	GGACAAGGCUCUCCAUCUUACCUUUCGGUCAC	GTGACCGAAAGGTAAGATGGAGAGCCTTGTCC	GUGACCGAAAGGUAAGAUGGAGAGCCUUGUCC	53.12
south_gRNA_1322_28399_28431	AACCAAGACGCAGTATTATTGGGTAAACCTTG	AACCAAGACGCAGUAUUAUUGGGUAAACCUUG	CAAGGTTTACCCAATAATACTGCGTCTTGGTT	CAAGGUUUACCCAAUAAUACUGCGUCUUGGUU	40.62
south_gRNA_1057_26184_26216	AAAGGCACGCTAGTAGTCGTCGTCGGTTCATC	AAAGGCACGCUAGUAGUCGUCGUCGGUUCAUC	GATGAACCGACGACGACTACTAGCGTGCCTTT	GAUGAACCGACGACGACUACUAGCGUGCCUUU	53.12
south_gRNA_1309_28256_28288	south_gRNA_376_14810_14842	GTCTGATATCACACATTGTTGGTAGATTATAA	GUCUGAUAUCACACAUUGUUGGUAGAUUAUAA	TTATAATCTACCAACAATGTGTGATATCAGAC	UUAUAAUCUACCAACAAUGUGUGAUAUCAGAC	31.25
south_gRNA_1036_25493_25525	ATCCGAAAGGGAGTGAGGCTTGTATCGGTATC	AUCCGAAAGGGAGUGAGGCUUGUAUCGGUAUC	GATACCGATACAAGCCTCACTCCCTTTCGGAT	GAUACCGAUACAAGCCUCACUCCCUUUCGGAU	50
south_gRNA_811_17201_17233	south_gRNA_1004_25094_25126	south_gRNA_886_18242_18274	CTTCTTCGCGGGTGATAAACATGTTAGGGTAA	CUUCUUCGCGGGUGAUAAACAUGUUAGGGUAA	TTACCCTAACATGTTTATCACCCGCGAAGAAG	UUACCCUAACAUGUUUAUCACCCGCGAAGAAG	43.75
south_gRNA_334_14708_14740	AACTTCCTTCCTTAAAGAAACCCTTAGACACA	AACUUCCUUCCUUAAAGAAACCCUUAGACACA	TGTGTCTAAGGGTTTCTTTAAGGAAGGAAGTT	UGUGUCUAAGGGUUUCUUUAAGGAAGGAAGUU	37.5
south_gRNA_1241_27037_27069	CTCCCAATTTGTAATAAGAAAGCGTTCGTGAT	CUCCCAAUUUGUAAUAAGAAAGCGUUCGUGAU	ATCACGAACGCTTTCTTATTACAAATTGGGAG	AUCACGAACGCUUUCUUAUUACAAAUUGGGAG	37.5
south_gRNA_1124_26284_26316	CACGAAAGCAAGAAAAAGAAGTACGCTATTAA	CACGAAAGCAAGAAAAAGAAGUACGCUAUUAA	TTAATAGCGTACTTCTTTTTCTTGCTTTCGTG	UUAAUAGCGUACUUCUUUUUCUUGCUUUCGUG	34.38
south_gRNA_76_6412_6444	south_gRNA_1185_26345_26377	TGCAGCAGTACGCACACAATCGAAGCGCAGTA	UGCAGCAGUACGCACACAAUCGAAGCGCAGUA	TACTGCGCTTCGATTGTGTGCGTACTGCTGCA	UACUGCGCUUCGAUUGUGUGCGUACUGCUGCA	53.12
south_gRNA_1182_26342_26374	AGCAGTACGCACACAATCGAAGCGCAGTAAGG	AGCAGUACGCACACAAUCGAAGCGCAGUAAGG	CCTTACTGCGCTTCGATTGTGTGCGTACTGCT	CCUUACUGCGCUUCGAUUGUGUGCGUACUGCU	53.12
south_gRNA_1121_26281_26313	GAAAGCAAGAAAAAGAAGTACGCTATTAACTA	GAAAGCAAGAAAAAGAAGUACGCUAUUAACUA	TAGTTAATAGCGTACTTCTTTTTCTTGCTTTC	UAGUUAAUAGCGUACUUCUUUUUCUUGCUUUC	31.25
south_gRNA_654_15842_15874	ATTCATGAGGTCCTTTAGTAAGGTCAGTCTCA	AUUCAUGAGGUCCUUUAGUAAGGUCAGUCUCA	TGAGACTGACCTTACTAAAGGACCTCATGAAT	UGAGACUGACCUUACUAAAGGACCUCAUGAAU	40.62
south_gRNA_751_16955_16987	CAGTAATTCTAACATAGTGCTCTTGTGGCACT	CAGUAAUUCUAACAUAGUGCUCUUGUGGCACU	AGTGCCACAAGAGCACTATGTTAGAATTACTG	AGUGCCACAAGAGCACUAUGUUAGAAUUACUG	40.62
south_gRNA_1025_25375_25407	CATAAACAAATCCATAAGTTCGTTTATGTGTA	CAUAAACAAAUCCAUAAGUUCGUUUAUGUGUA	TACACATAAACGAACTTATGGATTTGTTTATG	UACACAUAAACGAACUUAUGGAUUUGUUUAUG	28.12
south_gRNA_1490_29162_29194	AAATTGTGCAATTTGCGGCCAATGTTTGTAAT	AAAUUGUGCAAUUUGCGGCCAAUGUUUGUAAU	ATTACAAACATTGGCCGCAAATTGCACAATTT	AUUACAAACAUUGGCCGCAAAUUGCACAAUUU	34.38
south_gRNA_1017_25367_25399	AATCCATAAGTTCGTTTATGTGTAATGTAATT	AAUCCAUAAGUUCGUUUAUGUGUAAUGUAAUU	AATTACATTACACATAAACGAACTTATGGATT	AAUUACAUUACACAUAAACGAACUUAUGGAUU	25
south_gRNA_779_17015_17047	TTTGATAATTTGCAACATTGCTAGAAAACTCA	UUUGAUAAUUUGCAACAUUGCUAGAAAACUCA	TGAGTTTTCTAGCAATGTTGCAAATTATCAAA	UGAGUUUUCUAGCAAUGUUGCAAAUUAUCAAA	28.12
south_gRNA_124_12319_12351	south_gRNA_1463_29103_29135	CCCCAAAATTTCCTTGGGTTTGTTCTGGACCA	CCCCAAAAUUUCCUUGGGUUUGUUCUGGACCA	TGGTCCAGAACAAACCCAAGGAAATTTTGGGG	UGGUCCAGAACAAACCCAAGGAAAUUUUGGGG	46.88
south_gRNA_1448_29002_29034	GCCTCAGCAGCAGATTTCTTAGTGACAGTTTG	GCCUCAGCAGCAGAUUUCUUAGUGACAGUUUG	CAAACTGTCACTAAGAAATCTGCTGCTGAGGC	CAAACUGUCACUAAGAAAUCUGCUGCUGAGGC	46.88
south_gRNA_155_13328_13360	AAGTGTAAAACCCACAGGGTCATTAGCACAAG	AAGUGUAAAACCCACAGGGUCAUUAGCACAAG	CTTGTGCTAATGACCCTGTGGGTTTTACACTT	CUUGUGCUAAUGACCCUGUGGGUUUUACACUU	43.75
south_gRNA_77_10471_10503	AAACCAACACTACCACATGAACCATTAAGGAA	AAACCAACACUACCACAUGAACCAUUAAGGAA	TTCCTTAATGGTTCATGTGGTAGTGTTGGTTT	UUCCUUAAUGGUUCAUGUGGUAGUGUUGGUUU	37.5
south_gRNA_1686_29790_29822	south_gRNA_1244_27165_27197	TGTCACTTACTGTACAAGCAAAGCAATATTGT	UGUCACUUACUGUACAAGCAAAGCAAUAUUGU	ACAATATTGCTTTGCTTGTACAGTAAGTGACA	ACAAUAUUGCUUUGCUUGUACAGUAAGUGACA	34.38
south_gRNA_284_14408_14440	south_gRNA_1383_28756_28788	south_gRNA_770_17006_17038	TTGCAACATTGCTAGAAAACTCATCTGAGATA	UUGCAACAUUGCUAGAAAACUCAUCUGAGAUA	TATCTCAGATGAGTTTTCTAGCAATGTTGCAA	UAUCUCAGAUGAGUUUUCUAGCAAUGUUGCAA	34.38
south_gRNA_1301_27796_27828	GCATAATTAAAACAAGGAATAGCAGAAAGGCT	GCAUAAUUAAAACAAGGAAUAGCAGAAAGGCU	AGCCTTTCTGCTATTCCTTGTTTTAATTATGC	AGCCUUUCUGCUAUUCCUUGUUUUAAUUAUGC	34.38
south_gRNA_1224_26577_26609	AAGGAATAGGAAACCTATTACTAGGTTCCATT	AAGGAAUAGGAAACCUAUUACUAGGUUCCAUU	AATGGAACCTAGTAATAGGTTTCCTATTCCTT	AAUGGAACCUAGUAAUAGGUUUCCUAUUCCUU	34.38
south_gRNA_253_13504_13536	GTATACGACATCAGTACTAGTGCCTGTGCCGC	GUAUACGACAUCAGUACUAGUGCCUGUGCCGC	GCGGCACAGGCACTAGTACTGATGTCGTATAC	GCGGCACAGGCACUAGUACUGAUGUCGUAUAC	53.12
south_gRNA_1672_29776_29808	CATTAGGGCTCTTCCATATAGGCAGCTCTCCC	CAUUAGGGCUCUUCCAUAUAGGCAGCUCUCCC	GGGAGAGCTGCCTATATGGAAGAGCCCTAATG	GGGAGAGCUGCCUAUAUGGAAGAGCCCUAAUG	53.12
south_gRNA_605_15438_15470	GGTTTAACATATAGTGAACCGCCACACATGAC	GGUUUAACAUAUAGUGAACCGCCACACAUGAC	GTCATGTGTGGCGGTTCACTATATGTTAAACC	GUCAUGUGUGGCGGUUCACUAUAUGUUAAACC	43.75
south_gRNA_1427_28981_29013	GTGACAGTTTGGCCTTGTTGTTGTTGGCCTTT	GUGACAGUUUGGCCUUGUUGUUGUUGGCCUUU	AAAGGCCAACAACAACAAGGCCAAACTGTCAC	AAAGGCCAACAACAACAAGGCCAAACUGUCAC	46.88
south_gRNA_1657_29761_29793	ATATAGGCAGCTCTCCCTAGCATTGTTCACTG	AUAUAGGCAGCUCUCCCUAGCAUUGUUCACUG	CAGTGAACAATGCTAGGGAGAGCTGCCTATAT	CAGUGAACAAUGCUAGGGAGAGCUGCCUAUAU	46.88
south_gRNA_766_17002_17034	AACATTGCTAGAAAACTCATCTGAGATATTGA	AACAUUGCUAGAAAACUCAUCUGAGAUAUUGA	TCAATATCTCAGATGAGTTTTCTAGCAATGTT	UCAAUAUCUCAGAUGAGUUUUCUAGCAAUGUU	31.25
south_gRNA_1469_29141_29173	ATGTTTGTAATCAGTTCCTTGTCTGATTAGTT	AUGUUUGUAAUCAGUUCCUUGUCUGAUUAGUU	AACTAATCAGACAAGGAACTGATTACAAACAT	AACUAAUCAGACAAGGAACUGAUUACAAACAU	31.25
south_gRNA_725_16818_16850	south_gRNA_1051_26178_26210	ACGCTAGTAGTCGTCGTCGGTTCATCATAAAT	ACGCUAGUAGUCGUCGUCGGUUCAUCAUAAAU	ATTTATGATGAACCGACGACGACTACTAGCGT	AUUUAUGAUGAACCGACGACGACUACUAGCGU	43.75
south_gRNA_726_16819_16851	south_gRNA_611_15444_15476	CCACCTGGTTTAACATATAGTGAACCGCCACA	CCACCUGGUUUAACAUAUAGUGAACCGCCACA	TGTGGCGGTTCACTATATGTTAAACCAGGTGG	UGUGGCGGUUCACUAUAUGUUAAACCAGGUGG	46.88
south_gRNA_1572_29649_29681	AAGATTGCTATGTGAGATTAAAGTTAACTACA	AAGAUUGCUAUGUGAGAUUAAAGUUAACUACA	TGTAGTTAACTTTAATCTCACATAGCAATCTT	UGUAGUUAACUUUAAUCUCACAUAGCAAUCUU	28.12
south_gRNA_418_14939_14971	TACCCCATTTATTAAATGGAAAACCAGCTGAT	UACCCCAUUUAUUAAAUGGAAAACCAGCUGAU	ATCAGCTGGTTTTCCATTTAATAAATGGGGTA	AUCAGCUGGUUUUCCAUUUAAUAAAUGGGGUA	34.38
south_gRNA_1099_26259_26291	CTATTAACTATTAACGTACCTGTCTCTTCCGA	CUAUUAACUAUUAACGUACCUGUCUCUUCCGA	TCGGAAGAGACAGGTACGTTAATAGTTAATAG	UCGGAAGAGACAGGUACGUUAAUAGUUAAUAG	37.5
south_gRNA_818_17255_17287	TTGAATTCACTTTGAATTTATCAAAACACTCT	UUGAAUUCACUUUGAAUUUAUCAAAACACUCU	AGAGTGTTTTGATAAATTCAAAGTGAATTCAA	AGAGUGUUUUGAUAAAUUCAAAGUGAAUUCAA	25
south_gRNA_1562_29595_29627	GAGAATTCATTCTGCACAAGAGTAGACTATAT	GAGAAUUCAUUCUGCACAAGAGUAGACUAUAU	ATATAGTCTACTCTTGTGCAGAATGAATTCTC	AUAUAGUCUACUCUUGUGCAGAAUGAAUUCUC	34.38
south_gRNA_1637_29714_29746	TCCGCGTGGCCTCGGTGAAAATGTGGTGGCTC	UCCGCGUGGCCUCGGUGAAAAUGUGGUGGCUC	GAGCCACCACATTTTCACCGAGGCCACGCGGA	GAGCCACCACAUUUUCACCGAGGCCACGCGGA	62.5
south_gRNA_157_13345_13377	south_gRNA_1003_25093_25125	south_gRNA_724_16773_16805	south_gRNA_1078_26238_26270	GTCTCTTCCGAAACGAATGAGTACATAAGTTC	GUCUCUUCCGAAACGAAUGAGUACAUAAGUUC	GAACTTATGTACTCATTCGTTTCGGAAGAGAC	GAACUUAUGUACUCAUUCGUUUCGGAAGAGAC	40.62
south_gRNA_549_15102_15134	GTACTACAGATAGAGACACCAGCTACGGTGCG	GUACUACAGAUAGAGACACCAGCUACGGUGCG	CGCACCGTAGCTGGTGTCTCTATCTGTAGTAC	CGCACCGUAGCUGGUGUCUCUAUCUGUAGUAC	53.12
south_gRNA_1556_29589_29621	TCATTCTGCACAAGAGTAGACTATATATCGTA	UCAUUCUGCACAAGAGUAGACUAUAUAUCGUA	TACGATATATAGTCTACTCTTGTGCAGAATGA	UACGAUAUAUAGUCUACUCUUGUGCAGAAUGA	34.38
south_gRNA_1318_28395_28427	AAGACGCAGTATTATTGGGTAAACCTTGGGGC	AAGACGCAGUAUUAUUGGGUAAACCUUGGGGC	GCCCCAAGGTTTACCCAATAATACTGCGTCTT	GCCCCAAGGUUUACCCAAUAAUACUGCGUCUU	46.88
south_gRNA_434_14955_14987	TAATAAAGTCTAGCCTTACCCCATTTATTAAA	UAAUAAAGUCUAGCCUUACCCCAUUUAUUAAA	TTTAATAAATGGGGTAAGGCTAGACTTTATTA	UUUAAUAAAUGGGGUAAGGCUAGACUUUAUUA	28.12
south_gRNA_384_14855_14887	AACAATCAAAGTACTTATCAACAACTTCAACT	AACAAUCAAAGUACUUAUCAACAACUUCAACU	AGTTGAAGTTGTTGATAAGTACTTTGATTGTT	AGUUGAAGUUGUUGAUAAGUACUUUGAUUGUU	28.12
south_gRNA_310_14652_14684	AAATTACCGGGTTTGACAGTTTGAAAAGCAAC	AAAUUACCGGGUUUGACAGUUUGAAAAGCAAC	GTTGCTTTTCAAACTGTCAAACCCGGTAATTT	GUUGCUUUUCAAACUGUCAAACCCGGUAAUUU	37.5
south_gRNA_762_16998_17030	TTGCTAGAAAACTCATCTGAGATATTGAGTGT	UUGCUAGAAAACUCAUCUGAGAUAUUGAGUGU	ACACTCAATATCTCAGATGAGTTTTCTAGCAA	ACACUCAAUAUCUCAGAUGAGUUUUCUAGCAA	34.38
south_gRNA_455_14976_15008	TCCTCATAACTCATTGAATCATAATAAAGTCT	UCCUCAUAACUCAUUGAAUCAUAAUAAAGUCU	AGACTTTATTATGATTCAATGAGTTATGAGGA	AGACUUUAUUAUGAUUCAAUGAGUUAUGAGGA	28.12
south_gRNA_562_15115_15147	TCTATTGGTCATAGTACTACAGATAGAGACAC	UCUAUUGGUCAUAGUACUACAGAUAGAGACAC	GTGTCTCTATCTGTAGTACTATGACCAATAGA	GUGUCUCUAUCUGUAGUACUAUGACCAAUAGA	37.5
south_gRNA_653_15841_15873	TTCATGAGGTCCTTTAGTAAGGTCAGTCTCAG	UUCAUGAGGUCCUUUAGUAAGGUCAGUCUCAG	CTGAGACTGACCTTACTAAAGGACCTCATGAA	CUGAGACUGACCUUACUAAAGGACCUCAUGAA	43.75
south_gRNA_1034_25491_25523	CCGAAAGGGAGTGAGGCTTGTATCGGTATCGT	CCGAAAGGGAGUGAGGCUUGUAUCGGUAUCGU	ACGATACCGATACAAGCCTCACTCCCTTTCGG	ACGAUACCGAUACAAGCCUCACUCCCUUUCGG	53.12
south_gRNA_957_24446_24478	TGCACCAAAATTGGAGCTAAGTTGTTTAACAA	UGCACCAAAAUUGGAGCUAAGUUGUUUAACAA	TTGTTAAACAACTTAGCTCCAATTTTGGTGCA	UUGUUAAACAACUUAGCUCCAAUUUUGGUGCA	34.38
south_gRNA_1330_28407_28439	GAGCGGTGAACCAAGACGCAGTATTATTGGGT	GAGCGGUGAACCAAGACGCAGUAUUAUUGGGU	ACCCAATAATACTGCGTCTTGGTTCACCGCTC	ACCCAAUAAUACUGCGUCUUGGUUCACCGCUC	50
south_gRNA_928_20866_20898	TGGTGCAACTCCTTTATCAGAACCAGCACCAA	UGGUGCAACUCCUUUAUCAGAACCAGCACCAA	TTGGTGCTGGTTCTGATAAAGGAGTTGCACCA	UUGGUGCUGGUUCUGAUAAAGGAGUUGCACCA	46.88
south_gRNA_501_15054_15086	CTAATGGCATACTTAAGATTCATTTGAGTTAT	CUAAUGGCAUACUUAAGAUUCAUUUGAGUUAU	ATAACTCAAATGAATCTTAAGTATGCCATTAG	AUAACUCAAAUGAAUCUUAAGUAUGCCAUUAG	28.12
south_gRNA_1010_25360_25392	AAGTTCGTTTATGTGTAATGTAATTTGACTCC	AAGUUCGUUUAUGUGUAAUGUAAUUUGACUCC	GGAGTCAAATTACATTACACATAAACGAACTT	GGAGUCAAAUUACAUUACACAUAAACGAACUU	31.25
south_gRNA_634_15822_15854	south_gRNA_1420_28974_29006	TTTGGCCTTGTTGTTGTTGGCCTTTACCAGAC	UUUGGCCUUGUUGUUGUUGGCCUUUACCAGAC	GTCTGGTAAAGGCCAACAACAACAAGGCCAAA	GUCUGGUAAAGGCCAACAACAACAAGGCCAAA	46.88
south_gRNA_598_15185_15217	TGCTTGTTCCAATTACTACAGTAGCTCCTCTA	UGCUUGUUCCAAUUACUACAGUAGCUCCUCUA	TAGAGGAGCTACTGTAGTAATTGGAACAAGCA	UAGAGGAGCUACUGUAGUAAUUGGAACAAGCA	40.62
south_gRNA_692_16054_16086	ATGAAAGACATCAGCATACTCCTGATTAGGAT	AUGAAAGACAUCAGCAUACUCCUGAUUAGGAU	ATCCTAATCAGGAGTATGCTGATGTCTTTCAT	AUCCUAAUCAGGAGUAUGCUGAUGUCUUUCAU	37.5
south_gRNA_512_15065_15097	TATTCTTTGCACTAATGGCATACTTAAGATTC	UAUUCUUUGCACUAAUGGCAUACUUAAGAUUC	GAATCTTAAGTATGCCATTAGTGCAAAGAATA	GAAUCUUAAGUAUGCCAUUAGUGCAAAGAAUA	31.25
south_gRNA_1125_26285_26317	CCACGAAAGCAAGAAAAAGAAGTACGCTATTA	CCACGAAAGCAAGAAAAAGAAGUACGCUAUUA	TAATAGCGTACTTCTTTTTCTTGCTTTCGTGG	UAAUAGCGUACUUCUUUUUCUUGCUUUCGUGG	37.5
south_gRNA_524_15077_15109	CGGTGCGAGCTCTATTCTTTGCACTAATGGCA	CGGUGCGAGCUCUAUUCUUUGCACUAAUGGCA	TGCCATTAGTGCAAAGAATAGAGCTCGCACCG	UGCCAUUAGUGCAAAGAAUAGAGCUCGCACCG	50
south_gRNA_1541_29366_29398	south_gRNA_624_15503_15535	CTTGACAAATGTTAAAAACACTATTAGCATAA	CUUGACAAAUGUUAAAAACACUAUUAGCAUAA	TTATGCTAATAGTGTTTTTAACATTTGTCAAG	UUAUGCUAAUAGUGUUUUUAACAUUUGUCAAG	25
south_gRNA_1428_28982_29014	AGTGACAGTTTGGCCTTGTTGTTGTTGGCCTT	AGUGACAGUUUGGCCUUGUUGUUGUUGGCCUU	AAGGCCAACAACAACAAGGCCAAACTGTCACT	AAGGCCAACAACAACAAGGCCAAACUGUCACU	46.88
south_gRNA_1240_27036_27068	TCCCAATTTGTAATAAGAAAGCGTTCGTGATG	UCCCAAUUUGUAAUAAGAAAGCGUUCGUGAUG	CATCACGAACGCTTTCTTATTACAAATTGGGA	CAUCACGAACGCUUUCUUAUUACAAAUUGGGA	37.5
south_gRNA_671_16033_16065	CTGATTAGGATGTTTAGTAAGTGGGTAAGCAT	CUGAUUAGGAUGUUUAGUAAGUGGGUAAGCAU	ATGCTTACCCACTTACTAAACATCCTAATCAG	AUGCUUACCCACUUACUAAACAUCCUAAUCAG	37.5
south_gRNA_1080_26240_26272	CTGTCTCTTCCGAAACGAATGAGTACATAAGT	CUGUCUCUUCCGAAACGAAUGAGUACAUAAGU	ACTTATGTACTCATTCGTTTCGGAAGAGACAG	ACUUAUGUACUCAUUCGUUUCGGAAGAGACAG	40.62
south_gRNA_15_181_213	CAACACGGACGAAACCGTAAGCAGCCTGCAGA	CAACACGGACGAAACCGUAAGCAGCCUGCAGA	TCTGCAGGCTGCTTACGGTTTCGTCCGTGTTG	UCUGCAGGCUGCUUACGGUUUCGUCCGUGUUG	56.25
south_gRNA_1144_26304_26336	AGTGTAACTAGCAAGAATACCACGAAAGCAAG	AGUGUAACUAGCAAGAAUACCACGAAAGCAAG	CTTGCTTTCGTGGTATTCTTGCTAGTTACACT	CUUGCUUUCGUGGUAUUCUUGCUAGUUACACU	40.62
south_gRNA_1497_29219_29251	AGGTGTGACTTCCATGCCAATGCGCGACATTC	AGGUGUGACUUCCAUGCCAAUGCGCGACAUUC	GAATGTCGCGCATTGGCATGGAAGTCACACCT	GAAUGUCGCGCAUUGGCAUGGAAGUCACACCU	53.12
south_gRNA_1524_29349_29381	south_gRNA_1210_26453_26485	ATATTTAGTTCGTTTAGACCAGAAGATCAGGA	AUAUUUAGUUCGUUUAGACCAGAAGAUCAGGA	TCCTGATCTTCTGGTCTAAACGAACTAAATAT	UCCUGAUCUUCUGGUCUAAACGAACUAAAUAU	34.38
south_gRNA_1129_26289_26321	AATACCACGAAAGCAAGAAAAAGAAGTACGCT	AAUACCACGAAAGCAAGAAAAAGAAGUACGCU	AGCGTACTTCTTTTTCTTGCTTTCGTGGTATT	AGCGUACUUCUUUUUCUUGCUUUCGUGGUAUU	37.5
south_gRNA_348_14723_14755	south_gRNA_109_12213_12245	CACGGTCAAATTCAGATTTAGCCACATTCAAA	CACGGUCAAAUUCAGAUUUAGCCACAUUCAAA	TTTGAATGTGGCTAAATCTGAATTTGACCGTG	UUUGAAUGUGGCUAAAUCUGAAUUUGACCGUG	37.5
south_gRNA_103_12154_12186	TCAGAATCACCATTAGCAACAGCCTGCTCATA	UCAGAAUCACCAUUAGCAACAGCCUGCUCAUA	TATGAGCAGGCTGTTGCTAATGGTGATTCTGA	UAUGAGCAGGCUGUUGCUAAUGGUGAUUCUGA	43.75
south_gRNA_392_14863_14895	ACCATCGTAACAATCAAAGTACTTATCAACAA	ACCAUCGUAACAAUCAAAGUACUUAUCAACAA	TTGTTGATAAGTACTTTGATTGTTACGATGGT	UUGUUGAUAAGUACUUUGAUUGUUACGAUGGU	31.25
south_gRNA_522_15075_15107	GTGCGAGCTCTATTCTTTGCACTAATGGCATA	GUGCGAGCUCUAUUCUUUGCACUAAUGGCAUA	TATGCCATTAGTGCAAAGAATAGAGCTCGCAC	UAUGCCAUUAGUGCAAAGAAUAGAGCUCGCAC	43.75
south_gRNA_1522_29347_29379	south_gRNA_1552_29585_29617	TCTGCACAAGAGTAGACTATATATCGTAAACG	UCUGCACAAGAGUAGACUAUAUAUCGUAAACG	CGTTTACGATATATAGTCTACTCTTGTGCAGA	CGUUUACGAUAUAUAGUCUACUCUUGUGCAGA	37.5
south_gRNA_1549_29582_29614	GCACAAGAGTAGACTATATATCGTAAACGGAA	GCACAAGAGUAGACUAUAUAUCGUAAACGGAA	TTCCGTTTACGATATATAGTCTACTCTTGTGC	UUCCGUUUACGAUAUAUAGUCUACUCUUGUGC	37.5
south_gRNA_563_15116_15148	GTCTATTGGTCATAGTACTACAGATAGAGACA	GUCUAUUGGUCAUAGUACUACAGAUAGAGACA	TGTCTCTATCTGTAGTACTATGACCAATAGAC	UGUCUCUAUCUGUAGUACUAUGACCAAUAGAC	37.5
south_gRNA_704_16186_16218	TGTGTACATAGCCTCATAAAACTCAGGTTCCC	UGUGUACAUAGCCUCAUAAAACUCAGGUUCCC	GGGAACCTGAGTTTTATGAGGCTATGTACACA	GGGAACCUGAGUUUUAUGAGGCUAUGUACACA	43.75
south_gRNA_239_13490_13522	TACTAGTGCCTGTGCCGCACGGTGTAAGACGG	UACUAGUGCCUGUGCCGCACGGUGUAAGACGG	CCGTCTTACACCGTGCGGCACAGGCACTAGTA	CCGUCUUACACCGUGCGGCACAGGCACUAGUA	59.38
south_gRNA_656_15844_15876	AAATTCATGAGGTCCTTTAGTAAGGTCAGTCT	AAAUUCAUGAGGUCCUUUAGUAAGGUCAGUCU	AGACTGACCTTACTAAAGGACCTCATGAATTT	AGACUGACCUUACUAAAGGACCUCAUGAAUUU	37.5
south_gRNA_1079_26239_26271	TGTCTCTTCCGAAACGAATGAGTACATAAGTT	UGUCUCUUCCGAAACGAAUGAGUACAUAAGUU	AACTTATGTACTCATTCGTTTCGGAAGAGACA	AACUUAUGUACUCAUUCGUUUCGGAAGAGACA	37.5
south_gRNA_659_15847_15879	GCAAAATTCATGAGGTCCTTTAGTAAGGTCAG	GCAAAAUUCAUGAGGUCCUUUAGUAAGGUCAG	CTGACCTTACTAAAGGACCTCATGAATTTTGC	CUGACCUUACUAAAGGACCUCAUGAAUUUUGC	40.62
south_gRNA_638_15826_15858	south_gRNA_610_15443_15475	CACCTGGTTTAACATATAGTGAACCGCCACAC	CACCUGGUUUAACAUAUAGUGAACCGCCACAC	GTGTGGCGGTTCACTATATGTTAAACCAGGTG	GUGUGGCGGUUCACUAUAUGUUAAACCAGGUG	46.88
south_gRNA_1385_28758_28790	south_gRNA_1205_26448_26480	TAGTTCGTTTAGACCAGAAGATCAGGAACTCT	UAGUUCGUUUAGACCAGAAGAUCAGGAACUCU	AGAGTTCCTGATCTTCTGGTCTAAACGAACTA	AGAGUUCCUGAUCUUCUGGUCUAAACGAACUA	40.62
south_gRNA_244_13495_13527	ATCAGTACTAGTGCCTGTGCCGCACGGTGTAA	AUCAGUACUAGUGCCUGUGCCGCACGGUGUAA	TTACACCGTGCGGCACAGGCACTAGTACTGAT	UUACACCGUGCGGCACAGGCACUAGUACUGAU	53.12
south_gRNA_1505_29227_29259	GTTCCCGAAGGTGTGACTTCCATGCCAATGCG	GUUCCCGAAGGUGUGACUUCCAUGCCAAUGCG	CGCATTGGCATGGAAGTCACACCTTCGGGAAC	CGCAUUGGCAUGGAAGUCACACCUUCGGGAAC	56.25
south_gRNA_1530_29355_29387	south_gRNA_1604_29681_29713	TTCAAGTCCTCCCTAATGTTACACACTGATTA	UUCAAGUCCUCCCUAAUGUUACACACUGAUUA	TAATCAGTGTGTAACATTAGGGAGGACTTGAA	UAAUCAGUGUGUAACAUUAGGGAGGACUUGAA	37.5
south_gRNA_1074_26234_26266	CTTCCGAAACGAATGAGTACATAAGTTCGTAC	CUUCCGAAACGAAUGAGUACAUAAGUUCGUAC	GTACGAACTTATGTACTCATTCGTTTCGGAAG	GUACGAACUUAUGUACUCAUUCGUUUCGGAAG	40.62
south_gRNA_642_15830_15862	south_gRNA_927_20865_20897	GGTGCAACTCCTTTATCAGAACCAGCACCAAA	GGUGCAACUCCUUUAUCAGAACCAGCACCAAA	TTTGGTGCTGGTTCTGATAAAGGAGTTGCACC	UUUGGUGCUGGUUCUGAUAAAGGAGUUGCACC	46.88
south_gRNA_1652_29735_29767	TCACTGTACACTCGATCGTACTCCGCGTGGCC	UCACUGUACACUCGAUCGUACUCCGCGUGGCC	GGCCACGCGGAGTACGATCGAGTGTACAGTGA	GGCCACGCGGAGUACGAUCGAGUGUACAGUGA	59.38
south_gRNA_1141_26301_26333	GTAACTAGCAAGAATACCACGAAAGCAAGAAA	GUAACUAGCAAGAAUACCACGAAAGCAAGAAA	TTTCTTGCTTTCGTGGTATTCTTGCTAGTTAC	UUUCUUGCUUUCGUGGUAUUCUUGCUAGUUAC	37.5
south_gRNA_1238_27034_27066	CCAATTTGTAATAAGAAAGCGTTCGTGATGTA	CCAAUUUGUAAUAAGAAAGCGUUCGUGAUGUA	TACATCACGAACGCTTTCTTATTACAAATTGG	UACAUCACGAACGCUUUCUUAUUACAAAUUGG	34.38
south_gRNA_681_16043_16075	CAGCATACTCCTGATTAGGATGTTTAGTAAGT	CAGCAUACUCCUGAUUAGGAUGUUUAGUAAGU	ACTTACTAAACATCCTAATCAGGAGTATGCTG	ACUUACUAAACAUCCUAAUCAGGAGUAUGCUG	37.5
south_gRNA_900_19779_19811	TTAATGTTGCGCTTAGCCCAAAGCTCAAATGC	UUAAUGUUGCGCUUAGCCCAAAGCUCAAAUGC	GCATTTGAGCTTTGGGCTAAGCGCAACATTAA	GCAUUUGAGCUUUGGGCUAAGCGCAACAUUAA	43.75
south_gRNA_267_13758_13790	TGACGTGATATATGTGGTACCATGTCACCGTC	UGACGUGAUAUAUGUGGUACCAUGUCACCGUC	GACGGTGACATGGTACCACATATATCACGTCA	GACGGUGACAUGGUACCACAUAUAUCACGUCA	46.88
south_gRNA_7_60_92	south_gRNA_1366_28671_28703	south_gRNA_99_12010_12042	TCTACAGCACCCTGCATGGAAAGCAAAACAGA	UCUACAGCACCCUGCAUGGAAAGCAAAACAGA	TCTGTTTTGCTTTCCATGCAGGGTGCTGTAGA	UCUGUUUUGCUUUCCAUGCAGGGUGCUGUAGA	46.88
south_gRNA_917_20775_20807	south_gRNA_1617_29694_29726	ATGTGGTGGCTCTTTCAAGTCCTCCCTAATGT	AUGUGGUGGCUCUUUCAAGUCCUCCCUAAUGU	ACATTAGGGAGGACTTGAAAGAGCCACCACAT	ACAUUAGGGAGGACUUGAAAGAGCCACCACAU	46.88
south_gRNA_856_17562_17594	CTCACAGTGTCAACAATTTCAGCAGGACAACG	CUCACAGUGUCAACAAUUUCAGCAGGACAACG	CGTTGTCCTGCTGAAATTGTTGACACTGTGAG	CGUUGUCCUGCUGAAAUUGUUGACACUGUGAG	46.88
south_gRNA_419_14940_14972	TTACCCCATTTATTAAATGGAAAACCAGCTGA	UUACCCCAUUUAUUAAAUGGAAAACCAGCUGA	TCAGCTGGTTTTCCATTTAATAAATGGGGTAA	UCAGCUGGUUUUCCAUUUAAUAAAUGGGGUAA	34.38
south_gRNA_1197_26357_26389	CGTTAACAATATTGCAGCAGTACGCACACAAT	CGUUAACAAUAUUGCAGCAGUACGCACACAAU	ATTGTGTGCGTACTGCTGCAATATTGTTAACG	AUUGUGUGCGUACUGCUGCAAUAUUGUUAACG	40.62
south_gRNA_62_619_651	TTATTACCGTTCTTACGAAGAAGAACCTTGCG	UUAUUACCGUUCUUACGAAGAAGAACCUUGCG	CGCAAGGTTCTTCTTCGTAAGAACGGTAATAA	CGCAAGGUUCUUCUUCGUAAGAACGGUAAUAA	40.62
south_gRNA_1658_29762_29794	CATATAGGCAGCTCTCCCTAGCATTGTTCACT	CAUAUAGGCAGCUCUCCCUAGCAUUGUUCACU	AGTGAACAATGCTAGGGAGAGCTGCCTATATG	AGUGAACAAUGCUAGGGAGAGCUGCCUAUAUG	46.88
south_gRNA_1024_25374_25406	ATAAACAAATCCATAAGTTCGTTTATGTGTAA	AUAAACAAAUCCAUAAGUUCGUUUAUGUGUAA	TTACACATAAACGAACTTATGGATTTGTTTAT	UUACACAUAAACGAACUUAUGGAUUUGUUUAU	25
south_gRNA_1165_26325_26357	CGAAGCGCAGTAAGGATGGCTAGTGTAACTAG	CGAAGCGCAGUAAGGAUGGCUAGUGUAACUAG	CTAGTTACACTAGCCATCCTTACTGCGCTTCG	CUAGUUACACUAGCCAUCCUUACUGCGCUUCG	50
south_gRNA_264_13515_13547	TCAAAAGCCCTGTATACGACATCAGTACTAGT	UCAAAAGCCCUGUAUACGACAUCAGUACUAGU	ACTAGTACTGATGTCGTATACAGGGCTTTTGA	ACUAGUACUGAUGUCGUAUACAGGGCUUUUGA	40.62
south_gRNA_341_14715_14747	TCAACAGAACTTCCTTCCTTAAAGAAACCCTT	UCAACAGAACUUCCUUCCUUAAAGAAACCCUU	AAGGGTTTCTTTAAGGAAGGAAGTTCTGTTGA	AAGGGUUUCUUUAAGGAAGGAAGUUCUGUUGA	37.5
south_gRNA_48_284_316	south_gRNA_911_20304_20336	TCTCCATAAACGATATGTTCGAAGGCATAGCC	UCUCCAUAAACGAUAUGUUCGAAGGCAUAGCC	GGCTATGCCTTCGAACATATCGTTTATGGAGA	GGCUAUGCCUUCGAACAUAUCGUUUAUGGAGA	43.75
south_gRNA_1610_29687_29719	GGCTCTTTCAAGTCCTCCCTAATGTTACACAC	GGCUCUUUCAAGUCCUCCCUAAUGUUACACAC	GTGTGTAACATTAGGGAGGACTTGAAAGAGCC	GUGUGUAACAUUAGGGAGGACUUGAAAGAGCC	46.88
south_gRNA_289_14496_14528	CTATGTAAGTTTACATCCTGATTATGTACAAC	CUAUGUAAGUUUACAUCCUGAUUAUGUACAAC	GTTGTACATAATCAGGATGTAAACTTACATAG	GUUGUACAUAAUCAGGAUGUAAACUUACAUAG	31.25
south_gRNA_57_293_325	south_gRNA_379_14813_14845	GTTGTCTGATATCACACATTGTTGGTAGATTA	GUUGUCUGAUAUCACACAUUGUUGGUAGAUUA	TAATCTACCAACAATGTGTGATATCAGACAAC	UAAUCUACCAACAAUGUGUGAUAUCAGACAAC	34.38
south_gRNA_1014_25364_25396	CCATAAGTTCGTTTATGTGTAATGTAATTTGA	CCAUAAGUUCGUUUAUGUGUAAUGUAAUUUGA	TCAAATTACATTACACATAAACGAACTTATGG	UCAAAUUACAUUACACAUAAACGAACUUAUGG	28.12
south_gRNA_1163_26323_26355	AAGCGCAGTAAGGATGGCTAGTGTAACTAGCA	AAGCGCAGUAAGGAUGGCUAGUGUAACUAGCA	TGCTAGTTACACTAGCCATCCTTACTGCGCTT	UGCUAGUUACACUAGCCAUCCUUACUGCGCUU	46.88
south_gRNA_919_20777_20809	south_gRNA_1242_27038_27070	GCTCCCAATTTGTAATAAGAAAGCGTTCGTGA	GCUCCCAAUUUGUAAUAAGAAAGCGUUCGUGA	TCACGAACGCTTTCTTATTACAAATTGGGAGC	UCACGAACGCUUUCUUAUUACAAAUUGGGAGC	40.62
south_gRNA_1109_26269_26301	AAGAAGTACGCTATTAACTATTAACGTACCTG	AAGAAGUACGCUAUUAACUAUUAACGUACCUG	CAGGTACGTTAATAGTTAATAGCGTACTTCTT	CAGGUACGUUAAUAGUUAAUAGCGUACUUCUU	34.38
south_gRNA_1472_29144_29176	CCAATGTTTGTAATCAGTTCCTTGTCTGATTA	CCAAUGUUUGUAAUCAGUUCCUUGUCUGAUUA	TAATCAGACAAGGAACTGATTACAAACATTGG	UAAUCAGACAAGGAACUGAUUACAAACAUUGG	34.38
south_gRNA_561_15114_15146	CTATTGGTCATAGTACTACAGATAGAGACACC	CUAUUGGUCAUAGUACUACAGAUAGAGACACC	GGTGTCTCTATCTGTAGTACTATGACCAATAG	GGUGUCUCUAUCUGUAGUACUAUGACCAAUAG	40.62
south_gRNA_134_12881_12913	AACAAACCTACAAGGTGGTTCCAGTTCTGTAT	AACAAACCUACAAGGUGGUUCCAGUUCUGUAU	ATACAGAACTGGAACCACCTTGTAGGTTTGTT	AUACAGAACUGGAACCACCUUGUAGGUUUGUU	40.62
south_gRNA_287_14411_14443	south_gRNA_569_15122_15154	GAAACTGTCTATTGGTCATAGTACTACAGATA	GAAACUGUCUAUUGGUCAUAGUACUACAGAUA	TATCTGTAGTACTATGACCAATAGACAGTTTC	UAUCUGUAGUACUAUGACCAAUAGACAGUUUC	34.38
south_gRNA_874_18094_18126	AACACTGAGGTGTGTAGGTGCCTGTGTAGGAT	AACACUGAGGUGUGUAGGUGCCUGUGUAGGAU	ATCCTACACAGGCACCTACACACCTCAGTGTT	AUCCUACACAGGCACCUACACACCUCAGUGUU	50
south_gRNA_939_20877_20909	ACAGCTGTACCTGGTGCAACTCCTTTATCAGA	ACAGCUGUACCUGGUGCAACUCCUUUAUCAGA	TCTGATAAAGGAGTTGCACCAGGTACAGCTGT	UCUGAUAAAGGAGUUGCACCAGGUACAGCUGU	46.88
south_gRNA_447_14968_15000	ACTCATTGAATCATAATAAAGTCTAGCCTTAC	ACUCAUUGAAUCAUAAUAAAGUCUAGCCUUAC	GTAAGGCTAGACTTTATTATGATTCAATGAGT	GUAAGGCUAGACUUUAUUAUGAUUCAAUGAGU	31.25
south_gRNA_895_19617_19649	south_gRNA_1409_28813_28845	CGACTACGTGATGAGGAACGAGAAGAGGCTTG	CGACUACGUGAUGAGGAACGAGAAGAGGCUUG	CAAGCCTCTTCTCGTTCCTCATCACGTAGTCG	CAAGCCUCUUCUCGUUCCUCAUCACGUAGUCG	53.12
south_gRNA_1303_27798_27830	AAGCATAATTAAAACAAGGAATAGCAGAAAGG	AAGCAUAAUUAAAACAAGGAAUAGCAGAAAGG	CCTTTCTGCTATTCCTTGTTTTAATTATGCTT	CCUUUCUGCUAUUCCUUGUUUUAAUUAUGCUU	31.25
south_gRNA_404_14875_14907	ATTAATACAGCCACCATCGTAACAATCAAAGT	AUUAAUACAGCCACCAUCGUAACAAUCAAAGU	ACTTTGATTGTTACGATGGTGGCTGTATTAAT	ACUUUGAUUGUUACGAUGGUGGCUGUAUUAAU	34.38
south_gRNA_1546_29546_29578	GAAAACGTTTATATAGCCCATCTGCCTTGTGT	GAAAACGUUUAUAUAGCCCAUCUGCCUUGUGU	ACACAAGGCAGATGGGCTATATAAACGTTTTC	ACACAAGGCAGAUGGGCUAUAUAAACGUUUUC	40.62
south_gRNA_573_15126_15158	TGATGAAACTGTCTATTGGTCATAGTACTACA	UGAUGAAACUGUCUAUUGGUCAUAGUACUACA	TGTAGTACTATGACCAATAGACAGTTTCATCA	UGUAGUACUAUGACCAAUAGACAGUUUCAUCA	34.38
south_gRNA_599_15186_15218	TTGCTTGTTCCAATTACTACAGTAGCTCCTCT	UUGCUUGUUCCAAUUACUACAGUAGCUCCUCU	AGAGGAGCTACTGTAGTAATTGGAACAAGCAA	AGAGGAGCUACUGUAGUAAUUGGAACAAGCAA	40.62
south_gRNA_1356_28661_28693	ATTCAAGGCTCCCTCAGTTGCAACCCATATGA	AUUCAAGGCUCCCUCAGUUGCAACCCAUAUGA	TCATATGGGTTGCAACTGAGGGAGCCTTGAAT	UCAUAUGGGUUGCAACUGAGGGAGCCUUGAAU	46.88
south_gRNA_1033_25490_25522	CGAAAGGGAGTGAGGCTTGTATCGGTATCGTT	CGAAAGGGAGUGAGGCUUGUAUCGGUAUCGUU	AACGATACCGATACAAGCCTCACTCCCTTTCG	AACGAUACCGAUACAAGCCUCACUCCCUUUCG	50
south_gRNA_1618_29695_29727	AATGTGGTGGCTCTTTCAAGTCCTCCCTAATG	AAUGUGGUGGCUCUUUCAAGUCCUCCCUAAUG	CATTAGGGAGGACTTGAAAGAGCCACCACATT	CAUUAGGGAGGACUUGAAAGAGCCACCACAUU	46.88
south_gRNA_956_24445_24477	GCACCAAAATTGGAGCTAAGTTGTTTAACAAG	GCACCAAAAUUGGAGCUAAGUUGUUUAACAAG	CTTGTTAAACAACTTAGCTCCAATTTTGGTGC	CUUGUUAAACAACUUAGCUCCAAUUUUGGUGC	37.5
south_gRNA_1269_27504_27536	GGATGAAATGGTGAATTGCCCTCGTATGTTCC	GGAUGAAAUGGUGAAUUGCCCUCGUAUGUUCC	GGAACATACGAGGGCAATTCACCATTTCATCC	GGAACAUACGAGGGCAAUUCACCAUUUCAUCC	46.88
south_gRNA_1050_26177_26209	CGCTAGTAGTCGTCGTCGGTTCATCATAAATT	CGCUAGUAGUCGUCGUCGGUUCAUCAUAAAUU	AATTTATGATGAACCGACGACGACTACTAGCG	AAUUUAUGAUGAACCGACGACGACUACUAGCG	43.75
south_gRNA_1548_29548_29580	GCGAAAACGTTTATATAGCCCATCTGCCTTGT	GCGAAAACGUUUAUAUAGCCCAUCUGCCUUGU	ACAAGGCAGATGGGCTATATAAACGTTTTCGC	ACAAGGCAGAUGGGCUAUAUAAACGUUUUCGC	43.75
south_gRNA_1624_29701_29733	GGTGAAAATGTGGTGGCTCTTTCAAGTCCTCC	GGUGAAAAUGUGGUGGCUCUUUCAAGUCCUCC	GGAGGACTTGAAAGAGCCACCACATTTTCACC	GGAGGACUUGAAAGAGCCACCACAUUUUCACC	50
south_gRNA_1208_26451_26483	ATTTAGTTCGTTTAGACCAGAAGATCAGGAAC	AUUUAGUUCGUUUAGACCAGAAGAUCAGGAAC	GTTCCTGATCTTCTGGTCTAAACGAACTAAAT	GUUCCUGAUCUUCUGGUCUAAACGAACUAAAU	37.5
south_gRNA_453_14974_15006	CTCATAACTCATTGAATCATAATAAAGTCTAG	CUCAUAACUCAUUGAAUCAUAAUAAAGUCUAG	CTAGACTTTATTATGATTCAATGAGTTATGAG	CUAGACUUUAUUAUGAUUCAAUGAGUUAUGAG	28.12
south_gRNA_1668_29772_29804	AGGGCTCTTCCATATAGGCAGCTCTCCCTAGC	AGGGCUCUUCCAUAUAGGCAGCUCUCCCUAGC	GCTAGGGAGAGCTGCCTATATGGAAGAGCCCT	GCUAGGGAGAGCUGCCUAUAUGGAAGAGCCCU	56.25
south_gRNA_1596_29673_29705	CTCCCTAATGTTACACACTGATTAAAGATTGC	CUCCCUAAUGUUACACACUGAUUAAAGAUUGC	GCAATCTTTAATCAGTGTGTAACATTAGGGAG	GCAAUCUUUAAUCAGUGUGUAACAUUAGGGAG	37.5
south_gRNA_1288_27783_27815	AAGGAATAGCAGAAAGGCTAAAAAGCACAAAT	AAGGAAUAGCAGAAAGGCUAAAAAGCACAAAU	ATTTGTGCTTTTTAGCCTTTCTGCTATTCCTT	AUUUGUGCUUUUUAGCCUUUCUGCUAUUCCUU	34.38
south_gRNA_32_236_268	CATCTTACCTTTCGGTCACACCCGGACAAAAC	CAUCUUACCUUUCGGUCACACCCGGACAAAAC	GTTTTGTCCGGGTGTGACCGAAAGGTAAGATG	GUUUUGUCCGGGUGUGACCGAAAGGUAAGAUG	50
south_gRNA_1300_27795_27827	CATAATTAAAACAAGGAATAGCAGAAAGGCTA	CAUAAUUAAAACAAGGAAUAGCAGAAAGGCUA	TAGCCTTTCTGCTATTCCTTGTTTTAATTATG	UAGCCUUUCUGCUAUUCCUUGUUUUAAUUAUG	31.25
south_gRNA_317_14659_14691	TTTGTTAAAATTACCGGGTTTGACAGTTTGAA	UUUGUUAAAAUUACCGGGUUUGACAGUUUGAA	TTCAAACTGTCAAACCCGGTAATTTTAACAAA	UUCAAACUGUCAAACCCGGUAAUUUUAACAAA	31.25
south_gRNA_367_14742_14774	south_gRNA_625_15504_15536	GCTTGACAAATGTTAAAAACACTATTAGCATA	GCUUGACAAAUGUUAAAAACACUAUUAGCAUA	TATGCTAATAGTGTTTTTAACATTTGTCAAGC	UAUGCUAAUAGUGUUUUUAACAUUUGUCAAGC	28.12
south_gRNA_747_16943_16975	CATAGTGCTCTTGTGGCACTAGTGTAGGTGCA	CAUAGUGCUCUUGUGGCACUAGUGUAGGUGCA	TGCACCTACACTAGTGCCACAAGAGCACTATG	UGCACCUACACUAGUGCCACAAGAGCACUAUG	50
south_gRNA_1134_26294_26326	GCAAGAATACCACGAAAGCAAGAAAAAGAAGT	GCAAGAAUACCACGAAAGCAAGAAAAAGAAGU	ACTTCTTTTTCTTGCTTTCGTGGTATTCTTGC	ACUUCUUUUUCUUGCUUUCGUGGUAUUCUUGC	37.5
south_gRNA_873_18093_18125	ACACTGAGGTGTGTAGGTGCCTGTGTAGGATG	ACACUGAGGUGUGUAGGUGCCUGUGUAGGAUG	CATCCTACACAGGCACCTACACACCTCAGTGT	CAUCCUACACAGGCACCUACACACCUCAGUGU	53.12
south_gRNA_2_55_87	south_gRNA_437_14958_14990	TCATAATAAAGTCTAGCCTTACCCCATTTATT	UCAUAAUAAAGUCUAGCCUUACCCCAUUUAUU	AATAAATGGGGTAAGGCTAGACTTTATTATGA	AAUAAAUGGGGUAAGGCUAGACUUUAUUAUGA	31.25
south_gRNA_530_15083_15115	CAGCTACGGTGCGAGCTCTATTCTTTGCACTA	CAGCUACGGUGCGAGCUCUAUUCUUUGCACUA	TAGTGCAAAGAATAGAGCTCGCACCGTAGCTG	UAGUGCAAAGAAUAGAGCUCGCACCGUAGCUG	50
south_gRNA_1216_26569_26601	GGAAACCTATTACTAGGTTCCATTGTTCAAGG	GGAAACCUAUUACUAGGUUCCAUUGUUCAAGG	CCTTGAACAATGGAACCTAGTAATAGGTTTCC	CCUUGAACAAUGGAACCUAGUAAUAGGUUUCC	40.62
south_gRNA_1662_29766_29798	CTTCCATATAGGCAGCTCTCCCTAGCATTGTT	CUUCCAUAUAGGCAGCUCUCCCUAGCAUUGUU	AACAATGCTAGGGAGAGCTGCCTATATGGAAG	AACAAUGCUAGGGAGAGCUGCCUAUAUGGAAG	46.88
south_gRNA_813_17250_17282	TTCACTTTGAATTTATCAAAACACTCTACACG	UUCACUUUGAAUUUAUCAAAACACUCUACACG	CGTGTAGAGTGTTTTGATAAATTCAAAGTGAA	CGUGUAGAGUGUUUUGAUAAAUUCAAAGUGAA	31.25
south_gRNA_300_14610_14642	AGTGCAGCTACTGAAAAGCACGTAGTGCGTTT	AGUGCAGCUACUGAAAAGCACGUAGUGCGUUU	AAACGCACTACGTGCTTTTCAGTAGCTGCACT	AAACGCACUACGUGCUUUUCAGUAGCUGCACU	46.88
south_gRNA_757_16993_17025	AGAAAACTCATCTGAGATATTGAGTGTTGGGT	AGAAAACUCAUCUGAGAUAUUGAGUGUUGGGU	ACCCAACACTCAATATCTCAGATGAGTTTTCT	ACCCAACACUCAAUAUCUCAGAUGAGUUUUCU	37.5
south_gRNA_841_17516_17548	south_gRNA_257_13508_13540	CCCTGTATACGACATCAGTACTAGTGCCTGTG	CCCUGUAUACGACAUCAGUACUAGUGCCUGUG	CACAGGCACTAGTACTGATGTCGTATACAGGG	CACAGGCACUAGUACUGAUGUCGUAUACAGGG	50
south_gRNA_1211_26454_26486	AATATTTAGTTCGTTTAGACCAGAAGATCAGG	AAUAUUUAGUUCGUUUAGACCAGAAGAUCAGG	CCTGATCTTCTGGTCTAAACGAACTAAATATT	CCUGAUCUUCUGGUCUAAACGAACUAAAUAUU	34.38
south_gRNA_413_14884_14916	TTGGTTAGCATTAATACAGCCACCATCGTAAC	UUGGUUAGCAUUAAUACAGCCACCAUCGUAAC	GTTACGATGGTGGCTGTATTAATGCTAACCAA	GUUACGAUGGUGGCUGUAUUAAUGCUAACCAA	40.62
south_gRNA_998_24670_24702	south_gRNA_1555_29588_29620	CATTCTGCACAAGAGTAGACTATATATCGTAA	CAUUCUGCACAAGAGUAGACUAUAUAUCGUAA	TTACGATATATAGTCTACTCTTGTGCAGAATG	UUACGAUAUAUAGUCUACUCUUGUGCAGAAUG	34.38
south_gRNA_1044_25535_25567	CGCTCTGAAAAACAGCAAGAAGTGCAACGCCA	CGCUCUGAAAAACAGCAAGAAGUGCAACGCCA	TGGCGTTGCACTTCTTGCTGTTTTTCAGAGCG	UGGCGUUGCACUUCUUGCUGUUUUUCAGAGCG	50
south_gRNA_1156_26316_26348	GTAAGGATGGCTAGTGTAACTAGCAAGAATAC	GUAAGGAUGGCUAGUGUAACUAGCAAGAAUAC	GTATTCTTGCTAGTTACACTAGCCATCCTTAC	GUAUUCUUGCUAGUUACACUAGCCAUCCUUAC	40.62
south_gRNA_106_12157_12189	ACTTCAGAATCACCATTAGCAACAGCCTGCTC	ACUUCAGAAUCACCAUUAGCAACAGCCUGCUC	GAGCAGGCTGTTGCTAATGGTGATTCTGAAGT	GAGCAGGCUGUUGCUAAUGGUGAUUCUGAAGU	46.88
south_gRNA_495_15048_15080	GCATACTTAAGATTCATTTGAGTTATAGTAGG	GCAUACUUAAGAUUCAUUUGAGUUAUAGUAGG	CCTACTATAACTCAAATGAATCTTAAGTATGC	CCUACUAUAACUCAAAUGAAUCUUAAGUAUGC	31.25
south_gRNA_1387_28760_28792	south_gRNA_1364_28669_28701	TTTGGTGTATTCAAGGCTCCCTCAGTTGCAAC	UUUGGUGUAUUCAAGGCUCCCUCAGUUGCAAC	GTTGCAACTGAGGGAGCCTTGAATACACCAAA	GUUGCAACUGAGGGAGCCUUGAAUACACCAAA	46.88
south_gRNA_691_16053_16085	TGAAAGACATCAGCATACTCCTGATTAGGATG	UGAAAGACAUCAGCAUACUCCUGAUUAGGAUG	CATCCTAATCAGGAGTATGCTGATGTCTTTCA	CAUCCUAAUCAGGAGUAUGCUGAUGUCUUUCA	40.62
south_gRNA_468_14989_15021	AAGTGCATCTTGATCCTCATAACTCATTGAAT	AAGUGCAUCUUGAUCCUCAUAACUCAUUGAAU	ATTCAATGAGTTATGAGGATCAAGATGCACTT	AUUCAAUGAGUUAUGAGGAUCAAGAUGCACUU	34.38
south_gRNA_475_14996_15028	ATGCGAAAAGTGCATCTTGATCCTCATAACTC	AUGCGAAAAGUGCAUCUUGAUCCUCAUAACUC	GAGTTATGAGGATCAAGATGCACTTTTCGCAT	GAGUUAUGAGGAUCAAGAUGCACUUUUCGCAU	40.62
south_gRNA_509_15062_15094	TCTTTGCACTAATGGCATACTTAAGATTCATT	UCUUUGCACUAAUGGCAUACUUAAGAUUCAUU	AATGAATCTTAAGTATGCCATTAGTGCAAAGA	AAUGAAUCUUAAGUAUGCCAUUAGUGCAAAGA	31.25
south_gRNA_22_192_224	ATGATCGGCTGCAACACGGACGAAACCGTAAG	AUGAUCGGCUGCAACACGGACGAAACCGUAAG	CTTACGGTTTCGTCCGTGTTGCAGCCGATCAT	CUUACGGUUUCGUCCGUGUUGCAGCCGAUCAU	53.12
south_gRNA_1266_27188_27220	AGTCAACGAGATGAAACATCTGTTGTCACTTA	AGUCAACGAGAUGAAACAUCUGUUGUCACUUA	TAAGTGACAACAGATGTTTCATCTCGTTGACT	UAAGUGACAACAGAUGUUUCAUCUCGUUGACU	37.5
south_gRNA_1183_26343_26375	CAGCAGTACGCACACAATCGAAGCGCAGTAAG	CAGCAGUACGCACACAAUCGAAGCGCAGUAAG	CTTACTGCGCTTCGATTGTGTGCGTACTGCTG	CUUACUGCGCUUCGAUUGUGUGCGUACUGCUG	53.12
south_gRNA_304_14646_14678	CCGGGTTTGACAGTTTGAAAAGCAACATTGTT	CCGGGUUUGACAGUUUGAAAAGCAACAUUGUU	AACAATGTTGCTTTTCAAACTGTCAAACCCGG	AACAAUGUUGCUUUUCAAACUGUCAAACCCGG	40.62
south_gRNA_1573_29650_29682	AAAGATTGCTATGTGAGATTAAAGTTAACTAC	AAAGAUUGCUAUGUGAGAUUAAAGUUAACUAC	GTAGTTAACTTTAATCTCACATAGCAATCTTT	GUAGUUAACUUUAAUCUCACAUAGCAAUCUUU	28.12
south_gRNA_884_18240_18272	TCTTCGCGGGTGATAAACATGTTAGGGTAACC	UCUUCGCGGGUGAUAAACAUGUUAGGGUAACC	GGTTACCCTAACATGTTTATCACCCGCGAAGA	GGUUACCCUAACAUGUUUAUCACCCGCGAAGA	46.88
south_gRNA_1489_29161_29193	AATTGTGCAATTTGCGGCCAATGTTTGTAATC	AAUUGUGCAAUUUGCGGCCAAUGUUUGUAAUC	GATTACAAACATTGGCCGCAAATTGCACAATT	GAUUACAAACAUUGGCCGCAAAUUGCACAAUU	37.5
south_gRNA_1195_26355_26387	TTAACAATATTGCAGCAGTACGCACACAATCG	UUAACAAUAUUGCAGCAGUACGCACACAAUCG	CGATTGTGTGCGTACTGCTGCAATATTGTTAA	CGAUUGUGUGCGUACUGCUGCAAUAUUGUUAA	40.62
south_gRNA_1219_26572_26604	ATAGGAAACCTATTACTAGGTTCCATTGTTCA	AUAGGAAACCUAUUACUAGGUUCCAUUGUUCA	TGAACAATGGAACCTAGTAATAGGTTTCCTAT	UGAACAAUGGAACCUAGUAAUAGGUUUCCUAU	34.38
south_gRNA_1153_26313_26345	AGGATGGCTAGTGTAACTAGCAAGAATACCAC	AGGAUGGCUAGUGUAACUAGCAAGAAUACCAC	GTGGTATTCTTGCTAGTTACACTAGCCATCCT	GUGGUAUUCUUGCUAGUUACACUAGCCAUCCU	43.75
south_gRNA_319_14661_14693	TCTTTGTTAAAATTACCGGGTTTGACAGTTTG	UCUUUGUUAAAAUUACCGGGUUUGACAGUUUG	CAAACTGTCAAACCCGGTAATTTTAACAAAGA	CAAACUGUCAAACCCGGUAAUUUUAACAAAGA	34.38
south_gRNA_1332_28409_28441	GAGAGCGGTGAACCAAGACGCAGTATTATTGG	GAGAGCGGUGAACCAAGACGCAGUAUUAUUGG	CCAATAATACTGCGTCTTGGTTCACCGCTCTC	CCAAUAAUACUGCGUCUUGGUUCACCGCUCUC	50
south_gRNA_329_14703_14735	CCTTCCTTAAAGAAACCCTTAGACACAGCAAA	CCUUCCUUAAAGAAACCCUUAGACACAGCAAA	TTTGCTGTGTCTAAGGGTTTCTTTAAGGAAGG	UUUGCUGUGUCUAAGGGUUUCUUUAAGGAAGG	40.62
south_gRNA_579_15164_15196	TAGCTCCTCTAGTGGCGGCTATTGATTTCAAT	UAGCUCCUCUAGUGGCGGCUAUUGAUUUCAAU	ATTGAAATCAATAGCCGCCACTAGAGGAGCTA	AUUGAAAUCAAUAGCCGCCACUAGAGGAGCUA	43.75
south_gRNA_675_16037_16069	ACTCCTGATTAGGATGTTTAGTAAGTGGGTAA	ACUCCUGAUUAGGAUGUUUAGUAAGUGGGUAA	TTACCCACTTACTAAACATCCTAATCAGGAGT	UUACCCACUUACUAAACAUCCUAAUCAGGAGU	37.5
south_gRNA_147_12894_12926	TAGGTGTGTCTGTAACAAACCTACAAGGTGGT	UAGGUGUGUCUGUAACAAACCUACAAGGUGGU	ACCACCTTGTAGGTTTGTTACAGACACACCTA	ACCACCUUGUAGGUUUGUUACAGACACACCUA	43.75
south_gRNA_429_14950_14982	AAGTCTAGCCTTACCCCATTTATTAAATGGAA	AAGUCUAGCCUUACCCCAUUUAUUAAAUGGAA	TTCCATTTAATAAATGGGGTAAGGCTAGACTT	UUCCAUUUAAUAAAUGGGGUAAGGCUAGACUU	34.38
south_gRNA_665_15986_16018	CGAACCGTTCAATCATAAGTGTACCATCTGTT	CGAACCGUUCAAUCAUAAGUGUACCAUCUGUU	AACAGATGGTACACTTATGATTGAACGGTTCG	AACAGAUGGUACACUUAUGAUUGAACGGUUCG	40.62
south_gRNA_1479_29151_29183	TTTGCGGCCAATGTTTGTAATCAGTTCCTTGT	UUUGCGGCCAAUGUUUGUAAUCAGUUCCUUGU	ACAAGGAACTGATTACAAACATTGGCCGCAAA	ACAAGGAACUGAUUACAAACAUUGGCCGCAAA	40.62
south_gRNA_1334_28411_28443	GTGAGAGCGGTGAACCAAGACGCAGTATTATT	GUGAGAGCGGUGAACCAAGACGCAGUAUUAUU	AATAATACTGCGTCTTGGTTCACCGCTCTCAC	AAUAAUACUGCGUCUUGGUUCACCGCUCUCAC	46.88
south_gRNA_1521_29346_29378	south_gRNA_1256_27177_27209	TGAAACATCTGTTGTCACTTACTGTACAAGCA	UGAAACAUCUGUUGUCACUUACUGUACAAGCA	TGCTTGTACAGTAAGTGACAACAGATGTTTCA	UGCUUGUACAGUAAGUGACAACAGAUGUUUCA	37.5
south_gRNA_1239_27035_27067	CCCAATTTGTAATAAGAAAGCGTTCGTGATGT	CCCAAUUUGUAAUAAGAAAGCGUUCGUGAUGU	ACATCACGAACGCTTTCTTATTACAAATTGGG	ACAUCACGAACGCUUUCUUAUUACAAAUUGGG	37.5
south_gRNA_513_15066_15098	CTATTCTTTGCACTAATGGCATACTTAAGATT	CUAUUCUUUGCACUAAUGGCAUACUUAAGAUU	AATCTTAAGTATGCCATTAGTGCAAAGAATAG	AAUCUUAAGUAUGCCAUUAGUGCAAAGAAUAG	31.25
south_gRNA_494_15047_15079	CATACTTAAGATTCATTTGAGTTATAGTAGGG	CAUACUUAAGAUUCAUUUGAGUUAUAGUAGGG	CCCTACTATAACTCAAATGAATCTTAAGTATG	CCCUACUAUAACUCAAAUGAAUCUUAAGUAUG	31.25
south_gRNA_1399_28803_28835	ATGAGGAACGAGAAGAGGCTTGACTGCCGCCT	AUGAGGAACGAGAAGAGGCUUGACUGCCGCCU	AGGCGGCAGTCAAGCCTCTTCTCGTTCCTCAT	AGGCGGCAGUCAAGCCUCUUCUCGUUCCUCAU	56.25
south_gRNA_785_17021_17053	south_gRNA_1418_28940_28972	TTTGCTCTCAAGCTGGTTCAATCTGTCAAGCA	UUUGCUCUCAAGCUGGUUCAAUCUGUCAAGCA	TGCTTGACAGATTGAACCAGCTTGAGAGCAAA	UGCUUGACAGAUUGAACCAGCUUGAGAGCAAA	43.75
south_gRNA_1154_26314_26346	AAGGATGGCTAGTGTAACTAGCAAGAATACCA	AAGGAUGGCUAGUGUAACUAGCAAGAAUACCA	TGGTATTCTTGCTAGTTACACTAGCCATCCTT	UGGUAUUCUUGCUAGUUACACUAGCCAUCCUU	40.62
south_gRNA_1231_27027_27059	GTAATAAGAAAGCGTTCGTGATGTAGCAACAG	GUAAUAAGAAAGCGUUCGUGAUGUAGCAACAG	CTGTTGCTACATCACGAACGCTTTCTTATTAC	CUGUUGCUACAUCACGAACGCUUUCUUAUUAC	40.62
south_gRNA_1340_28509_28541	CTCTTCGGTAGTAGCCAATTTGGTCATCTGGA	CUCUUCGGUAGUAGCCAAUUUGGUCAUCUGGA	TCCAGATGACCAAATTGGCTACTACCGAAGAG	UCCAGAUGACCAAAUUGGCUACUACCGAAGAG	46.88
south_gRNA_1623_29700_29732	GTGAAAATGTGGTGGCTCTTTCAAGTCCTCCC	GUGAAAAUGUGGUGGCUCUUUCAAGUCCUCCC	GGGAGGACTTGAAAGAGCCACCACATTTTCAC	GGGAGGACUUGAAAGAGCCACCACAUUUUCAC	50
south_gRNA_514_15067_15099	TCTATTCTTTGCACTAATGGCATACTTAAGAT	UCUAUUCUUUGCACUAAUGGCAUACUUAAGAU	ATCTTAAGTATGCCATTAGTGCAAAGAATAGA	AUCUUAAGUAUGCCAUUAGUGCAAAGAAUAGA	31.25
south_gRNA_1166_26326_26358	TCGAAGCGCAGTAAGGATGGCTAGTGTAACTA	UCGAAGCGCAGUAAGGAUGGCUAGUGUAACUA	TAGTTACACTAGCCATCCTTACTGCGCTTCGA	UAGUUACACUAGCCAUCCUUACUGCGCUUCGA	46.88
south_gRNA_1075_26235_26267	TCTTCCGAAACGAATGAGTACATAAGTTCGTA	UCUUCCGAAACGAAUGAGUACAUAAGUUCGUA	TACGAACTTATGTACTCATTCGTTTCGGAAGA	UACGAACUUAUGUACUCAUUCGUUUCGGAAGA	37.5
south_gRNA_909_19859_19891	south_gRNA_258_13509_13541	GCCCTGTATACGACATCAGTACTAGTGCCTGT	GCCCUGUAUACGACAUCAGUACUAGUGCCUGU	ACAGGCACTAGTACTGATGTCGTATACAGGGC	ACAGGCACUAGUACUGAUGUCGUAUACAGGGC	50
south_gRNA_36_240_272	TCTCCATCTTACCTTTCGGTCACACCCGGACA	UCUCCAUCUUACCUUUCGGUCACACCCGGACA	TGTCCGGGTGTGACCGAAAGGTAAGATGGAGA	UGUCCGGGUGUGACCGAAAGGUAAGAUGGAGA	53.12
south_gRNA_716_16198_16230	GACTGTATGCGGTGTGTACATAGCCTCATAAA	GACUGUAUGCGGUGUGUACAUAGCCUCAUAAA	TTTATGAGGCTATGTACACACCGCATACAGTC	UUUAUGAGGCUAUGUACACACCGCAUACAGUC	43.75
south_gRNA_943_22814_22846	ATCATCTGGTAATTTATAATTATAATCAGCAA	AUCAUCUGGUAAUUUAUAAUUAUAAUCAGCAA	TTGCTGATTATAATTATAAATTACCAGATGAT	UUGCUGAUUAUAAUUAUAAAUUACCAGAUGAU	21.88
south_gRNA_1460_29100_29132	CAAAATTTCCTTGGGTTTGTTCTGGACCACGT	CAAAAUUUCCUUGGGUUUGUUCUGGACCACGU	ACGTGGTCCAGAACAAACCCAAGGAAATTTTG	ACGUGGUCCAGAACAAACCCAAGGAAAUUUUG	43.75
south_gRNA_1396_28800_28832	AGGAACGAGAAGAGGCTTGACTGCCGCCTCTG	AGGAACGAGAAGAGGCUUGACUGCCGCCUCUG	CAGAGGCGGCAGTCAAGCCTCTTCTCGTTCCT	CAGAGGCGGCAGUCAAGCCUCUUCUCGUUCCU	59.38
south_gRNA_1587_29664_29696	GTTACACACTGATTAAAGATTGCTATGTGAGA	GUUACACACUGAUUAAAGAUUGCUAUGUGAGA	TCTCACATAGCAATCTTTAATCAGTGTGTAAC	UCUCACAUAGCAAUCUUUAAUCAGUGUGUAAC	34.38
south_gRNA_1202_26362_26394	ACTCACGTTAACAATATTGCAGCAGTACGCAC	ACUCACGUUAACAAUAUUGCAGCAGUACGCAC	GTGCGTACTGCTGCAATATTGTTAACGTGAGT	GUGCGUACUGCUGCAAUAUUGUUAACGUGAGU	43.75
south_gRNA_1554_29587_29619	ATTCTGCACAAGAGTAGACTATATATCGTAAA	AUUCUGCACAAGAGUAGACUAUAUAUCGUAAA	TTTACGATATATAGTCTACTCTTGTGCAGAAT	UUUACGAUAUAUAGUCUACUCUUGUGCAGAAU	31.25
south_gRNA_263_13514_13546	CAAAAGCCCTGTATACGACATCAGTACTAGTG	CAAAAGCCCUGUAUACGACAUCAGUACUAGUG	CACTAGTACTGATGTCGTATACAGGGCTTTTG	CACUAGUACUGAUGUCGUAUACAGGGCUUUUG	43.75
south_gRNA_893_19568_19600	TCCAGAGGTTATAAGTATCAAATTGTTTGTAA	UCCAGAGGUUAUAAGUAUCAAAUUGUUUGUAA	TTACAAACAATTTGATACTTATAACCTCTGGA	UUACAAACAAUUUGAUACUUAUAACCUCUGGA	28.12
south_gRNA_345_14720_14752	TTAATTCAACAGAACTTCCTTCCTTAAAGAAA	UUAAUUCAACAGAACUUCCUUCCUUAAAGAAA	TTTCTTTAAGGAAGGAAGTTCTGTTGAATTAA	UUUCUUUAAGGAAGGAAGUUCUGUUGAAUUAA	28.12
south_gRNA_24_194_226	TGATGATCGGCTGCAACACGGACGAAACCGTA	UGAUGAUCGGCUGCAACACGGACGAAACCGUA	TACGGTTTCGTCCGTGTTGCAGCCGATCATCA	UACGGUUUCGUCCGUGUUGCAGCCGAUCAUCA	53.12
south_gRNA_1310_28257_28289	south_gRNA_1661_29765_29797	TTCCATATAGGCAGCTCTCCCTAGCATTGTTC	UUCCAUAUAGGCAGCUCUCCCUAGCAUUGUUC	GAACAATGCTAGGGAGAGCTGCCTATATGGAA	GAACAAUGCUAGGGAGAGCUGCCUAUAUGGAA	46.88
south_gRNA_154_13327_13359	AGTGTAAAACCCACAGGGTCATTAGCACAAGT	AGUGUAAAACCCACAGGGUCAUUAGCACAAGU	ACTTGTGCTAATGACCCTGTGGGTTTTACACT	ACUUGUGCUAAUGACCCUGUGGGUUUUACACU	43.75
south_gRNA_1648_29725_29757	CTCGATCGTACTCCGCGTGGCCTCGGTGAAAA	CUCGAUCGUACUCCGCGUGGCCUCGGUGAAAA	TTTTCACCGAGGCCACGCGGAGTACGATCGAG	UUUUCACCGAGGCCACGCGGAGUACGAUCGAG	59.38
south_gRNA_422_14943_14975	GCCTTACCCCATTTATTAAATGGAAAACCAGC	GCCUUACCCCAUUUAUUAAAUGGAAAACCAGC	GCTGGTTTTCCATTTAATAAATGGGGTAAGGC	GCUGGUUUUCCAUUUAAUAAAUGGGGUAAGGC	40.62
south_gRNA_1243_27164_27196	GTCACTTACTGTACAAGCAAAGCAATATTGTC	GUCACUUACUGUACAAGCAAAGCAAUAUUGUC	GACAATATTGCTTTGCTTGTACAGTAAGTGAC	GACAAUAUUGCUUUGCUUGUACAGUAAGUGAC	37.5
south_gRNA_125_12320_12352	south_gRNA_299_14609_14641	GTGCAGCTACTGAAAAGCACGTAGTGCGTTTA	GUGCAGCUACUGAAAAGCACGUAGUGCGUUUA	TAAACGCACTACGTGCTTTTCAGTAGCTGCAC	UAAACGCACUACGUGCUUUUCAGUAGCUGCAC	46.88
south_gRNA_1651_29734_29766	CACTGTACACTCGATCGTACTCCGCGTGGCCT	CACUGUACACUCGAUCGUACUCCGCGUGGCCU	AGGCCACGCGGAGTACGATCGAGTGTACAGTG	AGGCCACGCGGAGUACGAUCGAGUGUACAGUG	59.38
south_gRNA_1120_26280_26312	AAAGCAAGAAAAAGAAGTACGCTATTAACTAT	AAAGCAAGAAAAAGAAGUACGCUAUUAACUAU	ATAGTTAATAGCGTACTTCTTTTTCTTGCTTT	AUAGUUAAUAGCGUACUUCUUUUUCUUGCUUU	28.12
south_gRNA_628_15507_15539	ACAGCTTGACAAATGTTAAAAACACTATTAGC	ACAGCUUGACAAAUGUUAAAAACACUAUUAGC	GCTAATAGTGTTTTTAACATTTGTCAAGCTGT	GCUAAUAGUGUUUUUAACAUUUGUCAAGCUGU	31.25
south_gRNA_452_14973_15005	TCATAACTCATTGAATCATAATAAAGTCTAGC	UCAUAACUCAUUGAAUCAUAAUAAAGUCUAGC	GCTAGACTTTATTATGATTCAATGAGTTATGA	GCUAGACUUUAUUAUGAUUCAAUGAGUUAUGA	28.12
south_gRNA_1368_28741_28773	AATGTTGTTCCTTGAGGAAGTTGTAGCACGAT	AAUGUUGUUCCUUGAGGAAGUUGUAGCACGAU	ATCGTGCTACAACTTCCTCAAGGAACAACATT	AUCGUGCUACAACUUCCUCAAGGAACAACAUU	40.62
south_gRNA_180_13375_13407	CAGCCATAACCTTTCCACATACCGCAGACGGT	CAGCCAUAACCUUUCCACAUACCGCAGACGGU	ACCGTCTGCGGTATGTGGAAAGGTTATGGCTG	ACCGUCUGCGGUAUGUGGAAAGGUUAUGGCUG	53.12
south_gRNA_710_16192_16224	ATGCGGTGTGTACATAGCCTCATAAAACTCAG	AUGCGGUGUGUACAUAGCCUCAUAAAACUCAG	CTGAGTTTTATGAGGCTATGTACACACCGCAT	CUGAGUUUUAUGAGGCUAUGUACACACCGCAU	43.75
south_gRNA_1379_28752_28784	south_gRNA_445_14966_14998	TCATTGAATCATAATAAAGTCTAGCCTTACCC	UCAUUGAAUCAUAAUAAAGUCUAGCCUUACCC	GGGTAAGGCTAGACTTTATTATGATTCAATGA	GGGUAAGGCUAGACUUUAUUAUGAUUCAAUGA	34.38
south_gRNA_800_17080_17112	AGCAAAATGACTCTTACCAGTACCAGGTGGTC	AGCAAAAUGACUCUUACCAGUACCAGGUGGUC	GACCACCTGGTACTGGTAAGAGTCATTTTGCT	GACCACCUGGUACUGGUAAGAGUCAUUUUGCU	46.88
south_gRNA_1275_27770_27802	AAGGCTAAAAAGCACAAATAGAAGTCAATTAA	AAGGCUAAAAAGCACAAAUAGAAGUCAAUUAA	TTAATTGACTTCTATTTGTGCTTTTTAGCCTT	UUAAUUGACUUCUAUUUGUGCUUUUUAGCCUU	28.12
south_gRNA_100_12011_12043	GTCTACAGCACCCTGCATGGAAAGCAAAACAG	GUCUACAGCACCCUGCAUGGAAAGCAAAACAG	CTGTTTTGCTTTCCATGCAGGGTGCTGTAGAC	CUGUUUUGCUUUCCAUGCAGGGUGCUGUAGAC	50
south_gRNA_1599_29676_29708	GTCCTCCCTAATGTTACACACTGATTAAAGAT	GUCCUCCCUAAUGUUACACACUGAUUAAAGAU	ATCTTTAATCAGTGTGTAACATTAGGGAGGAC	AUCUUUAAUCAGUGUGUAACAUUAGGGAGGAC	37.5
south_gRNA_364_14739_14771	south_gRNA_1002_25092_25124	south_gRNA_697_16059_16091	TACAAATGAAAGACATCAGCATACTCCTGATT	UACAAAUGAAAGACAUCAGCAUACUCCUGAUU	AATCAGGAGTATGCTGATGTCTTTCATTTGTA	AAUCAGGAGUAUGCUGAUGUCUUUCAUUUGUA	34.38
south_gRNA_787_17067_17099	TTACCAGTACCAGGTGGTCCCTGGAGTGTAGA	UUACCAGUACCAGGUGGUCCCUGGAGUGUAGA	TCTACACTCCAGGGACCACCTGGTACTGGTAA	UCUACACUCCAGGGACCACCUGGUACUGGUAA	53.12
south_gRNA_777_17013_17045	TGATAATTTGCAACATTGCTAGAAAACTCATC	UGAUAAUUUGCAACAUUGCUAGAAAACUCAUC	GATGAGTTTTCTAGCAATGTTGCAAATTATCA	GAUGAGUUUUCUAGCAAUGUUGCAAAUUAUCA	31.25
south_gRNA_740_16833_16865	south_gRNA_1277_27772_27804	GAAAGGCTAAAAAGCACAAATAGAAGTCAATT	GAAAGGCUAAAAAGCACAAAUAGAAGUCAAUU	AATTGACTTCTATTTGTGCTTTTTAGCCTTTC	AAUUGACUUCUAUUUGUGCUUUUUAGCCUUUC	31.25
south_gRNA_1509_29231_29263	CCACGTTCCCGAAGGTGTGACTTCCATGCCAA	CCACGUUCCCGAAGGUGUGACUUCCAUGCCAA	TTGGCATGGAAGTCACACCTTCGGGAACGTGG	UUGGCAUGGAAGUCACACCUUCGGGAACGUGG	56.25
south_gRNA_759_16995_17027	CTAGAAAACTCATCTGAGATATTGAGTGTTGG	CUAGAAAACUCAUCUGAGAUAUUGAGUGUUGG	CCAACACTCAATATCTCAGATGAGTTTTCTAG	CCAACACUCAAUAUCUCAGAUGAGUUUUCUAG	37.5
south_gRNA_436_14957_14989	CATAATAAAGTCTAGCCTTACCCCATTTATTA	CAUAAUAAAGUCUAGCCUUACCCCAUUUAUUA	TAATAAATGGGGTAAGGCTAGACTTTATTATG	UAAUAAAUGGGGUAAGGCUAGACUUUAUUAUG	31.25
south_gRNA_1513_29338_29370	south_gRNA_97_11436_11468	CCCACATGGAAATGGCTTGATCTAAAGCATTA	CCCACAUGGAAAUGGCUUGAUCUAAAGCAUUA	TAATGCTTTAGATCAAGCCATTTCCATGTGGG	UAAUGCUUUAGAUCAAGCCAUUUCCAUGUGGG	40.62
south_gRNA_707_16189_16221	CGGTGTGTACATAGCCTCATAAAACTCAGGTT	CGGUGUGUACAUAGCCUCAUAAAACUCAGGUU	AACCTGAGTTTTATGAGGCTATGTACACACCG	AACCUGAGUUUUAUGAGGCUAUGUACACACCG	43.75
south_gRNA_630_15777_15809	south_gRNA_912_20305_20337	ATCTCCATAAACGATATGTTCGAAGGCATAGC	AUCUCCAUAAACGAUAUGUUCGAAGGCAUAGC	GCTATGCCTTCGAACATATCGTTTATGGAGAT	GCUAUGCCUUCGAACAUAUCGUUUAUGGAGAU	40.62
south_gRNA_741_16834_16866	south_gRNA_1283_27778_27810	ATAGCAGAAAGGCTAAAAAGCACAAATAGAAG	AUAGCAGAAAGGCUAAAAAGCACAAAUAGAAG	CTTCTATTTGTGCTTTTTAGCCTTTCTGCTAT	CUUCUAUUUGUGCUUUUUAGCCUUUCUGCUAU	34.38
south_gRNA_175_13370_13402	ATAACCTTTCCACATACCGCAGACGGTACAGA	AUAACCUUUCCACAUACCGCAGACGGUACAGA	TCTGTACCGTCTGCGGTATGTGGAAAGGTTAT	UCUGUACCGUCUGCGGUAUGUGGAAAGGUUAU	46.88
south_gRNA_1440_28994_29026	AGCAGATTTCTTAGTGACAGTTTGGCCTTGTT	AGCAGAUUUCUUAGUGACAGUUUGGCCUUGUU	AACAAGGCCAAACTGTCACTAAGAAATCTGCT	AACAAGGCCAAACUGUCACUAAGAAAUCUGCU	40.62
south_gRNA_1600_29677_29709	AGTCCTCCCTAATGTTACACACTGATTAAAGA	AGUCCUCCCUAAUGUUACACACUGAUUAAAGA	TCTTTAATCAGTGTGTAACATTAGGGAGGACT	UCUUUAAUCAGUGUGUAACAUUAGGGAGGACU	37.5
south_gRNA_606_15439_15471	TGGTTTAACATATAGTGAACCGCCACACATGA	UGGUUUAACAUAUAGUGAACCGCCACACAUGA	TCATGTGTGGCGGTTCACTATATGTTAAACCA	UCAUGUGUGGCGGUUCACUAUAUGUUAAACCA	40.62
south_gRNA_1673_29777_29809	ACATTAGGGCTCTTCCATATAGGCAGCTCTCC	ACAUUAGGGCUCUUCCAUAUAGGCAGCUCUCC	GGAGAGCTGCCTATATGGAAGAGCCCTAATGT	GGAGAGCUGCCUAUAUGGAAGAGCCCUAAUGU	50
south_gRNA_294_14604_14636	GCTACTGAAAAGCACGTAGTGCGTTTATCTAG	GCUACUGAAAAGCACGUAGUGCGUUUAUCUAG	CTAGATAAACGCACTACGTGCTTTTCAGTAGC	CUAGAUAAACGCACUACGUGCUUUUCAGUAGC	43.75
south_gRNA_308_14650_14682	ATTACCGGGTTTGACAGTTTGAAAAGCAACAT	AUUACCGGGUUUGACAGUUUGAAAAGCAACAU	ATGTTGCTTTTCAAACTGTCAAACCCGGTAAT	AUGUUGCUUUUCAAACUGUCAAACCCGGUAAU	37.5
south_gRNA_1653_29736_29768	TTCACTGTACACTCGATCGTACTCCGCGTGGC	UUCACUGUACACUCGAUCGUACUCCGCGUGGC	GCCACGCGGAGTACGATCGAGTGTACAGTGAA	GCCACGCGGAGUACGAUCGAGUGUACAGUGAA	56.25
south_gRNA_594_15181_15213	TGTTCCAATTACTACAGTAGCTCCTCTAGTGG	UGUUCCAAUUACUACAGUAGCUCCUCUAGUGG	CCACTAGAGGAGCTACTGTAGTAATTGGAACA	CCACUAGAGGAGCUACUGUAGUAAUUGGAACA	43.75
south_gRNA_936_20874_20906	GCTGTACCTGGTGCAACTCCTTTATCAGAACC	GCUGUACCUGGUGCAACUCCUUUAUCAGAACC	GGTTCTGATAAAGGAGTTGCACCAGGTACAGC	GGUUCUGAUAAAGGAGUUGCACCAGGUACAGC	50
south_gRNA_236_13487_13519	TAGTGCCTGTGCCGCACGGTGTAAGACGGGCT	UAGUGCCUGUGCCGCACGGUGUAAGACGGGCU	AGCCCGTCTTACACCGTGCGGCACAGGCACTA	AGCCCGUCUUACACCGUGCGGCACAGGCACUA	62.5
south_gRNA_170_13365_13397	CTTTCCACATACCGCAGACGGTACAGACTGTG	CUUUCCACAUACCGCAGACGGUACAGACUGUG	CACAGTCTGTACCGTCTGCGGTATGTGGAAAG	CACAGUCUGUACCGUCUGCGGUAUGUGGAAAG	53.12
south_gRNA_1423_28977_29009	CAGTTTGGCCTTGTTGTTGTTGGCCTTTACCA	CAGUUUGGCCUUGUUGUUGUUGGCCUUUACCA	TGGTAAAGGCCAACAACAACAAGGCCAAACTG	UGGUAAAGGCCAACAACAACAAGGCCAAACUG	46.88
south_gRNA_918_20776_20808	south_gRNA_1232_27028_27060	TGTAATAAGAAAGCGTTCGTGATGTAGCAACA	UGUAAUAAGAAAGCGUUCGUGAUGUAGCAACA	TGTTGCTACATCACGAACGCTTTCTTATTACA	UGUUGCUACAUCACGAACGCUUUCUUAUUACA	37.5
south_gRNA_190_13387_13419	TGATCACAACTACAGCCATAACCTTTCCACAT	UGAUCACAACUACAGCCAUAACCUUUCCACAU	ATGTGGAAAGGTTATGGCTGTAGTTGTGATCA	AUGUGGAAAGGUUAUGGCUGUAGUUGUGAUCA	40.62
south_gRNA_1308_27803_27835	ATAATAAGCATAATTAAAACAAGGAATAGCAG	AUAAUAAGCAUAAUUAAAACAAGGAAUAGCAG	CTGCTATTCCTTGTTTTAATTATGCTTATTAT	CUGCUAUUCCUUGUUUUAAUUAUGCUUAUUAU	25
south_gRNA_1270_27505_27537	AGGATGAAATGGTGAATTGCCCTCGTATGTTC	AGGAUGAAAUGGUGAAUUGCCCUCGUAUGUUC	GAACATACGAGGGCAATTCACCATTTCATCCT	GAACAUACGAGGGCAAUUCACCAUUUCAUCCU	43.75
south_gRNA_372_14806_14838	GATATCACACATTGTTGGTAGATTATAACGAT	GAUAUCACACAUUGUUGGUAGAUUAUAACGAU	ATCGTTATAATCTACCAACAATGTGTGATATC	AUCGUUAUAAUCUACCAACAAUGUGUGAUAUC	31.25
south_gRNA_1593_29670_29702	CCTAATGTTACACACTGATTAAAGATTGCTAT	CCUAAUGUUACACACUGAUUAAAGAUUGCUAU	ATAGCAATCTTTAATCAGTGTGTAACATTAGG	AUAGCAAUCUUUAAUCAGUGUGUAACAUUAGG	31.25
south_gRNA_1201_26361_26393	CTCACGTTAACAATATTGCAGCAGTACGCACA	CUCACGUUAACAAUAUUGCAGCAGUACGCACA	TGTGCGTACTGCTGCAATATTGTTAACGTGAG	UGUGCGUACUGCUGCAAUAUUGUUAACGUGAG	43.75
south_gRNA_1055_26182_26214	AGGCACGCTAGTAGTCGTCGTCGGTTCATCAT	AGGCACGCUAGUAGUCGUCGUCGGUUCAUCAU	ATGATGAACCGACGACGACTACTAGCGTGCCT	AUGAUGAACCGACGACGACUACUAGCGUGCCU	53.12
south_gRNA_490_15043_15075	CTTAAGATTCATTTGAGTTATAGTAGGGATGA	CUUAAGAUUCAUUUGAGUUAUAGUAGGGAUGA	TCATCCCTACTATAACTCAAATGAATCTTAAG	UCAUCCCUACUAUAACUCAAAUGAAUCUUAAG	31.25
south_gRNA_443_14964_14996	ATTGAATCATAATAAAGTCTAGCCTTACCCCA	AUUGAAUCAUAAUAAAGUCUAGCCUUACCCCA	TGGGGTAAGGCTAGACTTTATTATGATTCAAT	UGGGGUAAGGCUAGACUUUAUUAUGAUUCAAU	34.38
south_gRNA_1512_29337_29369	south_gRNA_1616_29693_29725	TGTGGTGGCTCTTTCAAGTCCTCCCTAATGTT	UGUGGUGGCUCUUUCAAGUCCUCCCUAAUGUU	AACATTAGGGAGGACTTGAAAGAGCCACCACA	AACAUUAGGGAGGACUUGAAAGAGCCACCACA	46.88
south_gRNA_951_23949_23981	GTAATATTTGTGAAAAATTAAAACCACCAAAA	GUAAUAUUUGUGAAAAAUUAAAACCACCAAAA	TTTTGGTGGTTTTAATTTTTCACAAATATTAC	UUUUGGUGGUUUUAAUUUUUCACAAAUAUUAC	21.88
south_gRNA_906_19785_19817	ACTGGTTTAATGTTGCGCTTAGCCCAAAGCTC	ACUGGUUUAAUGUUGCGCUUAGCCCAAAGCUC	GAGCTTTGGGCTAAGCGCAACATTAAACCAGT	GAGCUUUGGGCUAAGCGCAACAUUAAACCAGU	46.88
south_gRNA_742_16835_16867	south_gRNA_1481_29153_29185	AATTTGCGGCCAATGTTTGTAATCAGTTCCTT	AAUUUGCGGCCAAUGUUUGUAAUCAGUUCCUU	AAGGAACTGATTACAAACATTGGCCGCAAATT	AAGGAACUGAUUACAAACAUUGGCCGCAAAUU	37.5
south_gRNA_1047_25794_25826	south_gRNA_636_15824_15856	south_gRNA_1359_28664_28696	TGTATTCAAGGCTCCCTCAGTTGCAACCCATA	UGUAUUCAAGGCUCCCUCAGUUGCAACCCAUA	TATGGGTTGCAACTGAGGGAGCCTTGAATACA	UAUGGGUUGCAACUGAGGGAGCCUUGAAUACA	46.88
south_gRNA_213_13464_13496	AGACGGGCTGCACTTACACCGCAAACCCGTTT	AGACGGGCUGCACUUACACCGCAAACCCGUUU	AAACGGGTTTGCGGTGTAAGTGCAGCCCGTCT	AAACGGGUUUGCGGUGUAAGUGCAGCCCGUCU	56.25
south_gRNA_470_14991_15023	AAAAGTGCATCTTGATCCTCATAACTCATTGA	AAAAGUGCAUCUUGAUCCUCAUAACUCAUUGA	TCAATGAGTTATGAGGATCAAGATGCACTTTT	UCAAUGAGUUAUGAGGAUCAAGAUGCACUUUU	34.38
south_gRNA_1701_20856_20888	CCTTTATCAGAACCAGCACCAAAATGTATAAC	CCUUUAUCAGAACCAGCACCAAAAUGUAUAAC	GTTATACATTTTGGTGCTGGTTCTGATAAAGG	GUUAUACAUUUUGGUGCUGGUUCUGAUAAAGG	37.5
south_gRNA_1188_26348_26380	TATTGCAGCAGTACGCACACAATCGAAGCGCA	UAUUGCAGCAGUACGCACACAAUCGAAGCGCA	TGCGCTTCGATTGTGTGCGTACTGCTGCAATA	UGCGCUUCGAUUGUGUGCGUACUGCUGCAAUA	50
south_gRNA_858_17564_17596	CACTCACAGTGTCAACAATTTCAGCAGGACAA	CACUCACAGUGUCAACAAUUUCAGCAGGACAA	TTGTCCTGCTGAAATTGTTGACACTGTGAGTG	UUGUCCUGCUGAAAUUGUUGACACUGUGAGUG	43.75
south_gRNA_183_13378_13410	CTACAGCCATAACCTTTCCACATACCGCAGAC	CUACAGCCAUAACCUUUCCACAUACCGCAGAC	GTCTGCGGTATGTGGAAAGGTTATGGCTGTAG	GUCUGCGGUAUGUGGAAAGGUUAUGGCUGUAG	50
south_gRNA_527_15080_15112	CTACGGTGCGAGCTCTATTCTTTGCACTAATG	CUACGGUGCGAGCUCUAUUCUUUGCACUAAUG	CATTAGTGCAAAGAATAGAGCTCGCACCGTAG	CAUUAGUGCAAAGAAUAGAGCUCGCACCGUAG	46.88
south_gRNA_1669_29773_29805	TAGGGCTCTTCCATATAGGCAGCTCTCCCTAG	UAGGGCUCUUCCAUAUAGGCAGCUCUCCCUAG	CTAGGGAGAGCTGCCTATATGGAAGAGCCCTA	CUAGGGAGAGCUGCCUAUAUGGAAGAGCCCUA	53.12
south_gRNA_1627_29704_29736	CTCGGTGAAAATGTGGTGGCTCTTTCAAGTCC	CUCGGUGAAAAUGUGGUGGCUCUUUCAAGUCC	GGACTTGAAAGAGCCACCACATTTTCACCGAG	GGACUUGAAAGAGCCACCACAUUUUCACCGAG	50
south_gRNA_1389_28762_28794	south_gRNA_359_14734_14766	south_gRNA_1595_29672_29704	TCCCTAATGTTACACACTGATTAAAGATTGCT	UCCCUAAUGUUACACACUGAUUAAAGAUUGCU	AGCAATCTTTAATCAGTGTGTAACATTAGGGA	AGCAAUCUUUAAUCAGUGUGUAACAUUAGGGA	34.38
south_gRNA_1565_29598_29630	TACGAGAATTCATTCTGCACAAGAGTAGACTA	UACGAGAAUUCAUUCUGCACAAGAGUAGACUA	TAGTCTACTCTTGTGCAGAATGAATTCTCGTA	UAGUCUACUCUUGUGCAGAAUGAAUUCUCGUA	37.5
south_gRNA_1316_28393_28425	GACGCAGTATTATTGGGTAAACCTTGGGGCCG	GACGCAGUAUUAUUGGGUAAACCUUGGGGCCG	CGGCCCCAAGGTTTACCCAATAATACTGCGTC	CGGCCCCAAGGUUUACCCAAUAAUACUGCGUC	53.12
south_gRNA_1515_29340_29372	south_gRNA_1230_27026_27058	TAATAAGAAAGCGTTCGTGATGTAGCAACAGT	UAAUAAGAAAGCGUUCGUGAUGUAGCAACAGU	ACTGTTGCTACATCACGAACGCTTTCTTATTA	ACUGUUGCUACAUCACGAACGCUUUCUUAUUA	37.5
south_gRNA_795_17075_17107	AATGACTCTTACCAGTACCAGGTGGTCCCTGG	AAUGACUCUUACCAGUACCAGGUGGUCCCUGG	CCAGGGACCACCTGGTACTGGTAAGAGTCATT	CCAGGGACCACCUGGUACUGGUAAGAGUCAUU	53.12
south_gRNA_1062_26189_26221	CTTACAAAGGCACGCTAGTAGTCGTCGTCGGT	CUUACAAAGGCACGCUAGUAGUCGUCGUCGGU	ACCGACGACGACTACTAGCGTGCCTTTGTAAG	ACCGACGACGACUACUAGCGUGCCUUUGUAAG	53.12
south_gRNA_588_15175_15207	AATTACTACAGTAGCTCCTCTAGTGGCGGCTA	AAUUACUACAGUAGCUCCUCUAGUGGCGGCUA	TAGCCGCCACTAGAGGAGCTACTGTAGTAATT	UAGCCGCCACUAGAGGAGCUACUGUAGUAAUU	46.88
south_gRNA_30_234_266	TCTTACCTTTCGGTCACACCCGGACAAAACCT	UCUUACCUUUCGGUCACACCCGGACAAAACCU	AGGTTTTGTCCGGGTGTGACCGAAAGGTAAGA	AGGUUUUGUCCGGGUGUGACCGAAAGGUAAGA	50
south_gRNA_330_14704_14736	TCCTTCCTTAAAGAAACCCTTAGACACAGCAA	UCCUUCCUUAAAGAAACCCUUAGACACAGCAA	TTGCTGTGTCTAAGGGTTTCTTTAAGGAAGGA	UUGCUGUGUCUAAGGGUUUCUUUAAGGAAGGA	40.62
south_gRNA_529_15082_15114	AGCTACGGTGCGAGCTCTATTCTTTGCACTAA	AGCUACGGUGCGAGCUCUAUUCUUUGCACUAA	TTAGTGCAAAGAATAGAGCTCGCACCGTAGCT	UUAGUGCAAAGAAUAGAGCUCGCACCGUAGCU	46.88
south_gRNA_268_13761_13793	CGTTGACGTGATATATGTGGTACCATGTCACC	CGUUGACGUGAUAUAUGUGGUACCAUGUCACC	GGTGACATGGTACCACATATATCACGTCAACG	GGUGACAUGGUACCACAUAUAUCACGUCAACG	46.88
south_gRNA_819_17256_17288	GTTGAATTCACTTTGAATTTATCAAAACACTC	GUUGAAUUCACUUUGAAUUUAUCAAAACACUC	GAGTGTTTTGATAAATTCAAAGTGAATTCAAC	GAGUGUUUUGAUAAAUUCAAAGUGAAUUCAAC	28.12
south_gRNA_510_15063_15095	TTCTTTGCACTAATGGCATACTTAAGATTCAT	UUCUUUGCACUAAUGGCAUACUUAAGAUUCAU	ATGAATCTTAAGTATGCCATTAGTGCAAAGAA	AUGAAUCUUAAGUAUGCCAUUAGUGCAAAGAA	31.25
south_gRNA_1350_28519_28551	CGTCTGGTAGCTCTTCGGTAGTAGCCAATTTG	CGUCUGGUAGCUCUUCGGUAGUAGCCAAUUUG	CAAATTGGCTACTACCGAAGAGCTACCAGACG	CAAAUUGGCUACUACCGAAGAGCUACCAGACG	50
south_gRNA_26_196_228	GCTGATGATCGGCTGCAACACGGACGAAACCG	GCUGAUGAUCGGCUGCAACACGGACGAAACCG	CGGTTTCGTCCGTGTTGCAGCCGATCATCAGC	CGGUUUCGUCCGUGUUGCAGCCGAUCAUCAGC	59.38
south_gRNA_199_13396_13428	TCGCGGAGTTGATCACAACTACAGCCATAACC	UCGCGGAGUUGAUCACAACUACAGCCAUAACC	GGTTATGGCTGTAGTTGTGATCAACTCCGCGA	GGUUAUGGCUGUAGUUGUGAUCAACUCCGCGA	50
south_gRNA_1041_25498_25530	AAGCCATCCGAAAGGGAGTGAGGCTTGTATCG	AAGCCAUCCGAAAGGGAGUGAGGCUUGUAUCG	CGATACAAGCCTCACTCCCTTTCGGATGGCTT	CGAUACAAGCCUCACUCCCUUUCGGAUGGCUU	53.12
south_gRNA_1071_26231_26263	CCGAAACGAATGAGTACATAAGTTCGTACTCA	CCGAAACGAAUGAGUACAUAAGUUCGUACUCA	TGAGTACGAACTTATGTACTCATTCGTTTCGG	UGAGUACGAACUUAUGUACUCAUUCGUUUCGG	40.62
south_gRNA_85_10484_10516	ATAATCTATGTTAAAACCAACACTACCACATG	AUAAUCUAUGUUAAAACCAACACUACCACAUG	CATGTGGTAGTGTTGGTTTTAACATAGATTAT	CAUGUGGUAGUGUUGGUUUUAACAUAGAUUAU	31.25
south_gRNA_1285_27780_27812	GAATAGCAGAAAGGCTAAAAAGCACAAATAGA	GAAUAGCAGAAAGGCUAAAAAGCACAAAUAGA	TCTATTTGTGCTTTTTAGCCTTTCTGCTATTC	UCUAUUUGUGCUUUUUAGCCUUUCUGCUAUUC	34.38
south_gRNA_1456_29096_29128	ATTTCCTTGGGTTTGTTCTGGACCACGTCTGC	AUUUCCUUGGGUUUGUUCUGGACCACGUCUGC	GCAGACGTGGTCCAGAACAAACCCAAGGAAAT	GCAGACGUGGUCCAGAACAAACCCAAGGAAAU	50
south_gRNA_933_20871_20903	GTACCTGGTGCAACTCCTTTATCAGAACCAGC	GUACCUGGUGCAACUCCUUUAUCAGAACCAGC	GCTGGTTCTGATAAAGGAGTTGCACCAGGTAC	GCUGGUUCUGAUAAAGGAGUUGCACCAGGUAC	50
south_gRNA_486_15039_15071	AGATTCATTTGAGTTATAGTAGGGATGACATT	AGAUUCAUUUGAGUUAUAGUAGGGAUGACAUU	AATGTCATCCCTACTATAACTCAAATGAATCT	AAUGUCAUCCCUACUAUAACUCAAAUGAAUCU	31.25
south_gRNA_1147_26307_26339	GCTAGTGTAACTAGCAAGAATACCACGAAAGC	GCUAGUGUAACUAGCAAGAAUACCACGAAAGC	GCTTTCGTGGTATTCTTGCTAGTTACACTAGC	GCUUUCGUGGUAUUCUUGCUAGUUACACUAGC	43.75
south_gRNA_1135_26295_26327	AGCAAGAATACCACGAAAGCAAGAAAAAGAAG	AGCAAGAAUACCACGAAAGCAAGAAAAAGAAG	CTTCTTTTTCTTGCTTTCGTGGTATTCTTGCT	CUUCUUUUUCUUGCUUUCGUGGUAUUCUUGCU	37.5
south_gRNA_1632_29709_29741	GTGGCCTCGGTGAAAATGTGGTGGCTCTTTCA	GUGGCCUCGGUGAAAAUGUGGUGGCUCUUUCA	TGAAAGAGCCACCACATTTTCACCGAGGCCAC	UGAAAGAGCCACCACAUUUUCACCGAGGCCAC	53.12
south_gRNA_143_12890_12922	TGTGTCTGTAACAAACCTACAAGGTGGTTCCA	UGUGUCUGUAACAAACCUACAAGGUGGUUCCA	TGGAACCACCTTGTAGGTTTGTTACAGACACA	UGGAACCACCUUGUAGGUUUGUUACAGACACA	43.75
south_gRNA_354_14729_14761	south_gRNA_889_18245_18277	TAGCTTCTTCGCGGGTGATAAACATGTTAGGG	UAGCUUCUUCGCGGGUGAUAAACAUGUUAGGG	CCCTAACATGTTTATCACCCGCGAAGAAGCTA	CCCUAACAUGUUUAUCACCCGCGAAGAAGCUA	46.88
south_gRNA_631_15819_15851	south_gRNA_1058_26185_26217	CAAAGGCACGCTAGTAGTCGTCGTCGGTTCAT	CAAAGGCACGCUAGUAGUCGUCGUCGGUUCAU	ATGAACCGACGACGACTACTAGCGTGCCTTTG	AUGAACCGACGACGACUACUAGCGUGCCUUUG	53.12
south_gRNA_272_13860_13892	south_gRNA_158_13346_13378	south_gRNA_566_15119_15151	ACTGTCTATTGGTCATAGTACTACAGATAGAG	ACUGUCUAUUGGUCAUAGUACUACAGAUAGAG	CTCTATCTGTAGTACTATGACCAATAGACAGT	CUCUAUCUGUAGUACUAUGACCAAUAGACAGU	37.5
south_gRNA_465_14986_15018	TGCATCTTGATCCTCATAACTCATTGAATCAT	UGCAUCUUGAUCCUCAUAACUCAUUGAAUCAU	ATGATTCAATGAGTTATGAGGATCAAGATGCA	AUGAUUCAAUGAGUUAUGAGGAUCAAGAUGCA	34.38
south_gRNA_1585_29662_29694	TACACACTGATTAAAGATTGCTATGTGAGATT	UACACACUGAUUAAAGAUUGCUAUGUGAGAUU	AATCTCACATAGCAATCTTTAATCAGTGTGTA	AAUCUCACAUAGCAAUCUUUAAUCAGUGUGUA	31.25
south_gRNA_1397_28801_28833	GAGGAACGAGAAGAGGCTTGACTGCCGCCTCT	GAGGAACGAGAAGAGGCUUGACUGCCGCCUCU	AGAGGCGGCAGTCAAGCCTCTTCTCGTTCCTC	AGAGGCGGCAGUCAAGCCUCUUCUCGUUCCUC	59.38
south_gRNA_717_16199_16231	AGACTGTATGCGGTGTGTACATAGCCTCATAA	AGACUGUAUGCGGUGUGUACAUAGCCUCAUAA	TTATGAGGCTATGTACACACCGCATACAGTCT	UUAUGAGGCUAUGUACACACCGCAUACAGUCU	43.75
south_gRNA_632_15820_15852	south_gRNA_1176_26336_26368	ACGCACACAATCGAAGCGCAGTAAGGATGGCT	ACGCACACAAUCGAAGCGCAGUAAGGAUGGCU	AGCCATCCTTACTGCGCTTCGATTGTGTGCGT	AGCCAUCCUUACUGCGCUUCGAUUGUGUGCGU	53.12
south_gRNA_921_20779_20811	south_gRNA_1248_27169_27201	CTGTTGTCACTTACTGTACAAGCAAAGCAATA	CUGUUGUCACUUACUGUACAAGCAAAGCAAUA	TATTGCTTTGCTTGTACAGTAAGTGACAACAG	UAUUGCUUUGCUUGUACAGUAAGUGACAACAG	37.5
south_gRNA_1110_26270_26302	AAAGAAGTACGCTATTAACTATTAACGTACCT	AAAGAAGUACGCUAUUAACUAUUAACGUACCU	AGGTACGTTAATAGTTAATAGCGTACTTCTTT	AGGUACGUUAAUAGUUAAUAGCGUACUUCUUU	31.25
south_gRNA_812_17202_17234	ATTCTACTACATTTATCTATAGGCAAATATTT	AUUCUACUACAUUUAUCUAUAGGCAAAUAUUU	AAATATTTGCCTATAGATAAATGTAGTAGAAT	AAAUAUUUGCCUAUAGAUAAAUGUAGUAGAAU	21.88
south_gRNA_842_17517_17549	south_gRNA_292_14499_14531	GAGCTATGTAAGTTTACATCCTGATTATGTAC	GAGCUAUGUAAGUUUACAUCCUGAUUAUGUAC	GTACATAATCAGGATGTAAACTTACATAGCTC	GUACAUAAUCAGGAUGUAAACUUACAUAGCUC	34.38
south_gRNA_780_17016_17048	south_gRNA_815_17252_17284	AATTCACTTTGAATTTATCAAAACACTCTACA	AAUUCACUUUGAAUUUAUCAAAACACUCUACA	TGTAGAGTGTTTTGATAAATTCAAAGTGAATT	UGUAGAGUGUUUUGAUAAAUUCAAAGUGAAUU	25
south_gRNA_196_13393_13425	CGGAGTTGATCACAACTACAGCCATAACCTTT	CGGAGUUGAUCACAACUACAGCCAUAACCUUU	AAAGGTTATGGCTGTAGTTGTGATCAACTCCG	AAAGGUUAUGGCUGUAGUUGUGAUCAACUCCG	43.75
south_gRNA_27_197_229	TGCTGATGATCGGCTGCAACACGGACGAAACC	UGCUGAUGAUCGGCUGCAACACGGACGAAACC	GGTTTCGTCCGTGTTGCAGCCGATCATCAGCA	GGUUUCGUCCGUGUUGCAGCCGAUCAUCAGCA	56.25
south_gRNA_1532_29357_29389	south_gRNA_1019_25369_25401	CAAATCCATAAGTTCGTTTATGTGTAATGTAA	CAAAUCCAUAAGUUCGUUUAUGUGUAAUGUAA	TTACATTACACATAAACGAACTTATGGATTTG	UUACAUUACACAUAAACGAACUUAUGGAUUUG	28.12
south_gRNA_738_16831_16863	south_gRNA_982_24623_24655	south_gRNA_1317_28394_28426	AGACGCAGTATTATTGGGTAAACCTTGGGGCC	AGACGCAGUAUUAUUGGGUAAACCUUGGGGCC	GGCCCCAAGGTTTACCCAATAATACTGCGTCT	GGCCCCAAGGUUUACCCAAUAAUACUGCGUCU	50
south_gRNA_910_19860_19892	south_gRNA_619_15498_15530	CAAATGTTAAAAACACTATTAGCATAAGCAGT	CAAAUGUUAAAAACACUAUUAGCAUAAGCAGU	ACTGCTTATGCTAATAGTGTTTTTAACATTTG	ACUGCUUAUGCUAAUAGUGUUUUUAACAUUUG	28.12
south_gRNA_574_15159_15191	CCTCTAGTGGCGGCTATTGATTTCAATAATTT	CCUCUAGUGGCGGCUAUUGAUUUCAAUAAUUU	AAATTATTGAAATCAATAGCCGCCACTAGAGG	AAAUUAUUGAAAUCAAUAGCCGCCACUAGAGG	37.5
south_gRNA_167_13362_13394	TCCACATACCGCAGACGGTACAGACTGTGTTT	UCCACAUACCGCAGACGGUACAGACUGUGUUU	AAACACAGTCTGTACCGTCTGCGGTATGTGGA	AAACACAGUCUGUACCGUCUGCGGUAUGUGGA	50
south_gRNA_792_17072_17104	GACTCTTACCAGTACCAGGTGGTCCCTGGAGT	GACUCUUACCAGUACCAGGUGGUCCCUGGAGU	ACTCCAGGGACCACCTGGTACTGGTAAGAGTC	ACUCCAGGGACCACCUGGUACUGGUAAGAGUC	56.25
south_gRNA_1551_29584_29616	CTGCACAAGAGTAGACTATATATCGTAAACGG	CUGCACAAGAGUAGACUAUAUAUCGUAAACGG	CCGTTTACGATATATAGTCTACTCTTGTGCAG	CCGUUUACGAUAUAUAGUCUACUCUUGUGCAG	40.62
south_gRNA_374_14808_14840	CTGATATCACACATTGTTGGTAGATTATAACG	CUGAUAUCACACAUUGUUGGUAGAUUAUAACG	CGTTATAATCTACCAACAATGTGTGATATCAG	CGUUAUAAUCUACCAACAAUGUGUGAUAUCAG	34.38
south_gRNA_1695_29799_29831	south_gRNA_564_15117_15149	TGTCTATTGGTCATAGTACTACAGATAGAGAC	UGUCUAUUGGUCAUAGUACUACAGAUAGAGAC	GTCTCTATCTGTAGTACTATGACCAATAGACA	GUCUCUAUCUGUAGUACUAUGACCAAUAGACA	37.5
south_gRNA_1252_27173_27205	ACATCTGTTGTCACTTACTGTACAAGCAAAGC	ACAUCUGUUGUCACUUACUGUACAAGCAAAGC	GCTTTGCTTGTACAGTAAGTGACAACAGATGT	GCUUUGCUUGUACAGUAAGUGACAACAGAUGU	40.62
south_gRNA_1098_26258_26290	TATTAACTATTAACGTACCTGTCTCTTCCGAA	UAUUAACUAUUAACGUACCUGUCUCUUCCGAA	TTCGGAAGAGACAGGTACGTTAATAGTTAATA	UUCGGAAGAGACAGGUACGUUAAUAGUUAAUA	34.38
south_gRNA_1209_26452_26484	TATTTAGTTCGTTTAGACCAGAAGATCAGGAA	UAUUUAGUUCGUUUAGACCAGAAGAUCAGGAA	TTCCTGATCTTCTGGTCTAAACGAACTAAATA	UUCCUGAUCUUCUGGUCUAAACGAACUAAAUA	34.38
south_gRNA_1186_26346_26378	TTGCAGCAGTACGCACACAATCGAAGCGCAGT	UUGCAGCAGUACGCACACAAUCGAAGCGCAGU	ACTGCGCTTCGATTGTGTGCGTACTGCTGCAA	ACUGCGCUUCGAUUGUGUGCGUACUGCUGCAA	53.12
south_gRNA_1485_29157_29189	GTGCAATTTGCGGCCAATGTTTGTAATCAGTT	GUGCAAUUUGCGGCCAAUGUUUGUAAUCAGUU	AACTGATTACAAACATTGGCCGCAAATTGCAC	AACUGAUUACAAACAUUGGCCGCAAAUUGCAC	40.62
south_gRNA_1611_29688_29720	TGGCTCTTTCAAGTCCTCCCTAATGTTACACA	UGGCUCUUUCAAGUCCUCCCUAAUGUUACACA	TGTGTAACATTAGGGAGGACTTGAAAGAGCCA	UGUGUAACAUUAGGGAGGACUUGAAAGAGCCA	43.75
south_gRNA_538_15091_15123	AGAGACACCAGCTACGGTGCGAGCTCTATTCT	AGAGACACCAGCUACGGUGCGAGCUCUAUUCU	AGAATAGAGCTCGCACCGTAGCTGGTGTCTCT	AGAAUAGAGCUCGCACCGUAGCUGGUGUCUCU	53.12
south_gRNA_426_14947_14979	TCTAGCCTTACCCCATTTATTAAATGGAAAAC	UCUAGCCUUACCCCAUUUAUUAAAUGGAAAAC	GTTTTCCATTTAATAAATGGGGTAAGGCTAGA	GUUUUCCAUUUAAUAAAUGGGGUAAGGCUAGA	34.38
south_gRNA_1229_27025_27057	AATAAGAAAGCGTTCGTGATGTAGCAACAGTG	AAUAAGAAAGCGUUCGUGAUGUAGCAACAGUG	CACTGTTGCTACATCACGAACGCTTTCTTATT	CACUGUUGCUACAUCACGAACGCUUUCUUAUU	40.62
south_gRNA_737_16830_16862	south_gRNA_1339_28508_28540	TCTTCGGTAGTAGCCAATTTGGTCATCTGGAC	UCUUCGGUAGUAGCCAAUUUGGUCAUCUGGAC	GTCCAGATGACCAAATTGGCTACTACCGAAGA	GUCCAGAUGACCAAAUUGGCUACUACCGAAGA	46.88
south_gRNA_288_14412_14444	south_gRNA_1324_28401_28433	TGAACCAAGACGCAGTATTATTGGGTAAACCT	UGAACCAAGACGCAGUAUUAUUGGGUAAACCU	AGGTTTACCCAATAATACTGCGTCTTGGTTCA	AGGUUUACCCAAUAAUACUGCGUCUUGGUUCA	40.62
south_gRNA_1378_28751_28783	south_gRNA_853_17559_17591	ACAGTGTCAACAATTTCAGCAGGACAACGCCG	ACAGUGUCAACAAUUUCAGCAGGACAACGCCG	CGGCGTTGTCCTGCTGAAATTGTTGACACTGT	CGGCGUUGUCCUGCUGAAAUUGUUGACACUGU	50
south_gRNA_808_17198_17230	south_gRNA_1250_27171_27203	ATCTGTTGTCACTTACTGTACAAGCAAAGCAA	AUCUGUUGUCACUUACUGUACAAGCAAAGCAA	TTGCTTTGCTTGTACAGTAAGTGACAACAGAT	UUGCUUUGCUUGUACAGUAAGUGACAACAGAU	37.5
south_gRNA_876_18096_18128	TCAACACTGAGGTGTGTAGGTGCCTGTGTAGG	UCAACACUGAGGUGUGUAGGUGCCUGUGUAGG	CCTACACAGGCACCTACACACCTCAGTGTTGA	CCUACACAGGCACCUACACACCUCAGUGUUGA	53.12
south_gRNA_688_16050_16082	AAGACATCAGCATACTCCTGATTAGGATGTTT	AAGACAUCAGCAUACUCCUGAUUAGGAUGUUU	AAACATCCTAATCAGGAGTATGCTGATGTCTT	AAACAUCCUAAUCAGGAGUAUGCUGAUGUCUU	37.5
south_gRNA_1029_25379_25411	TTCTCATAAACAAATCCATAAGTTCGTTTATG	UUCUCAUAAACAAAUCCAUAAGUUCGUUUAUG	CATAAACGAACTTATGGATTTGTTTATGAGAA	CAUAAACGAACUUAUGGAUUUGUUUAUGAGAA	28.12
south_gRNA_1369_28742_28774	CAATGTTGTTCCTTGAGGAAGTTGTAGCACGA	CAAUGUUGUUCCUUGAGGAAGUUGUAGCACGA	TCGTGCTACAACTTCCTCAAGGAACAACATTG	UCGUGCUACAACUUCCUCAAGGAACAACAUUG	43.75
south_gRNA_496_15049_15081	GGCATACTTAAGATTCATTTGAGTTATAGTAG	GGCAUACUUAAGAUUCAUUUGAGUUAUAGUAG	CTACTATAACTCAAATGAATCTTAAGTATGCC	CUACUAUAACUCAAAUGAAUCUUAAGUAUGCC	31.25
south_gRNA_82_10476_10508	TGTTAAAACCAACACTACCACATGAACCATTA	UGUUAAAACCAACACUACCACAUGAACCAUUA	TAATGGTTCATGTGGTAGTGTTGGTTTTAACA	UAAUGGUUCAUGUGGUAGUGUUGGUUUUAACA	34.38
south_gRNA_701_16183_16215	GTACATAGCCTCATAAAACTCAGGTTCCCAAT	GUACAUAGCCUCAUAAAACUCAGGUUCCCAAU	ATTGGGAACCTGAGTTTTATGAGGCTATGTAC	AUUGGGAACCUGAGUUUUAUGAGGCUAUGUAC	40.62
south_gRNA_793_17073_17105	TGACTCTTACCAGTACCAGGTGGTCCCTGGAG	UGACUCUUACCAGUACCAGGUGGUCCCUGGAG	CTCCAGGGACCACCTGGTACTGGTAAGAGTCA	CUCCAGGGACCACCUGGUACUGGUAAGAGUCA	56.25
south_gRNA_822_17259_17291	AATGTTGAATTCACTTTGAATTTATCAAAACA	AAUGUUGAAUUCACUUUGAAUUUAUCAAAACA	TGTTTTGATAAATTCAAAGTGAATTCAACATT	UGUUUUGAUAAAUUCAAAGUGAAUUCAACAUU	21.88
south_gRNA_1167_26327_26359	ATCGAAGCGCAGTAAGGATGGCTAGTGTAACT	AUCGAAGCGCAGUAAGGAUGGCUAGUGUAACU	AGTTACACTAGCCATCCTTACTGCGCTTCGAT	AGUUACACUAGCCAUCCUUACUGCGCUUCGAU	46.88
south_gRNA_116_12306_12338	south_gRNA_1542_29542_29574	ACGTTTATATAGCCCATCTGCCTTGTGTGGTC	ACGUUUAUAUAGCCCAUCUGCCUUGUGUGGUC	GACCACACAAGGCAGATGGGCTATATAAACGT	GACCACACAAGGCAGAUGGGCUAUAUAAACGU	46.88
south_gRNA_1577_29654_29686	GATTAAAGATTGCTATGTGAGATTAAAGTTAA	GAUUAAAGAUUGCUAUGUGAGAUUAAAGUUAA	TTAACTTTAATCTCACATAGCAATCTTTAATC	UUAACUUUAAUCUCACAUAGCAAUCUUUAAUC	25
south_gRNA_941_20940_20972	GAGACAAAGTCATTAAGATCTGAATCGACAAG	GAGACAAAGUCAUUAAGAUCUGAAUCGACAAG	CTTGTCGATTCAGATCTTAATGACTTTGTCTC	CUUGUCGAUUCAGAUCUUAAUGACUUUGUCUC	37.5
south_gRNA_58_454_486	GAACGTTTGATGAACACATAGGGCTGTTCAAG	GAACGUUUGAUGAACACAUAGGGCUGUUCAAG	CTTGAACAGCCCTATGTGTTCATCAAACGTTC	CUUGAACAGCCCUAUGUGUUCAUCAAACGUUC	43.75
south_gRNA_728_16821_16853	south_gRNA_1433_28987_29019	TTCTTAGTGACAGTTTGGCCTTGTTGTTGTTG	UUCUUAGUGACAGUUUGGCCUUGUUGUUGUUG	CAACAACAACAAGGCCAAACTGTCACTAAGAA	CAACAACAACAAGGCCAAACUGUCACUAAGAA	40.62
south_gRNA_1408_28812_28844	GACTACGTGATGAGGAACGAGAAGAGGCTTGA	GACUACGUGAUGAGGAACGAGAAGAGGCUUGA	TCAAGCCTCTTCTCGTTCCTCATCACGTAGTC	UCAAGCCUCUUCUCGUUCCUCAUCACGUAGUC	50
south_gRNA_1328_28405_28437	GCGGTGAACCAAGACGCAGTATTATTGGGTAA	GCGGUGAACCAAGACGCAGUAUUAUUGGGUAA	TTACCCAATAATACTGCGTCTTGGTTCACCGC	UUACCCAAUAAUACUGCGUCUUGGUUCACCGC	46.88
south_gRNA_1294_27789_27821	TAAAACAAGGAATAGCAGAAAGGCTAAAAAGC	UAAAACAAGGAAUAGCAGAAAGGCUAAAAAGC	GCTTTTTAGCCTTTCTGCTATTCCTTGTTTTA	GCUUUUUAGCCUUUCUGCUAUUCCUUGUUUUA	34.38
south_gRNA_803_17193_17225	south_gRNA_171_13366_13398	CCTTTCCACATACCGCAGACGGTACAGACTGT	CCUUUCCACAUACCGCAGACGGUACAGACUGU	ACAGTCTGTACCGTCTGCGGTATGTGGAAAGG	ACAGUCUGUACCGUCUGCGGUAUGUGGAAAGG	53.12
south_gRNA_1390_28763_28795	south_gRNA_1459_29099_29131	AAAATTTCCTTGGGTTTGTTCTGGACCACGTC	AAAAUUUCCUUGGGUUUGUUCUGGACCACGUC	GACGTGGTCCAGAACAAACCCAAGGAAATTTT	GACGUGGUCCAGAACAAACCCAAGGAAAUUUU	43.75
south_gRNA_1401_28805_28837	TGATGAGGAACGAGAAGAGGCTTGACTGCCGC	UGAUGAGGAACGAGAAGAGGCUUGACUGCCGC	GCGGCAGTCAAGCCTCTTCTCGTTCCTCATCA	GCGGCAGUCAAGCCUCUUCUCGUUCCUCAUCA	56.25
south_gRNA_608_15441_15473	CCTGGTTTAACATATAGTGAACCGCCACACAT	CCUGGUUUAACAUAUAGUGAACCGCCACACAU	ATGTGTGGCGGTTCACTATATGTTAAACCAGG	AUGUGUGGCGGUUCACUAUAUGUUAAACCAGG	43.75
south_gRNA_847_17553_17585	TCAACAATTTCAGCAGGACAACGCCGACAAGT	UCAACAAUUUCAGCAGGACAACGCCGACAAGU	ACTTGTCGGCGTTGTCCTGCTGAAATTGTTGA	ACUUGUCGGCGUUGUCCUGCUGAAAUUGUUGA	46.88
south_gRNA_1625_29702_29734	CGGTGAAAATGTGGTGGCTCTTTCAAGTCCTC	CGGUGAAAAUGUGGUGGCUCUUUCAAGUCCUC	GAGGACTTGAAAGAGCCACCACATTTTCACCG	GAGGACUUGAAAGAGCCACCACAUUUUCACCG	50
south_gRNA_1184_26344_26376	GCAGCAGTACGCACACAATCGAAGCGCAGTAA	GCAGCAGUACGCACACAAUCGAAGCGCAGUAA	TTACTGCGCTTCGATTGTGTGCGTACTGCTGC	UUACUGCGCUUCGAUUGUGUGCGUACUGCUGC	53.12
south_gRNA_362_14737_14769	south_gRNA_259_13510_13542	AGCCCTGTATACGACATCAGTACTAGTGCCTG	AGCCCUGUAUACGACAUCAGUACUAGUGCCUG	CAGGCACTAGTACTGATGTCGTATACAGGGCT	CAGGCACUAGUACUGAUGUCGUAUACAGGGCU	50
south_gRNA_1106_26266_26298	AAGTACGCTATTAACTATTAACGTACCTGTCT	AAGUACGCUAUUAACUAUUAACGUACCUGUCU	AGACAGGTACGTTAATAGTTAATAGCGTACTT	AGACAGGUACGUUAAUAGUUAAUAGCGUACUU	34.38
south_gRNA_210_13461_13493	CGGGCTGCACTTACACCGCAAACCCGTTTAAA	CGGGCUGCACUUACACCGCAAACCCGUUUAAA	TTTAAACGGGTTTGCGGTGTAAGTGCAGCCCG	UUUAAACGGGUUUGCGGUGUAAGUGCAGCCCG	53.12
south_gRNA_591_15178_15210	TCCAATTACTACAGTAGCTCCTCTAGTGGCGG	UCCAAUUACUACAGUAGCUCCUCUAGUGGCGG	CCGCCACTAGAGGAGCTACTGTAGTAATTGGA	CCGCCACUAGAGGAGCUACUGUAGUAAUUGGA	50
south_gRNA_195_13392_13424	GGAGTTGATCACAACTACAGCCATAACCTTTC	GGAGUUGAUCACAACUACAGCCAUAACCUUUC	GAAAGGTTATGGCTGTAGTTGTGATCAACTCC	GAAAGGUUAUGGCUGUAGUUGUGAUCAACUCC	43.75
south_gRNA_651_15839_15871	CATGAGGTCCTTTAGTAAGGTCAGTCTCAGTC	CAUGAGGUCCUUUAGUAAGGUCAGUCUCAGUC	GACTGAGACTGACCTTACTAAAGGACCTCATG	GACUGAGACUGACCUUACUAAAGGACCUCAUG	46.88
south_gRNA_1430_28984_29016	TTAGTGACAGTTTGGCCTTGTTGTTGTTGGCC	UUAGUGACAGUUUGGCCUUGUUGUUGUUGGCC	GGCCAACAACAACAAGGCCAAACTGTCACTAA	GGCCAACAACAACAAGGCCAAACUGUCACUAA	46.88
south_gRNA_1289_27784_27816	CAAGGAATAGCAGAAAGGCTAAAAAGCACAAA	CAAGGAAUAGCAGAAAGGCUAAAAAGCACAAA	TTTGTGCTTTTTAGCCTTTCTGCTATTCCTTG	UUUGUGCUUUUUAGCCUUUCUGCUAUUCCUUG	37.5
south_gRNA_14_180_212	AACACGGACGAAACCGTAAGCAGCCTGCAGAA	AACACGGACGAAACCGUAAGCAGCCUGCAGAA	TTCTGCAGGCTGCTTACGGTTTCGTCCGTGTT	UUCUGCAGGCUGCUUACGGUUUCGUCCGUGUU	53.12
south_gRNA_570_15123_15155	TGAAACTGTCTATTGGTCATAGTACTACAGAT	UGAAACUGUCUAUUGGUCAUAGUACUACAGAU	ATCTGTAGTACTATGACCAATAGACAGTTTCA	AUCUGUAGUACUAUGACCAAUAGACAGUUUCA	34.38
south_gRNA_408_14879_14911	TAGCATTAATACAGCCACCATCGTAACAATCA	UAGCAUUAAUACAGCCACCAUCGUAACAAUCA	TGATTGTTACGATGGTGGCTGTATTAATGCTA	UGAUUGUUACGAUGGUGGCUGUAUUAAUGCUA	37.5
south_gRNA_1000_25090_25122	south_gRNA_1605_29682_29714	TTTCAAGTCCTCCCTAATGTTACACACTGATT	UUUCAAGUCCUCCCUAAUGUUACACACUGAUU	AATCAGTGTGTAACATTAGGGAGGACTTGAAA	AAUCAGUGUGUAACAUUAGGGAGGACUUGAAA	37.5
south_gRNA_1495_29167_29199	GGGGCAAATTGTGCAATTTGCGGCCAATGTTT	GGGGCAAAUUGUGCAAUUUGCGGCCAAUGUUU	AAACATTGGCCGCAAATTGCACAATTTGCCCC	AAACAUUGGCCGCAAAUUGCACAAUUUGCCCC	46.88
south_gRNA_38_242_274	GCTCTCCATCTTACCTTTCGGTCACACCCGGA	GCUCUCCAUCUUACCUUUCGGUCACACCCGGA	TCCGGGTGTGACCGAAAGGTAAGATGGAGAGC	UCCGGGUGUGACCGAAAGGUAAGAUGGAGAGC	56.25
south_gRNA_1336_28413_28445	GAGTGAGAGCGGTGAACCAAGACGCAGTATTA	GAGUGAGAGCGGUGAACCAAGACGCAGUAUUA	TAATACTGCGTCTTGGTTCACCGCTCTCACTC	UAAUACUGCGUCUUGGUUCACCGCUCUCACUC	50
south_gRNA_316_14658_14690	TTGTTAAAATTACCGGGTTTGACAGTTTGAAA	UUGUUAAAAUUACCGGGUUUGACAGUUUGAAA	TTTCAAACTGTCAAACCCGGTAATTTTAACAA	UUUCAAACUGUCAAACCCGGUAAUUUUAACAA	31.25
south_gRNA_543_15096_15128	CAGATAGAGACACCAGCTACGGTGCGAGCTCT	CAGAUAGAGACACCAGCUACGGUGCGAGCUCU	AGAGCTCGCACCGTAGCTGGTGTCTCTATCTG	AGAGCUCGCACCGUAGCUGGUGUCUCUAUCUG	56.25
south_gRNA_1506_29228_29260	CGTTCCCGAAGGTGTGACTTCCATGCCAATGC	CGUUCCCGAAGGUGUGACUUCCAUGCCAAUGC	GCATTGGCATGGAAGTCACACCTTCGGGAACG	GCAUUGGCAUGGAAGUCACACCUUCGGGAACG	56.25
south_gRNA_173_13368_13400	AACCTTTCCACATACCGCAGACGGTACAGACT	AACCUUUCCACAUACCGCAGACGGUACAGACU	AGTCTGTACCGTCTGCGGTATGTGGAAAGGTT	AGUCUGUACCGUCUGCGGUAUGUGGAAAGGUU	50
south_gRNA_601_15300_15332	CTAAGCATGTTAGGCATGGCTCTATCACATTT	CUAAGCAUGUUAGGCAUGGCUCUAUCACAUUU	AAATGTGATAGAGCCATGCCTAACATGCTTAG	AAAUGUGAUAGAGCCAUGCCUAACAUGCUUAG	40.62
south_gRNA_1358_28663_28695	GTATTCAAGGCTCCCTCAGTTGCAACCCATAT	GUAUUCAAGGCUCCCUCAGUUGCAACCCAUAU	ATATGGGTTGCAACTGAGGGAGCCTTGAATAC	AUAUGGGUUGCAACUGAGGGAGCCUUGAAUAC	46.88
south_gRNA_1179_26339_26371	AGTACGCACACAATCGAAGCGCAGTAAGGATG	AGUACGCACACAAUCGAAGCGCAGUAAGGAUG	CATCCTTACTGCGCTTCGATTGTGTGCGTACT	CAUCCUUACUGCGCUUCGAUUGUGUGCGUACU	50
south_gRNA_942_22813_22845	TCATCTGGTAATTTATAATTATAATCAGCAAT	UCAUCUGGUAAUUUAUAAUUAUAAUCAGCAAU	ATTGCTGATTATAATTATAAATTACCAGATGA	AUUGCUGAUUAUAAUUAUAAAUUACCAGAUGA	21.88
south_gRNA_667_15988_16020	CACGAACCGTTCAATCATAAGTGTACCATCTG	CACGAACCGUUCAAUCAUAAGUGUACCAUCUG	CAGATGGTACACTTATGATTGAACGGTTCGTG	CAGAUGGUACACUUAUGAUUGAACGGUUCGUG	43.75
south_gRNA_368_14743_14775	south_gRNA_595_15182_15214	TTGTTCCAATTACTACAGTAGCTCCTCTAGTG	UUGUUCCAAUUACUACAGUAGCUCCUCUAGUG	CACTAGAGGAGCTACTGTAGTAATTGGAACAA	CACUAGAGGAGCUACUGUAGUAAUUGGAACAA	40.62
south_gRNA_1008_25098_25130	south_gRNA_753_16957_16989	GCCAGTAATTCTAACATAGTGCTCTTGTGGCA	GCCAGUAAUUCUAACAUAGUGCUCUUGUGGCA	TGCCACAAGAGCACTATGTTAGAATTACTGGC	UGCCACAAGAGCACUAUGUUAGAAUUACUGGC	43.75
south_gRNA_974_24615_24647	south_gRNA_450_14971_15003	ATAACTCATTGAATCATAATAAAGTCTAGCCT	AUAACUCAUUGAAUCAUAAUAAAGUCUAGCCU	AGGCTAGACTTTATTATGATTCAATGAGTTAT	AGGCUAGACUUUAUUAUGAUUCAAUGAGUUAU	28.12
south_gRNA_1278_27773_27805	AGAAAGGCTAAAAAGCACAAATAGAAGTCAAT	AGAAAGGCUAAAAAGCACAAAUAGAAGUCAAU	ATTGACTTCTATTTGTGCTTTTTAGCCTTTCT	AUUGACUUCUAUUUGUGCUUUUUAGCCUUUCU	31.25
south_gRNA_581_15166_15198	AGTAGCTCCTCTAGTGGCGGCTATTGATTTCA	AGUAGCUCCUCUAGUGGCGGCUAUUGAUUUCA	TGAAATCAATAGCCGCCACTAGAGGAGCTACT	UGAAAUCAAUAGCCGCCACUAGAGGAGCUACU	46.88
south_gRNA_1116_26276_26308	CAAGAAAAAGAAGTACGCTATTAACTATTAAC	CAAGAAAAAGAAGUACGCUAUUAACUAUUAAC	GTTAATAGTTAATAGCGTACTTCTTTTTCTTG	GUUAAUAGUUAAUAGCGUACUUCUUUUUCUUG	28.12
south_gRNA_200_13397_13429	TTCGCGGAGTTGATCACAACTACAGCCATAAC	UUCGCGGAGUUGAUCACAACUACAGCCAUAAC	GTTATGGCTGTAGTTGTGATCAACTCCGCGAA	GUUAUGGCUGUAGUUGUGAUCAACUCCGCGAA	46.88
south_gRNA_990_24662_24694	south_gRNA_551_15104_15136	TAGTACTACAGATAGAGACACCAGCTACGGTG	UAGUACUACAGAUAGAGACACCAGCUACGGUG	CACCGTAGCTGGTGTCTCTATCTGTAGTACTA	CACCGUAGCUGGUGUCUCUAUCUGUAGUACUA	46.88
south_gRNA_1297_27792_27824	AATTAAAACAAGGAATAGCAGAAAGGCTAAAA	AAUUAAAACAAGGAAUAGCAGAAAGGCUAAAA	TTTTAGCCTTTCTGCTATTCCTTGTTTTAATT	UUUUAGCCUUUCUGCUAUUCCUUGUUUUAAUU	28.12
south_gRNA_607_15440_15472	CTGGTTTAACATATAGTGAACCGCCACACATG	CUGGUUUAACAUAUAGUGAACCGCCACACAUG	CATGTGTGGCGGTTCACTATATGTTAAACCAG	CAUGUGUGGCGGUUCACUAUAUGUUAAACCAG	43.75
south_gRNA_946_23944_23976	ATTTGTGAAAAATTAAAACCACCAAAATCTTT	AUUUGUGAAAAAUUAAAACCACCAAAAUCUUU	AAAGATTTTGGTGGTTTTAATTTTTCACAAAT	AAAGAUUUUGGUGGUUUUAAUUUUUCACAAAU	21.88
south_gRNA_1338_28507_28539	CTTCGGTAGTAGCCAATTTGGTCATCTGGACT	CUUCGGUAGUAGCCAAUUUGGUCAUCUGGACU	AGTCCAGATGACCAAATTGGCTACTACCGAAG	AGUCCAGAUGACCAAAUUGGCUACUACCGAAG	46.88
south_gRNA_525_15078_15110	ACGGTGCGAGCTCTATTCTTTGCACTAATGGC	ACGGUGCGAGCUCUAUUCUUUGCACUAAUGGC	GCCATTAGTGCAAAGAATAGAGCTCGCACCGT	GCCAUUAGUGCAAAGAAUAGAGCUCGCACCGU	50
south_gRNA_820_17257_17289	TGTTGAATTCACTTTGAATTTATCAAAACACT	UGUUGAAUUCACUUUGAAUUUAUCAAAACACU	AGTGTTTTGATAAATTCAAAGTGAATTCAACA	AGUGUUUUGAUAAAUUCAAAGUGAAUUCAACA	25
south_gRNA_311_14653_14685	AAAATTACCGGGTTTGACAGTTTGAAAAGCAA	AAAAUUACCGGGUUUGACAGUUUGAAAAGCAA	TTGCTTTTCAAACTGTCAAACCCGGTAATTTT	UUGCUUUUCAAACUGUCAAACCCGGUAAUUUU	34.38
south_gRNA_412_14883_14915	TGGTTAGCATTAATACAGCCACCATCGTAACA	UGGUUAGCAUUAAUACAGCCACCAUCGUAACA	TGTTACGATGGTGGCTGTATTAATGCTAACCA	UGUUACGAUGGUGGCUGUAUUAAUGCUAACCA	40.62
south_gRNA_1021_25371_25403	AACAAATCCATAAGTTCGTTTATGTGTAATGT	AACAAAUCCAUAAGUUCGUUUAUGUGUAAUGU	ACATTACACATAAACGAACTTATGGATTTGTT	ACAUUACACAUAAACGAACUUAUGGAUUUGUU	28.12
south_gRNA_1233_27029_27061	TTGTAATAAGAAAGCGTTCGTGATGTAGCAAC	UUGUAAUAAGAAAGCGUUCGUGAUGUAGCAAC	GTTGCTACATCACGAACGCTTTCTTATTACAA	GUUGCUACAUCACGAACGCUUUCUUAUUACAA	37.5
south_gRNA_325_14699_14731	CCTTAAAGAAACCCTTAGACACAGCAAAGTCA	CCUUAAAGAAACCCUUAGACACAGCAAAGUCA	TGACTTTGCTGTGTCTAAGGGTTTCTTTAAGG	UGACUUUGCUGUGUCUAAGGGUUUCUUUAAGG	40.62
south_gRNA_1559_29592_29624	AATTCATTCTGCACAAGAGTAGACTATATATC	AAUUCAUUCUGCACAAGAGUAGACUAUAUAUC	GATATATAGTCTACTCTTGTGCAGAATGAATT	GAUAUAUAGUCUACUCUUGUGCAGAAUGAAUU	31.25
south_gRNA_1049_26176_26208	GCTAGTAGTCGTCGTCGGTTCATCATAAATTG	GCUAGUAGUCGUCGUCGGUUCAUCAUAAAUUG	CAATTTATGATGAACCGACGACGACTACTAGC	CAAUUUAUGAUGAACCGACGACGACUACUAGC	43.75
south_gRNA_750_16954_16986	AGTAATTCTAACATAGTGCTCTTGTGGCACTA	AGUAAUUCUAACAUAGUGCUCUUGUGGCACUA	TAGTGCCACAAGAGCACTATGTTAGAATTACT	UAGUGCCACAAGAGCACUAUGUUAGAAUUACU	37.5
south_gRNA_1371_28744_28776	GGCAATGTTGTTCCTTGAGGAAGTTGTAGCAC	GGCAAUGUUGUUCCUUGAGGAAGUUGUAGCAC	GTGCTACAACTTCCTCAAGGAACAACATTGCC	GUGCUACAACUUCCUCAAGGAACAACAUUGCC	46.88
south_gRNA_1590_29667_29699	AATGTTACACACTGATTAAAGATTGCTATGTG	AAUGUUACACACUGAUUAAAGAUUGCUAUGUG	CACATAGCAATCTTTAATCAGTGTGTAACATT	CACAUAGCAAUCUUUAAUCAGUGUGUAACAUU	31.25
south_gRNA_1207_26450_26482	TTTAGTTCGTTTAGACCAGAAGATCAGGAACT	UUUAGUUCGUUUAGACCAGAAGAUCAGGAACU	AGTTCCTGATCTTCTGGTCTAAACGAACTAAA	AGUUCCUGAUCUUCUGGUCUAAACGAACUAAA	37.5
south_gRNA_1476_29148_29180	GCGGCCAATGTTTGTAATCAGTTCCTTGTCTG	GCGGCCAAUGUUUGUAAUCAGUUCCUUGUCUG	CAGACAAGGAACTGATTACAAACATTGGCCGC	CAGACAAGGAACUGAUUACAAACAUUGGCCGC	46.88
south_gRNA_18_184_216	CTGCAACACGGACGAAACCGTAAGCAGCCTGC	CUGCAACACGGACGAAACCGUAAGCAGCCUGC	GCAGGCTGCTTACGGTTTCGTCCGTGTTGCAG	GCAGGCUGCUUACGGUUUCGUCCGUGUUGCAG	59.38
south_gRNA_735_16828_16860	south_gRNA_1018_25368_25400	AAATCCATAAGTTCGTTTATGTGTAATGTAAT	AAAUCCAUAAGUUCGUUUAUGUGUAAUGUAAU	ATTACATTACACATAAACGAACTTATGGATTT	AUUACAUUACACAUAAACGAACUUAUGGAUUU	25
south_gRNA_548_15101_15133	TACTACAGATAGAGACACCAGCTACGGTGCGA	UACUACAGAUAGAGACACCAGCUACGGUGCGA	TCGCACCGTAGCTGGTGTCTCTATCTGTAGTA	UCGCACCGUAGCUGGUGUCUCUAUCUGUAGUA	50
south_gRNA_1067_26194_26226	TTGTGCTTACAAAGGCACGCTAGTAGTCGTCG	UUGUGCUUACAAAGGCACGCUAGUAGUCGUCG	CGACGACTACTAGCGTGCCTTTGTAAGCACAA	CGACGACUACUAGCGUGCCUUUGUAAGCACAA	50
south_gRNA_202_13399_13431	GGTTCGCGGAGTTGATCACAACTACAGCCATA	GGUUCGCGGAGUUGAUCACAACUACAGCCAUA	TATGGCTGTAGTTGTGATCAACTCCGCGAACC	UAUGGCUGUAGUUGUGAUCAACUCCGCGAACC	50
south_gRNA_355_14730_14762	south_gRNA_80_10474_10506	TTAAAACCAACACTACCACATGAACCATTAAG	UUAAAACCAACACUACCACAUGAACCAUUAAG	CTTAATGGTTCATGTGGTAGTGTTGGTTTTAA	CUUAAUGGUUCAUGUGGUAGUGUUGGUUUUAA	34.38
south_gRNA_243_13494_13526	TCAGTACTAGTGCCTGTGCCGCACGGTGTAAG	UCAGUACUAGUGCCUGUGCCGCACGGUGUAAG	CTTACACCGTGCGGCACAGGCACTAGTACTGA	CUUACACCGUGCGGCACAGGCACUAGUACUGA	56.25
south_gRNA_855_17561_17593	TCACAGTGTCAACAATTTCAGCAGGACAACGC	UCACAGUGUCAACAAUUUCAGCAGGACAACGC	GCGTTGTCCTGCTGAAATTGTTGACACTGTGA	GCGUUGUCCUGCUGAAAUUGUUGACACUGUGA	46.88
south_gRNA_1352_28657_28689	AAGGCTCCCTCAGTTGCAACCCATATGATGCC	AAGGCUCCCUCAGUUGCAACCCAUAUGAUGCC	GGCATCATATGGGTTGCAACTGAGGGAGCCTT	GGCAUCAUAUGGGUUGCAACUGAGGGAGCCUU	53.12
south_gRNA_25_195_227	CTGATGATCGGCTGCAACACGGACGAAACCGT	CUGAUGAUCGGCUGCAACACGGACGAAACCGU	ACGGTTTCGTCCGTGTTGCAGCCGATCATCAG	ACGGUUUCGUCCGUGUUGCAGCCGAUCAUCAG	56.25
south_gRNA_1355_28660_28692	TTCAAGGCTCCCTCAGTTGCAACCCATATGAT	UUCAAGGCUCCCUCAGUUGCAACCCAUAUGAU	ATCATATGGGTTGCAACTGAGGGAGCCTTGAA	AUCAUAUGGGUUGCAACUGAGGGAGCCUUGAA	46.88
south_gRNA_1558_29591_29623	ATTCATTCTGCACAAGAGTAGACTATATATCG	AUUCAUUCUGCACAAGAGUAGACUAUAUAUCG	CGATATATAGTCTACTCTTGTGCAGAATGAAT	CGAUAUAUAGUCUACUCUUGUGCAGAAUGAAU	34.38
south_gRNA_1519_29344_29376	south_gRNA_926_20784_20816	south_gRNA_773_17009_17041	AATTTGCAACATTGCTAGAAAACTCATCTGAG	AAUUUGCAACAUUGCUAGAAAACUCAUCUGAG	CTCAGATGAGTTTTCTAGCAATGTTGCAAATT	CUCAGAUGAGUUUUCUAGCAAUGUUGCAAAUU	34.38
south_gRNA_435_14956_14988	ATAATAAAGTCTAGCCTTACCCCATTTATTAA	AUAAUAAAGUCUAGCCUUACCCCAUUUAUUAA	TTAATAAATGGGGTAAGGCTAGACTTTATTAT	UUAAUAAAUGGGGUAAGGCUAGACUUUAUUAU	28.12
south_gRNA_981_24622_24654	south_gRNA_622_15501_15533	TGACAAATGTTAAAAACACTATTAGCATAAGC	UGACAAAUGUUAAAAACACUAUUAGCAUAAGC	GCTTATGCTAATAGTGTTTTTAACATTTGTCA	GCUUAUGCUAAUAGUGUUUUUAACAUUUGUCA	28.12
south_gRNA_356_14731_14763	south_gRNA_664_15985_16017	GAACCGTTCAATCATAAGTGTACCATCTGTTT	GAACCGUUCAAUCAUAAGUGUACCAUCUGUUU	AAACAGATGGTACACTTATGATTGAACGGTTC	AAACAGAUGGUACACUUAUGAUUGAACGGUUC	37.5
south_gRNA_1061_26188_26220	TTACAAAGGCACGCTAGTAGTCGTCGTCGGTT	UUACAAAGGCACGCUAGUAGUCGUCGUCGGUU	AACCGACGACGACTACTAGCGTGCCTTTGTAA	AACCGACGACGACUACUAGCGUGCCUUUGUAA	50
south_gRNA_302_14644_14676	GGGTTTGACAGTTTGAAAAGCAACATTGTTAG	GGGUUUGACAGUUUGAAAAGCAACAUUGUUAG	CTAACAATGTTGCTTTTCAAACTGTCAAACCC	CUAACAAUGUUGCUUUUCAAACUGUCAAACCC	37.5
south_gRNA_353_14728_14760	south_gRNA_649_15837_15869	TGAGGTCCTTTAGTAAGGTCAGTCTCAGTCCA	UGAGGUCCUUUAGUAAGGUCAGUCUCAGUCCA	TGGACTGAGACTGACCTTACTAAAGGACCTCA	UGGACUGAGACUGACCUUACUAAAGGACCUCA	46.88
south_gRNA_516_15069_15101	GCTCTATTCTTTGCACTAATGGCATACTTAAG	GCUCUAUUCUUUGCACUAAUGGCAUACUUAAG	CTTAAGTATGCCATTAGTGCAAAGAATAGAGC	CUUAAGUAUGCCAUUAGUGCAAAGAAUAGAGC	37.5
south_gRNA_1261_27183_27215	ACGAGATGAAACATCTGTTGTCACTTACTGTA	ACGAGAUGAAACAUCUGUUGUCACUUACUGUA	TACAGTAAGTGACAACAGATGTTTCATCTCGT	UACAGUAAGUGACAACAGAUGUUUCAUCUCGU	37.5
south_gRNA_1321_28398_28430	ACCAAGACGCAGTATTATTGGGTAAACCTTGG	ACCAAGACGCAGUAUUAUUGGGUAAACCUUGG	CCAAGGTTTACCCAATAATACTGCGTCTTGGT	CCAAGGUUUACCCAAUAAUACUGCGUCUUGGU	43.75
south_gRNA_33_237_269	CCATCTTACCTTTCGGTCACACCCGGACAAAA	CCAUCUUACCUUUCGGUCACACCCGGACAAAA	TTTTGTCCGGGTGTGACCGAAAGGTAAGATGG	UUUUGUCCGGGUGUGACCGAAAGGUAAGAUGG	50
south_gRNA_47_283_315	south_gRNA_61_618_650	TATTACCGTTCTTACGAAGAAGAACCTTGCGG	UAUUACCGUUCUUACGAAGAAGAACCUUGCGG	CCGCAAGGTTCTTCTTCGTAAGAACGGTAATA	CCGCAAGGUUCUUCUUCGUAAGAACGGUAAUA	43.75
south_gRNA_394_14865_14897	CCACCATCGTAACAATCAAAGTACTTATCAAC	CCACCAUCGUAACAAUCAAAGUACUUAUCAAC	GTTGATAAGTACTTTGATTGTTACGATGGTGG	GUUGAUAAGUACUUUGAUUGUUACGAUGGUGG	37.5
south_gRNA_1346_28515_28547	TGGTAGCTCTTCGGTAGTAGCCAATTTGGTCA	UGGUAGCUCUUCGGUAGUAGCCAAUUUGGUCA	TGACCAAATTGGCTACTACCGAAGAGCTACCA	UGACCAAAUUGGCUACUACCGAAGAGCUACCA	46.88
south_gRNA_188_13383_13415	CACAACTACAGCCATAACCTTTCCACATACCG	CACAACUACAGCCAUAACCUUUCCACAUACCG	CGGTATGTGGAAAGGTTATGGCTGTAGTTGTG	CGGUAUGUGGAAAGGUUAUGGCUGUAGUUGUG	46.88
south_gRNA_174_13369_13401	TAACCTTTCCACATACCGCAGACGGTACAGAC	UAACCUUUCCACAUACCGCAGACGGUACAGAC	GTCTGTACCGTCTGCGGTATGTGGAAAGGTTA	GUCUGUACCGUCUGCGGUAUGUGGAAAGGUUA	50
south_gRNA_333_14707_14739	ACTTCCTTCCTTAAAGAAACCCTTAGACACAG	ACUUCCUUCCUUAAAGAAACCCUUAGACACAG	CTGTGTCTAAGGGTTTCTTTAAGGAAGGAAGT	CUGUGUCUAAGGGUUUCUUUAAGGAAGGAAGU	40.62
south_gRNA_349_14724_14756	south_gRNA_830_17267_17299	ACTGTTCTAATGTTGAATTCACTTTGAATTTA	ACUGUUCUAAUGUUGAAUUCACUUUGAAUUUA	TAAATTCAAAGTGAATTCAACATTAGAACAGT	UAAAUUCAAAGUGAAUUCAACAUUAGAACAGU	25
south_gRNA_1579_29656_29688	CTGATTAAAGATTGCTATGTGAGATTAAAGTT	CUGAUUAAAGAUUGCUAUGUGAGAUUAAAGUU	AACTTTAATCTCACATAGCAATCTTTAATCAG	AACUUUAAUCUCACAUAGCAAUCUUUAAUCAG	28.12
south_gRNA_471_14992_15024	GAAAAGTGCATCTTGATCCTCATAACTCATTG	GAAAAGUGCAUCUUGAUCCUCAUAACUCAUUG	CAATGAGTTATGAGGATCAAGATGCACTTTTC	CAAUGAGUUAUGAGGAUCAAGAUGCACUUUUC	37.5
south_gRNA_618_15497_15529	AAATGTTAAAAACACTATTAGCATAAGCAGTT	AAAUGUUAAAAACACUAUUAGCAUAAGCAGUU	AACTGCTTATGCTAATAGTGTTTTTAACATTT	AACUGCUUAUGCUAAUAGUGUUUUUAACAUUU	25
south_gRNA_935_20873_20905	CTGTACCTGGTGCAACTCCTTTATCAGAACCA	CUGUACCUGGUGCAACUCCUUUAUCAGAACCA	TGGTTCTGATAAAGGAGTTGCACCAGGTACAG	UGGUUCUGAUAAAGGAGUUGCACCAGGUACAG	46.88
south_gRNA_1461_29101_29133	CCAAAATTTCCTTGGGTTTGTTCTGGACCACG	CCAAAAUUUCCUUGGGUUUGUUCUGGACCACG	CGTGGTCCAGAACAAACCCAAGGAAATTTTGG	CGUGGUCCAGAACAAACCCAAGGAAAUUUUGG	46.88
south_gRNA_816_17253_17285	GAATTCACTTTGAATTTATCAAAACACTCTAC	GAAUUCACUUUGAAUUUAUCAAAACACUCUAC	GTAGAGTGTTTTGATAAATTCAAAGTGAATTC	GUAGAGUGUUUUGAUAAAUUCAAAGUGAAUUC	28.12
south_gRNA_1675_29779_29811	ACACATTAGGGCTCTTCCATATAGGCAGCTCT	ACACAUUAGGGCUCUUCCAUAUAGGCAGCUCU	AGAGCTGCCTATATGGAAGAGCCCTAATGTGT	AGAGCUGCCUAUAUGGAAGAGCCCUAAUGUGU	46.88
south_gRNA_879_18197_18229	south_gRNA_703_16185_16217	GTGTACATAGCCTCATAAAACTCAGGTTCCCA	GUGUACAUAGCCUCAUAAAACUCAGGUUCCCA	TGGGAACCTGAGTTTTATGAGGCTATGTACAC	UGGGAACCUGAGUUUUAUGAGGCUAUGUACAC	43.75
south_gRNA_1510_29335_29367	south_gRNA_460_14981_15013	CTTGATCCTCATAACTCATTGAATCATAATAA	CUUGAUCCUCAUAACUCAUUGAAUCAUAAUAA	TTATTATGATTCAATGAGTTATGAGGATCAAG	UUAUUAUGAUUCAAUGAGUUAUGAGGAUCAAG	28.12
south_gRNA_122_12317_12349	south_gRNA_1582_29659_29691	ACACTGATTAAAGATTGCTATGTGAGATTAAA	ACACUGAUUAAAGAUUGCUAUGUGAGAUUAAA	TTTAATCTCACATAGCAATCTTTAATCAGTGT	UUUAAUCUCACAUAGCAAUCUUUAAUCAGUGU	28.12
south_gRNA_969_24610_24642	GTAGCAGCAAGATTAGCAGAAGCTCTGATTTC	GUAGCAGCAAGAUUAGCAGAAGCUCUGAUUUC	GAAATCAGAGCTTCTGCTAATCTTGCTGCTAC	GAAAUCAGAGCUUCUGCUAAUCUUGCUGCUAC	43.75
south_gRNA_958_24447_24479	TTGCACCAAAATTGGAGCTAAGTTGTTTAACA	UUGCACCAAAAUUGGAGCUAAGUUGUUUAACA	TGTTAAACAACTTAGCTCCAATTTTGGTGCAA	UGUUAAACAACUUAGCUCCAAUUUUGGUGCAA	34.38
south_gRNA_849_17555_17587	TGTCAACAATTTCAGCAGGACAACGCCGACAA	UGUCAACAAUUUCAGCAGGACAACGCCGACAA	TTGTCGGCGTTGTCCTGCTGAAATTGTTGACA	UUGUCGGCGUUGUCCUGCUGAAAUUGUUGACA	46.88
south_gRNA_1680_29784_29816	south_gRNA_992_24664_24696	south_gRNA_101_12012_12044	TGTCTACAGCACCCTGCATGGAAAGCAAAACA	UGUCUACAGCACCCUGCAUGGAAAGCAAAACA	TGTTTTGCTTTCCATGCAGGGTGCTGTAGACA	UGUUUUGCUUUCCAUGCAGGGUGCUGUAGACA	46.88
south_gRNA_1032_25489_25521	GAAAGGGAGTGAGGCTTGTATCGGTATCGTTG	GAAAGGGAGUGAGGCUUGUAUCGGUAUCGUUG	CAACGATACCGATACAAGCCTCACTCCCTTTC	CAACGAUACCGAUACAAGCCUCACUCCCUUUC	50
south_gRNA_1347_28516_28548	CTGGTAGCTCTTCGGTAGTAGCCAATTTGGTC	CUGGUAGCUCUUCGGUAGUAGCCAAUUUGGUC	GACCAAATTGGCTACTACCGAAGAGCTACCAG	GACCAAAUUGGCUACUACCGAAGAGCUACCAG	50
south_gRNA_1458_29098_29130	AAATTTCCTTGGGTTTGTTCTGGACCACGTCT	AAAUUUCCUUGGGUUUGUUCUGGACCACGUCU	AGACGTGGTCCAGAACAAACCCAAGGAAATTT	AGACGUGGUCCAGAACAAACCCAAGGAAAUUU	43.75
south_gRNA_309_14651_14683	AATTACCGGGTTTGACAGTTTGAAAAGCAACA	AAUUACCGGGUUUGACAGUUUGAAAAGCAACA	TGTTGCTTTTCAAACTGTCAAACCCGGTAATT	UGUUGCUUUUCAAACUGUCAAACCCGGUAAUU	37.5
south_gRNA_519_15072_15104	CGAGCTCTATTCTTTGCACTAATGGCATACTT	CGAGCUCUAUUCUUUGCACUAAUGGCAUACUU	AAGTATGCCATTAGTGCAAAGAATAGAGCTCG	AAGUAUGCCAUUAGUGCAAAGAAUAGAGCUCG	40.62
south_gRNA_1663_29767_29799	TCTTCCATATAGGCAGCTCTCCCTAGCATTGT	UCUUCCAUAUAGGCAGCUCUCCCUAGCAUUGU	ACAATGCTAGGGAGAGCTGCCTATATGGAAGA	ACAAUGCUAGGGAGAGCUGCCUAUAUGGAAGA	46.88
south_gRNA_1223_26576_26608	AGGAATAGGAAACCTATTACTAGGTTCCATTG	AGGAAUAGGAAACCUAUUACUAGGUUCCAUUG	CAATGGAACCTAGTAATAGGTTTCCTATTCCT	CAAUGGAACCUAGUAAUAGGUUUCCUAUUCCU	37.5
south_gRNA_577_15162_15194	GCTCCTCTAGTGGCGGCTATTGATTTCAATAA	GCUCCUCUAGUGGCGGCUAUUGAUUUCAAUAA	TTATTGAAATCAATAGCCGCCACTAGAGGAGC	UUAUUGAAAUCAAUAGCCGCCACUAGAGGAGC	43.75
south_gRNA_916_20454_20486	TTAGATGAACCTGTTTGCGCATCTGTTATGAA	UUAGAUGAACCUGUUUGCGCAUCUGUUAUGAA	TTCATAACAGATGCGCAAACAGGTTCATCTAA	UUCAUAACAGAUGCGCAAACAGGUUCAUCUAA	37.5
south_gRNA_65_3021_3053	CCTCATCTGGAGGGTAAAAAGAACAATACATA	CCUCAUCUGGAGGGUAAAAAGAACAAUACAUA	TATGTATTGTTCTTTTTACCCTCCAGATGAGG	UAUGUAUUGUUCUUUUUACCCUCCAGAUGAGG	37.5
south_gRNA_1227_27023_27055	TAAGAAAGCGTTCGTGATGTAGCAACAGTGAT	UAAGAAAGCGUUCGUGAUGUAGCAACAGUGAU	ATCACTGTTGCTACATCACGAACGCTTTCTTA	AUCACUGUUGCUACAUCACGAACGCUUUCUUA	40.62
south_gRNA_1487_29159_29191	TTGTGCAATTTGCGGCCAATGTTTGTAATCAG	UUGUGCAAUUUGCGGCCAAUGUUUGUAAUCAG	CTGATTACAAACATTGGCCGCAAATTGCACAA	CUGAUUACAAACAUUGGCCGCAAAUUGCACAA	40.62
south_gRNA_203_13400_13432	GGGTTCGCGGAGTTGATCACAACTACAGCCAT	GGGUUCGCGGAGUUGAUCACAACUACAGCCAU	ATGGCTGTAGTTGTGATCAACTCCGCGAACCC	AUGGCUGUAGUUGUGAUCAACUCCGCGAACCC	53.12
south_gRNA_1613_29690_29722	GGTGGCTCTTTCAAGTCCTCCCTAATGTTACA	GGUGGCUCUUUCAAGUCCUCCCUAAUGUUACA	TGTAACATTAGGGAGGACTTGAAAGAGCCACC	UGUAACAUUAGGGAGGACUUGAAAGAGCCACC	46.88
south_gRNA_1225_26708_26740	ATTCTGTAAACAGCAGCAAGCACAAAACAAGC	AUUCUGUAAACAGCAGCAAGCACAAAACAAGC	GCTTGTTTTGTGCTTGCTGCTGTTTACAGAAT	GCUUGUUUUGUGCUUGCUGCUGUUUACAGAAU	40.62
south_gRNA_1076_26236_26268	CTCTTCCGAAACGAATGAGTACATAAGTTCGT	CUCUUCCGAAACGAAUGAGUACAUAAGUUCGU	ACGAACTTATGTACTCATTCGTTTCGGAAGAG	ACGAACUUAUGUACUCAUUCGUUUCGGAAGAG	40.62
south_gRNA_700_16182_16214	TACATAGCCTCATAAAACTCAGGTTCCCAATA	UACAUAGCCUCAUAAAACUCAGGUUCCCAAUA	TATTGGGAACCTGAGTTTTATGAGGCTATGTA	UAUUGGGAACCUGAGUUUUAUGAGGCUAUGUA	37.5
south_gRNA_1574_29651_29683	TAAAGATTGCTATGTGAGATTAAAGTTAACTA	UAAAGAUUGCUAUGUGAGAUUAAAGUUAACUA	TAGTTAACTTTAATCTCACATAGCAATCTTTA	UAGUUAACUUUAAUCUCACAUAGCAAUCUUUA	25
south_gRNA_95_11434_11466	CACATGGAAATGGCTTGATCTAAAGCATTACC	CACAUGGAAAUGGCUUGAUCUAAAGCAUUACC	GGTAATGCTTTAGATCAAGCCATTTCCATGTG	GGUAAUGCUUUAGAUCAAGCCAUUUCCAUGUG	40.62
south_gRNA_474_14995_15027	TGCGAAAAGTGCATCTTGATCCTCATAACTCA	UGCGAAAAGUGCAUCUUGAUCCUCAUAACUCA	TGAGTTATGAGGATCAAGATGCACTTTTCGCA	UGAGUUAUGAGGAUCAAGAUGCACUUUUCGCA	40.62
south_gRNA_274_13879_13911	GAAATAATCATCATCACAACAATTGTATGTGA	GAAAUAAUCAUCAUCACAACAAUUGUAUGUGA	TCACATACAATTGTTGTGATGATGATTATTTC	UCACAUACAAUUGUUGUGAUGAUGAUUAUUUC	28.12
south_gRNA_456_14977_15009	ATCCTCATAACTCATTGAATCATAATAAAGTC	AUCCUCAUAACUCAUUGAAUCAUAAUAAAGUC	GACTTTATTATGATTCAATGAGTTATGAGGAT	GACUUUAUUAUGAUUCAAUGAGUUAUGAGGAU	28.12
south_gRNA_604_15437_15469	GTTTAACATATAGTGAACCGCCACACATGACC	GUUUAACAUAUAGUGAACCGCCACACAUGACC	GGTCATGTGTGGCGGTTCACTATATGTTAAAC	GGUCAUGUGUGGCGGUUCACUAUAUGUUAAAC	43.75
south_gRNA_361_14736_14768	south_gRNA_489_15042_15074	TTAAGATTCATTTGAGTTATAGTAGGGATGAC	UUAAGAUUCAUUUGAGUUAUAGUAGGGAUGAC	GTCATCCCTACTATAACTCAAATGAATCTTAA	GUCAUCCCUACUAUAACUCAAAUGAAUCUUAA	31.25
south_gRNA_237_13488_13520	CTAGTGCCTGTGCCGCACGGTGTAAGACGGGC	CUAGUGCCUGUGCCGCACGGUGUAAGACGGGC	GCCCGTCTTACACCGTGCGGCACAGGCACTAG	GCCCGUCUUACACCGUGCGGCACAGGCACUAG	65.62
south_gRNA_1257_27178_27210	ATGAAACATCTGTTGTCACTTACTGTACAAGC	AUGAAACAUCUGUUGUCACUUACUGUACAAGC	GCTTGTACAGTAAGTGACAACAGATGTTTCAT	GCUUGUACAGUAAGUGACAACAGAUGUUUCAU	37.5
south_gRNA_1466_29106_29138	GGTCCCCAAAATTTCCTTGGGTTTGTTCTGGA	GGUCCCCAAAAUUUCCUUGGGUUUGUUCUGGA	TCCAGAACAAACCCAAGGAAATTTTGGGGACC	UCCAGAACAAACCCAAGGAAAUUUUGGGGACC	46.88
south_gRNA_136_12883_12915	GTAACAAACCTACAAGGTGGTTCCAGTTCTGT	GUAACAAACCUACAAGGUGGUUCCAGUUCUGU	ACAGAACTGGAACCACCTTGTAGGTTTGTTAC	ACAGAACUGGAACCACCUUGUAGGUUUGUUAC	43.75
south_gRNA_534_15087_15119	ACACCAGCTACGGTGCGAGCTCTATTCTTTGC	ACACCAGCUACGGUGCGAGCUCUAUUCUUUGC	GCAAAGAATAGAGCTCGCACCGTAGCTGGTGT	GCAAAGAAUAGAGCUCGCACCGUAGCUGGUGU	53.12
south_gRNA_824_17261_17293	CTAATGTTGAATTCACTTTGAATTTATCAAAA	CUAAUGUUGAAUUCACUUUGAAUUUAUCAAAA	TTTTGATAAATTCAAAGTGAATTCAACATTAG	UUUUGAUAAAUUCAAAGUGAAUUCAACAUUAG	21.88
south_gRNA_1670_29774_29806	TTAGGGCTCTTCCATATAGGCAGCTCTCCCTA	UUAGGGCUCUUCCAUAUAGGCAGCUCUCCCUA	TAGGGAGAGCTGCCTATATGGAAGAGCCCTAA	UAGGGAGAGCUGCCUAUAUGGAAGAGCCCUAA	50
south_gRNA_411_14882_14914	GGTTAGCATTAATACAGCCACCATCGTAACAA	GGUUAGCAUUAAUACAGCCACCAUCGUAACAA	TTGTTACGATGGTGGCTGTATTAATGCTAACC	UUGUUACGAUGGUGGCUGUAUUAAUGCUAACC	40.62
south_gRNA_991_24663_24695	south_gRNA_1525_29350_29382	south_gRNA_576_15161_15193	CTCCTCTAGTGGCGGCTATTGATTTCAATAAT	CUCCUCUAGUGGCGGCUAUUGAUUUCAAUAAU	ATTATTGAAATCAATAGCCGCCACTAGAGGAG	AUUAUUGAAAUCAAUAGCCGCCACUAGAGGAG	40.62
south_gRNA_1422_28976_29008	AGTTTGGCCTTGTTGTTGTTGGCCTTTACCAG	AGUUUGGCCUUGUUGUUGUUGGCCUUUACCAG	CTGGTAAAGGCCAACAACAACAAGGCCAAACT	CUGGUAAAGGCCAACAACAACAAGGCCAAACU	46.88
south_gRNA_1143_26303_26335	GTGTAACTAGCAAGAATACCACGAAAGCAAGA	GUGUAACUAGCAAGAAUACCACGAAAGCAAGA	TCTTGCTTTCGTGGTATTCTTGCTAGTTACAC	UCUUGCUUUCGUGGUAUUCUUGCUAGUUACAC	40.62
south_gRNA_801_17081_17113	TAGCAAAATGACTCTTACCAGTACCAGGTGGT	UAGCAAAAUGACUCUUACCAGUACCAGGUGGU	ACCACCTGGTACTGGTAAGAGTCATTTTGCTA	ACCACCUGGUACUGGUAAGAGUCAUUUUGCUA	43.75
south_gRNA_1671_29775_29807	ATTAGGGCTCTTCCATATAGGCAGCTCTCCCT	AUUAGGGCUCUUCCAUAUAGGCAGCUCUCCCU	AGGGAGAGCTGCCTATATGGAAGAGCCCTAAT	AGGGAGAGCUGCCUAUAUGGAAGAGCCCUAAU	50
south_gRNA_949_23947_23979	AATATTTGTGAAAAATTAAAACCACCAAAATC	AAUAUUUGUGAAAAAUUAAAACCACCAAAAUC	GATTTTGGTGGTTTTAATTTTTCACAAATATT	GAUUUUGGUGGUUUUAAUUUUUCACAAAUAUU	21.88
south_gRNA_1272_27507_27539	AGAGGATGAAATGGTGAATTGCCCTCGTATGT	AGAGGAUGAAAUGGUGAAUUGCCCUCGUAUGU	ACATACGAGGGCAATTCACCATTTCATCCTCT	ACAUACGAGGGCAAUUCACCAUUUCAUCCUCU	43.75
south_gRNA_120_12315_12347	south_gRNA_1589_29666_29698	ATGTTACACACTGATTAAAGATTGCTATGTGA	AUGUUACACACUGAUUAAAGAUUGCUAUGUGA	TCACATAGCAATCTTTAATCAGTGTGTAACAT	UCACAUAGCAAUCUUUAAUCAGUGUGUAACAU	31.25
south_gRNA_511_15064_15096	ATTCTTTGCACTAATGGCATACTTAAGATTCA	AUUCUUUGCACUAAUGGCAUACUUAAGAUUCA	TGAATCTTAAGTATGCCATTAGTGCAAAGAAT	UGAAUCUUAAGUAUGCCAUUAGUGCAAAGAAU	31.25
south_gRNA_1575_29652_29684	TTAAAGATTGCTATGTGAGATTAAAGTTAACT	UUAAAGAUUGCUAUGUGAGAUUAAAGUUAACU	AGTTAACTTTAATCTCACATAGCAATCTTTAA	AGUUAACUUUAAUCUCACAUAGCAAUCUUUAA	25
south_gRNA_652_15840_15872	TCATGAGGTCCTTTAGTAAGGTCAGTCTCAGT	UCAUGAGGUCCUUUAGUAAGGUCAGUCUCAGU	ACTGAGACTGACCTTACTAAAGGACCTCATGA	ACUGAGACUGACCUUACUAAAGGACCUCAUGA	43.75
south_gRNA_1603_29680_29712	TCAAGTCCTCCCTAATGTTACACACTGATTAA	UCAAGUCCUCCCUAAUGUUACACACUGAUUAA	TTAATCAGTGTGTAACATTAGGGAGGACTTGA	UUAAUCAGUGUGUAACAUUAGGGAGGACUUGA	37.5
south_gRNA_1093_26253_26285	ACTATTAACGTACCTGTCTCTTCCGAAACGAA	ACUAUUAACGUACCUGUCUCUUCCGAAACGAA	TTCGTTTCGGAAGAGACAGGTACGTTAATAGT	UUCGUUUCGGAAGAGACAGGUACGUUAAUAGU	40.62
south_gRNA_825_17262_17294	TCTAATGTTGAATTCACTTTGAATTTATCAAA	UCUAAUGUUGAAUUCACUUUGAAUUUAUCAAA	TTTGATAAATTCAAAGTGAATTCAACATTAGA	UUUGAUAAAUUCAAAGUGAAUUCAACAUUAGA	21.88
south_gRNA_1325_28402_28434	GTGAACCAAGACGCAGTATTATTGGGTAAACC	GUGAACCAAGACGCAGUAUUAUUGGGUAAACC	GGTTTACCCAATAATACTGCGTCTTGGTTCAC	GGUUUACCCAAUAAUACUGCGUCUUGGUUCAC	43.75
south_gRNA_130_12387_12419	CATTGTTGATAATGTTGTTGAGTGCATCATTA	CAUUGUUGAUAAUGUUGUUGAGUGCAUCAUUA	TAATGATGCACTCAACAACATTATCAACAATG	UAAUGAUGCACUCAACAACAUUAUCAACAAUG	31.25
south_gRNA_547_15100_15132	ACTACAGATAGAGACACCAGCTACGGTGCGAG	ACUACAGAUAGAGACACCAGCUACGGUGCGAG	CTCGCACCGTAGCTGGTGTCTCTATCTGTAGT	CUCGCACCGUAGCUGGUGUCUCUAUCUGUAGU	53.12
south_gRNA_260_13511_13543	AAGCCCTGTATACGACATCAGTACTAGTGCCT	AAGCCCUGUAUACGACAUCAGUACUAGUGCCU	AGGCACTAGTACTGATGTCGTATACAGGGCTT	AGGCACUAGUACUGAUGUCGUAUACAGGGCUU	46.88
south_gRNA_846_17552_17584	CAACAATTTCAGCAGGACAACGCCGACAAGTT	CAACAAUUUCAGCAGGACAACGCCGACAAGUU	AACTTGTCGGCGTTGTCCTGCTGAAATTGTTG	AACUUGUCGGCGUUGUCCUGCUGAAAUUGUUG	46.88
south_gRNA_427_14948_14980	GTCTAGCCTTACCCCATTTATTAAATGGAAAA	GUCUAGCCUUACCCCAUUUAUUAAAUGGAAAA	TTTTCCATTTAATAAATGGGGTAAGGCTAGAC	UUUUCCAUUUAAUAAAUGGGGUAAGGCUAGAC	34.38
south_gRNA_1492_29164_29196	GCAAATTGTGCAATTTGCGGCCAATGTTTGTA	GCAAAUUGUGCAAUUUGCGGCCAAUGUUUGUA	TACAAACATTGGCCGCAAATTGCACAATTTGC	UACAAACAUUGGCCGCAAAUUGCACAAUUUGC	40.62
south_gRNA_1564_29597_29629	ACGAGAATTCATTCTGCACAAGAGTAGACTAT	ACGAGAAUUCAUUCUGCACAAGAGUAGACUAU	ATAGTCTACTCTTGTGCAGAATGAATTCTCGT	AUAGUCUACUCUUGUGCAGAAUGAAUUCUCGU	37.5
south_gRNA_110_12214_12246	TCACGGTCAAATTCAGATTTAGCCACATTCAA	UCACGGUCAAAUUCAGAUUUAGCCACAUUCAA	TTGAATGTGGCTAAATCTGAATTTGACCGTGA	UUGAAUGUGGCUAAAUCUGAAUUUGACCGUGA	37.5
south_gRNA_1151_26311_26343	GATGGCTAGTGTAACTAGCAAGAATACCACGA	GAUGGCUAGUGUAACUAGCAAGAAUACCACGA	TCGTGGTATTCTTGCTAGTTACACTAGCCATC	UCGUGGUAUUCUUGCUAGUUACACUAGCCAUC	43.75
south_gRNA_1676_29780_29812	TACACATTAGGGCTCTTCCATATAGGCAGCTC	UACACAUUAGGGCUCUUCCAUAUAGGCAGCUC	GAGCTGCCTATATGGAAGAGCCCTAATGTGTA	GAGCUGCCUAUAUGGAAGAGCCCUAAUGUGUA	46.88
south_gRNA_127_12322_12354	south_gRNA_389_14860_14892	ATCGTAACAATCAAAGTACTTATCAACAACTT	AUCGUAACAAUCAAAGUACUUAUCAACAACUU	AAGTTGTTGATAAGTACTTTGATTGTTACGAT	AAGUUGUUGAUAAGUACUUUGAUUGUUACGAU	28.12
south_gRNA_194_13391_13423	GAGTTGATCACAACTACAGCCATAACCTTTCC	GAGUUGAUCACAACUACAGCCAUAACCUUUCC	GGAAAGGTTATGGCTGTAGTTGTGATCAACTC	GGAAAGGUUAUGGCUGUAGUUGUGAUCAACUC	43.75
south_gRNA_617_15496_15528	AATGTTAAAAACACTATTAGCATAAGCAGTTG	AAUGUUAAAAACACUAUUAGCAUAAGCAGUUG	CAACTGCTTATGCTAATAGTGTTTTTAACATT	CAACUGCUUAUGCUAAUAGUGUUUUUAACAUU	28.12
south_gRNA_685_16047_16079	ACATCAGCATACTCCTGATTAGGATGTTTAGT	ACAUCAGCAUACUCCUGAUUAGGAUGUUUAGU	ACTAAACATCCTAATCAGGAGTATGCTGATGT	ACUAAACAUCCUAAUCAGGAGUAUGCUGAUGU	37.5
south_gRNA_708_16190_16222	GCGGTGTGTACATAGCCTCATAAAACTCAGGT	GCGGUGUGUACAUAGCCUCAUAAAACUCAGGU	ACCTGAGTTTTATGAGGCTATGTACACACCGC	ACCUGAGUUUUAUGAGGCUAUGUACACACCGC	46.88
south_gRNA_585_15172_15204	TACTACAGTAGCTCCTCTAGTGGCGGCTATTG	UACUACAGUAGCUCCUCUAGUGGCGGCUAUUG	CAATAGCCGCCACTAGAGGAGCTACTGTAGTA	CAAUAGCCGCCACUAGAGGAGCUACUGUAGUA	50
south_gRNA_597_15184_15216	GCTTGTTCCAATTACTACAGTAGCTCCTCTAG	GCUUGUUCCAAUUACUACAGUAGCUCCUCUAG	CTAGAGGAGCTACTGTAGTAATTGGAACAAGC	CUAGAGGAGCUACUGUAGUAAUUGGAACAAGC	43.75
south_gRNA_306_14648_14680	TACCGGGTTTGACAGTTTGAAAAGCAACATTG	UACCGGGUUUGACAGUUUGAAAAGCAACAUUG	CAATGTTGCTTTTCAAACTGTCAAACCCGGTA	CAAUGUUGCUUUUCAAACUGUCAAACCCGGUA	40.62
south_gRNA_1123_26283_26315	ACGAAAGCAAGAAAAAGAAGTACGCTATTAAC	ACGAAAGCAAGAAAAAGAAGUACGCUAUUAAC	GTTAATAGCGTACTTCTTTTTCTTGCTTTCGT	GUUAAUAGCGUACUUCUUUUUCUUGCUUUCGU	34.38
south_gRNA_774_17010_17042	TAATTTGCAACATTGCTAGAAAACTCATCTGA	UAAUUUGCAACAUUGCUAGAAAACUCAUCUGA	TCAGATGAGTTTTCTAGCAATGTTGCAAATTA	UCAGAUGAGUUUUCUAGCAAUGUUGCAAAUUA	31.25
south_gRNA_699_16181_16213	ACATAGCCTCATAAAACTCAGGTTCCCAATAC	ACAUAGCCUCAUAAAACUCAGGUUCCCAAUAC	GTATTGGGAACCTGAGTTTTATGAGGCTATGT	GUAUUGGGAACCUGAGUUUUAUGAGGCUAUGU	40.62
south_gRNA_1635_29712_29744	CGCGTGGCCTCGGTGAAAATGTGGTGGCTCTT	CGCGUGGCCUCGGUGAAAAUGUGGUGGCUCUU	AAGAGCCACCACATTTTCACCGAGGCCACGCG	AAGAGCCACCACAUUUUCACCGAGGCCACGCG	59.38
south_gRNA_891_19563_19595	AGGTTATAAGTATCAAATTGTTTGTAAACCCA	AGGUUAUAAGUAUCAAAUUGUUUGUAAACCCA	TGGGTTTACAAACAATTTGATACTTATAACCT	UGGGUUUACAAACAAUUUGAUACUUAUAACCU	28.12
south_gRNA_1090_26250_26282	ATTAACGTACCTGTCTCTTCCGAAACGAATGA	AUUAACGUACCUGUCUCUUCCGAAACGAAUGA	TCATTCGTTTCGGAAGAGACAGGTACGTTAAT	UCAUUCGUUUCGGAAGAGACAGGUACGUUAAU	40.62
south_gRNA_968_24457_24489	ACACTTGAAATTGCACCAAAATTGGAGCTAAG	ACACUUGAAAUUGCACCAAAAUUGGAGCUAAG	CTTAGCTCCAATTTTGGTGCAATTTCAAGTGT	CUUAGCUCCAAUUUUGGUGCAAUUUCAAGUGU	37.5
south_gRNA_1457_29097_29129	AATTTCCTTGGGTTTGTTCTGGACCACGTCTG	AAUUUCCUUGGGUUUGUUCUGGACCACGUCUG	CAGACGTGGTCCAGAACAAACCCAAGGAAATT	CAGACGUGGUCCAGAACAAACCCAAGGAAAUU	46.88
south_gRNA_191_13388_13420	TTGATCACAACTACAGCCATAACCTTTCCACA	UUGAUCACAACUACAGCCAUAACCUUUCCACA	TGTGGAAAGGTTATGGCTGTAGTTGTGATCAA	UGUGGAAAGGUUAUGGCUGUAGUUGUGAUCAA	40.62
south_gRNA_150_12897_12929	CTTTAGGTGTGTCTGTAACAAACCTACAAGGT	CUUUAGGUGUGUCUGUAACAAACCUACAAGGU	ACCTTGTAGGTTTGTTACAGACACACCTAAAG	ACCUUGUAGGUUUGUUACAGACACACCUAAAG	40.62
south_gRNA_506_15059_15091	TTGCACTAATGGCATACTTAAGATTCATTTGA	UUGCACUAAUGGCAUACUUAAGAUUCAUUUGA	TCAAATGAATCTTAAGTATGCCATTAGTGCAA	UCAAAUGAAUCUUAAGUAUGCCAUUAGUGCAA	31.25
south_gRNA_1005_25095_25127	south_gRNA_629_15621_15653	TCAACATCTCTATTTCTATAGAGACACTCATA	UCAACAUCUCUAUUUCUAUAGAGACACUCAUA	TATGAGTGTCTCTATAGAAATAGAGATGTTGA	UAUGAGUGUCUCUAUAGAAAUAGAGAUGUUGA	31.25
south_gRNA_865_17571_17603	ACCAAAGCACTCACAGTGTCAACAATTTCAGC	ACCAAAGCACUCACAGUGUCAACAAUUUCAGC	GCTGAAATTGTTGACACTGTGAGTGCTTTGGT	GCUGAAAUUGUUGACACUGUGAGUGCUUUGGU	43.75
south_gRNA_859_17565_17597	GCACTCACAGTGTCAACAATTTCAGCAGGACA	GCACUCACAGUGUCAACAAUUUCAGCAGGACA	TGTCCTGCTGAAATTGTTGACACTGTGAGTGC	UGUCCUGCUGAAAUUGUUGACACUGUGAGUGC	46.88
south_gRNA_786_17022_17054	south_gRNA_102_12013_12045	ATGTCTACAGCACCCTGCATGGAAAGCAAAAC	AUGUCUACAGCACCCUGCAUGGAAAGCAAAAC	GTTTTGCTTTCCATGCAGGGTGCTGTAGACAT	GUUUUGCUUUCCAUGCAGGGUGCUGUAGACAU	46.88
south_gRNA_1236_27032_27064	AATTTGTAATAAGAAAGCGTTCGTGATGTAGC	AAUUUGUAAUAAGAAAGCGUUCGUGAUGUAGC	GCTACATCACGAACGCTTTCTTATTACAAATT	GCUACAUCACGAACGCUUUCUUAUUACAAAUU	34.38
south_gRNA_1193_26353_26385	AACAATATTGCAGCAGTACGCACACAATCGAA	AACAAUAUUGCAGCAGUACGCACACAAUCGAA	TTCGATTGTGTGCGTACTGCTGCAATATTGTT	UUCGAUUGUGUGCGUACUGCUGCAAUAUUGUU	40.62
south_gRNA_971_24612_24644	TAGTAGCAGCAAGATTAGCAGAAGCTCTGATT	UAGUAGCAGCAAGAUUAGCAGAAGCUCUGAUU	AATCAGAGCTTCTGCTAATCTTGCTGCTACTA	AAUCAGAGCUUCUGCUAAUCUUGCUGCUACUA	40.62
south_gRNA_140_12887_12919	GTCTGTAACAAACCTACAAGGTGGTTCCAGTT	GUCUGUAACAAACCUACAAGGUGGUUCCAGUU	AACTGGAACCACCTTGTAGGTTTGTTACAGAC	AACUGGAACCACCUUGUAGGUUUGUUACAGAC	43.75
south_gRNA_694_16056_16088	AAATGAAAGACATCAGCATACTCCTGATTAGG	AAAUGAAAGACAUCAGCAUACUCCUGAUUAGG	CCTAATCAGGAGTATGCTGATGTCTTTCATTT	CCUAAUCAGGAGUAUGCUGAUGUCUUUCAUUU	37.5
south_gRNA_557_15110_15142	TGGTCATAGTACTACAGATAGAGACACCAGCT	UGGUCAUAGUACUACAGAUAGAGACACCAGCU	AGCTGGTGTCTCTATCTGTAGTACTATGACCA	AGCUGGUGUCUCUAUCUGUAGUACUAUGACCA	43.75
south_gRNA_1149_26309_26341	TGGCTAGTGTAACTAGCAAGAATACCACGAAA	UGGCUAGUGUAACUAGCAAGAAUACCACGAAA	TTTCGTGGTATTCTTGCTAGTTACACTAGCCA	UUUCGUGGUAUUCUUGCUAGUUACACUAGCCA	40.62
south_gRNA_1414_28854_28886	TTCCCCTACTGCTGCCTGGAGTTGAATTTCTT	UUCCCCUACUGCUGCCUGGAGUUGAAUUUCUU	AAGAAATTCAACTCCAGGCAGCAGTAGGGGAA	AAGAAAUUCAACUCCAGGCAGCAGUAGGGGAA	46.88
south_gRNA_1354_28659_28691	TCAAGGCTCCCTCAGTTGCAACCCATATGATG	UCAAGGCUCCCUCAGUUGCAACCCAUAUGAUG	CATCATATGGGTTGCAACTGAGGGAGCCTTGA	CAUCAUAUGGGUUGCAACUGAGGGAGCCUUGA	50
south_gRNA_285_14409_14441	south_gRNA_420_14941_14973	CTTACCCCATTTATTAAATGGAAAACCAGCTG	CUUACCCCAUUUAUUAAAUGGAAAACCAGCUG	CAGCTGGTTTTCCATTTAATAAATGGGGTAAG	CAGCUGGUUUUCCAUUUAAUAAAUGGGGUAAG	37.5
south_gRNA_875_18095_18127	CAACACTGAGGTGTGTAGGTGCCTGTGTAGGA	CAACACUGAGGUGUGUAGGUGCCUGUGUAGGA	TCCTACACAGGCACCTACACACCTCAGTGTTG	UCCUACACAGGCACCUACACACCUCAGUGUUG	53.12
south_gRNA_461_14982_15014	TCTTGATCCTCATAACTCATTGAATCATAATA	UCUUGAUCCUCAUAACUCAUUGAAUCAUAAUA	TATTATGATTCAATGAGTTATGAGGATCAAGA	UAUUAUGAUUCAAUGAGUUAUGAGGAUCAAGA	28.12
south_gRNA_1583_29660_29692	CACACTGATTAAAGATTGCTATGTGAGATTAA	CACACUGAUUAAAGAUUGCUAUGUGAGAUUAA	TTAATCTCACATAGCAATCTTTAATCAGTGTG	UUAAUCUCACAUAGCAAUCUUUAAUCAGUGUG	31.25
south_gRNA_1345_28514_28546	GGTAGCTCTTCGGTAGTAGCCAATTTGGTCAT	GGUAGCUCUUCGGUAGUAGCCAAUUUGGUCAU	ATGACCAAATTGGCTACTACCGAAGAGCTACC	AUGACCAAAUUGGCUACUACCGAAGAGCUACC	46.88
south_gRNA_915_20451_20483	GATGAACCTGTTTGCGCATCTGTTATGAAATA	GAUGAACCUGUUUGCGCAUCUGUUAUGAAAUA	TATTTCATAACAGATGCGCAAACAGGTTCATC	UAUUUCAUAACAGAUGCGCAAACAGGUUCAUC	37.5
south_gRNA_1265_27187_27219	GTCAACGAGATGAAACATCTGTTGTCACTTAC	GUCAACGAGAUGAAACAUCUGUUGUCACUUAC	GTAAGTGACAACAGATGTTTCATCTCGTTGAC	GUAAGUGACAACAGAUGUUUCAUCUCGUUGAC	40.62
south_gRNA_682_16044_16076	TCAGCATACTCCTGATTAGGATGTTTAGTAAG	UCAGCAUACUCCUGAUUAGGAUGUUUAGUAAG	CTTACTAAACATCCTAATCAGGAGTATGCTGA	CUUACUAAACAUCCUAAUCAGGAGUAUGCUGA	37.5
south_gRNA_5_58_90	south_gRNA_1254_27175_27207	AAACATCTGTTGTCACTTACTGTACAAGCAAA	AAACAUCUGUUGUCACUUACUGUACAAGCAAA	TTTGCTTGTACAGTAAGTGACAACAGATGTTT	UUUGCUUGUACAGUAAGUGACAACAGAUGUUU	34.38
south_gRNA_645_15833_15865	GTCCTTTAGTAAGGTCAGTCTCAGTCCAACAT	GUCCUUUAGUAAGGUCAGUCUCAGUCCAACAU	ATGTTGGACTGAGACTGACCTTACTAAAGGAC	AUGUUGGACUGAGACUGACCUUACUAAAGGAC	43.75
south_gRNA_560_15113_15145	TATTGGTCATAGTACTACAGATAGAGACACCA	UAUUGGUCAUAGUACUACAGAUAGAGACACCA	TGGTGTCTCTATCTGTAGTACTATGACCAATA	UGGUGUCUCUAUCUGUAGUACUAUGACCAAUA	37.5
south_gRNA_644_15832_15864	TCCTTTAGTAAGGTCAGTCTCAGTCCAACATT	UCCUUUAGUAAGGUCAGUCUCAGUCCAACAUU	AATGTTGGACTGAGACTGACCTTACTAAAGGA	AAUGUUGGACUGAGACUGACCUUACUAAAGGA	40.62
south_gRNA_1348_28517_28549	TCTGGTAGCTCTTCGGTAGTAGCCAATTTGGT	UCUGGUAGCUCUUCGGUAGUAGCCAAUUUGGU	ACCAAATTGGCTACTACCGAAGAGCTACCAGA	ACCAAAUUGGCUACUACCGAAGAGCUACCAGA	46.88
south_gRNA_1439_28993_29025	GCAGATTTCTTAGTGACAGTTTGGCCTTGTTG	GCAGAUUUCUUAGUGACAGUUUGGCCUUGUUG	CAACAAGGCCAAACTGTCACTAAGAAATCTGC	CAACAAGGCCAAACUGUCACUAAGAAAUCUGC	43.75
south_gRNA_192_13389_13421	GTTGATCACAACTACAGCCATAACCTTTCCAC	GUUGAUCACAACUACAGCCAUAACCUUUCCAC	GTGGAAAGGTTATGGCTGTAGTTGTGATCAAC	GUGGAAAGGUUAUGGCUGUAGUUGUGAUCAAC	43.75
south_gRNA_352_14727_14759	south_gRNA_1066_26193_26225	TGTGCTTACAAAGGCACGCTAGTAGTCGTCGT	UGUGCUUACAAAGGCACGCUAGUAGUCGUCGU	ACGACGACTACTAGCGTGCCTTTGTAAGCACA	ACGACGACUACUAGCGUGCCUUUGUAAGCACA	50
south_gRNA_169_13364_13396	TTTCCACATACCGCAGACGGTACAGACTGTGT	UUUCCACAUACCGCAGACGGUACAGACUGUGU	ACACAGTCTGTACCGTCTGCGGTATGTGGAAA	ACACAGUCUGUACCGUCUGCGGUAUGUGGAAA	50
south_gRNA_1449_29003_29035	AGCCTCAGCAGCAGATTTCTTAGTGACAGTTT	AGCCUCAGCAGCAGAUUUCUUAGUGACAGUUU	AAACTGTCACTAAGAAATCTGCTGCTGAGGCT	AAACUGUCACUAAGAAAUCUGCUGCUGAGGCU	43.75
south_gRNA_857_17563_17595	ACTCACAGTGTCAACAATTTCAGCAGGACAAC	ACUCACAGUGUCAACAAUUUCAGCAGGACAAC	GTTGTCCTGCTGAAATTGTTGACACTGTGAGT	GUUGUCCUGCUGAAAUUGUUGACACUGUGAGU	43.75
south_gRNA_67_3346_3378	south_gRNA_940_20878_20910	AACAGCTGTACCTGGTGCAACTCCTTTATCAG	AACAGCUGUACCUGGUGCAACUCCUUUAUCAG	CTGATAAAGGAGTTGCACCAGGTACAGCTGTT	CUGAUAAAGGAGUUGCACCAGGUACAGCUGUU	46.88
south_gRNA_1568_29601_29633	AGTTACGAGAATTCATTCTGCACAAGAGTAGA	AGUUACGAGAAUUCAUUCUGCACAAGAGUAGA	TCTACTCTTGTGCAGAATGAATTCTCGTAACT	UCUACUCUUGUGCAGAAUGAAUUCUCGUAACU	37.5
south_gRNA_556_15109_15141	GGTCATAGTACTACAGATAGAGACACCAGCTA	GGUCAUAGUACUACAGAUAGAGACACCAGCUA	TAGCTGGTGTCTCTATCTGTAGTACTATGACC	UAGCUGGUGUCUCUAUCUGUAGUACUAUGACC	43.75
south_gRNA_166_13354_13386	south_gRNA_1039_25496_25528	GCCATCCGAAAGGGAGTGAGGCTTGTATCGGT	GCCAUCCGAAAGGGAGUGAGGCUUGUAUCGGU	ACCGATACAAGCCTCACTCCCTTTCGGATGGC	ACCGAUACAAGCCUCACUCCCUUUCGGAUGGC	56.25
south_gRNA_823_17260_17292	TAATGTTGAATTCACTTTGAATTTATCAAAAC	UAAUGUUGAAUUCACUUUGAAUUUAUCAAAAC	GTTTTGATAAATTCAAAGTGAATTCAACATTA	GUUUUGAUAAAUUCAAAGUGAAUUCAACAUUA	21.88
south_gRNA_1526_29351_29383	south_gRNA_185_13380_13412	AACTACAGCCATAACCTTTCCACATACCGCAG	AACUACAGCCAUAACCUUUCCACAUACCGCAG	CTGCGGTATGTGGAAAGGTTATGGCTGTAGTT	CUGCGGUAUGUGGAAAGGUUAUGGCUGUAGUU	46.88
south_gRNA_821_17258_17290	ATGTTGAATTCACTTTGAATTTATCAAAACAC	AUGUUGAAUUCACUUUGAAUUUAUCAAAACAC	GTGTTTTGATAAATTCAAAGTGAATTCAACAT	GUGUUUUGAUAAAUUCAAAGUGAAUUCAACAU	25
south_gRNA_1544_29544_29576	AAACGTTTATATAGCCCATCTGCCTTGTGTGG	AAACGUUUAUAUAGCCCAUCUGCCUUGUGUGG	CCACACAAGGCAGATGGGCTATATAAACGTTT	CCACACAAGGCAGAUGGGCUAUAUAAACGUUU	43.75
south_gRNA_1545_29545_29577	AAAACGTTTATATAGCCCATCTGCCTTGTGTG	AAAACGUUUAUAUAGCCCAUCUGCCUUGUGUG	CACACAAGGCAGATGGGCTATATAAACGTTTT	CACACAAGGCAGAUGGGCUAUAUAAACGUUUU	40.62
south_gRNA_1282_27777_27809	TAGCAGAAAGGCTAAAAAGCACAAATAGAAGT	UAGCAGAAAGGCUAAAAAGCACAAAUAGAAGU	ACTTCTATTTGTGCTTTTTAGCCTTTCTGCTA	ACUUCUAUUUGUGCUUUUUAGCCUUUCUGCUA	34.38
south_gRNA_281_14290_14322	GTATGTCTGATCCCAATATTTAAAATAACGGT	GUAUGUCUGAUCCCAAUAUUUAAAAUAACGGU	ACCGTTATTTTAAATATTGGGATCAGACATAC	ACCGUUAUUUUAAAUAUUGGGAUCAGACAUAC	31.25
south_gRNA_488_15041_15073	TAAGATTCATTTGAGTTATAGTAGGGATGACA	UAAGAUUCAUUUGAGUUAUAGUAGGGAUGACA	TGTCATCCCTACTATAACTCAAATGAATCTTA	UGUCAUCCCUACUAUAACUCAAAUGAAUCUUA	31.25
south_gRNA_242_13493_13525	CAGTACTAGTGCCTGTGCCGCACGGTGTAAGA	CAGUACUAGUGCCUGUGCCGCACGGUGUAAGA	TCTTACACCGTGCGGCACAGGCACTAGTACTG	UCUUACACCGUGCGGCACAGGCACUAGUACUG	56.25
south_gRNA_1293_27788_27820	AAAACAAGGAATAGCAGAAAGGCTAAAAAGCA	AAAACAAGGAAUAGCAGAAAGGCUAAAAAGCA	TGCTTTTTAGCCTTTCTGCTATTCCTTGTTTT	UGCUUUUUAGCCUUUCUGCUAUUCCUUGUUUU	34.38
south_gRNA_892_19567_19599	CCAGAGGTTATAAGTATCAAATTGTTTGTAAA	CCAGAGGUUAUAAGUAUCAAAUUGUUUGUAAA	TTTACAAACAATTTGATACTTATAACCTCTGG	UUUACAAACAAUUUGAUACUUAUAACCUCUGG	28.12
south_gRNA_836_17479_17511	CACTGAATTGAAATATTCTGGTTCTAGTGTGC	CACUGAAUUGAAAUAUUCUGGUUCUAGUGUGC	GCACACTAGAACCAGAATATTTCAATTCAGTG	GCACACUAGAACCAGAAUAUUUCAAUUCAGUG	37.5
south_gRNA_1633_29710_29742	CGTGGCCTCGGTGAAAATGTGGTGGCTCTTTC	CGUGGCCUCGGUGAAAAUGUGGUGGCUCUUUC	GAAAGAGCCACCACATTTTCACCGAGGCCACG	GAAAGAGCCACCACAUUUUCACCGAGGCCACG	56.25
south_gRNA_603_15436_15468	TTTAACATATAGTGAACCGCCACACATGACCA	UUUAACAUAUAGUGAACCGCCACACAUGACCA	TGGTCATGTGTGGCGGTTCACTATATGTTAAA	UGGUCAUGUGUGGCGGUUCACUAUAUGUUAAA	40.62
south_gRNA_727_16820_16852	south_gRNA_1491_29163_29195	CAAATTGTGCAATTTGCGGCCAATGTTTGTAA	CAAAUUGUGCAAUUUGCGGCCAAUGUUUGUAA	TTACAAACATTGGCCGCAAATTGCACAATTTG	UUACAAACAUUGGCCGCAAAUUGCACAAUUUG	37.5
south_gRNA_1351_28520_28552	TCGTCTGGTAGCTCTTCGGTAGTAGCCAATTT	UCGUCUGGUAGCUCUUCGGUAGUAGCCAAUUU	AAATTGGCTACTACCGAAGAGCTACCAGACGA	AAAUUGGCUACUACCGAAGAGCUACCAGACGA	46.88
south_gRNA_1027_25377_25409	CTCATAAACAAATCCATAAGTTCGTTTATGTG	CUCAUAAACAAAUCCAUAAGUUCGUUUAUGUG	CACATAAACGAACTTATGGATTTGTTTATGAG	CACAUAAACGAACUUAUGGAUUUGUUUAUGAG	31.25
south_gRNA_388_14859_14891	TCGTAACAATCAAAGTACTTATCAACAACTTC	UCGUAACAAUCAAAGUACUUAUCAACAACUUC	GAAGTTGTTGATAAGTACTTTGATTGTTACGA	GAAGUUGUUGAUAAGUACUUUGAUUGUUACGA	31.25
south_gRNA_407_14878_14910	AGCATTAATACAGCCACCATCGTAACAATCAA	AGCAUUAAUACAGCCACCAUCGUAACAAUCAA	TTGATTGTTACGATGGTGGCTGTATTAATGCT	UUGAUUGUUACGAUGGUGGCUGUAUUAAUGCU	37.5
south_gRNA_1523_29348_29380	south_gRNA_985_24626_24658	south_gRNA_393_14864_14896	CACCATCGTAACAATCAAAGTACTTATCAACA	CACCAUCGUAACAAUCAAAGUACUUAUCAACA	TGTTGATAAGTACTTTGATTGTTACGATGGTG	UGUUGAUAAGUACUUUGAUUGUUACGAUGGUG	34.38
south_gRNA_828_17265_17297	TGTTCTAATGTTGAATTCACTTTGAATTTATC	UGUUCUAAUGUUGAAUUCACUUUGAAUUUAUC	GATAAATTCAAAGTGAATTCAACATTAGAACA	GAUAAAUUCAAAGUGAAUUCAACAUUAGAACA	25
south_gRNA_1494_29166_29198	GGGCAAATTGTGCAATTTGCGGCCAATGTTTG	GGGCAAAUUGUGCAAUUUGCGGCCAAUGUUUG	CAAACATTGGCCGCAAATTGCACAATTTGCCC	CAAACAUUGGCCGCAAAUUGCACAAUUUGCCC	46.88
south_gRNA_572_15125_15157	GATGAAACTGTCTATTGGTCATAGTACTACAG	GAUGAAACUGUCUAUUGGUCAUAGUACUACAG	CTGTAGTACTATGACCAATAGACAGTTTCATC	CUGUAGUACUAUGACCAAUAGACAGUUUCAUC	37.5
south_gRNA_1534_29359_29391	south_gRNA_781_17017_17049	south_gRNA_1531_29356_29388	south_gRNA_1511_29336_29368	south_gRNA_980_24621_24653	south_gRNA_159_13347_13379	south_gRNA_328_14702_14734	CTTCCTTAAAGAAACCCTTAGACACAGCAAAG	CUUCCUUAAAGAAACCCUUAGACACAGCAAAG	CTTTGCTGTGTCTAAGGGTTTCTTTAAGGAAG	CUUUGCUGUGUCUAAGGGUUUCUUUAAGGAAG	40.62
south_gRNA_1501_29223_29255	CCGAAGGTGTGACTTCCATGCCAATGCGCGAC	CCGAAGGUGUGACUUCCAUGCCAAUGCGCGAC	GTCGCGCATTGGCATGGAAGTCACACCTTCGG	GUCGCGCAUUGGCAUGGAAGUCACACCUUCGG	59.38
south_gRNA_955_23953_23985	TCTGGTAATATTTGTGAAAAATTAAAACCACC	UCUGGUAAUAUUUGUGAAAAAUUAAAACCACC	GGTGGTTTTAATTTTTCACAAATATTACCAGA	GGUGGUUUUAAUUUUUCACAAAUAUUACCAGA	28.12
south_gRNA_1228_27024_27056	ATAAGAAAGCGTTCGTGATGTAGCAACAGTGA	AUAAGAAAGCGUUCGUGAUGUAGCAACAGUGA	TCACTGTTGCTACATCACGAACGCTTTCTTAT	UCACUGUUGCUACAUCACGAACGCUUUCUUAU	40.62
south_gRNA_666_15987_16019	ACGAACCGTTCAATCATAAGTGTACCATCTGT	ACGAACCGUUCAAUCAUAAGUGUACCAUCUGU	ACAGATGGTACACTTATGATTGAACGGTTCGT	ACAGAUGGUACACUUAUGAUUGAACGGUUCGU	40.62
south_gRNA_745_16941_16973	TAGTGCTCTTGTGGCACTAGTGTAGGTGCACT	UAGUGCUCUUGUGGCACUAGUGUAGGUGCACU	AGTGCACCTACACTAGTGCCACAAGAGCACTA	AGUGCACCUACACUAGUGCCACAAGAGCACUA	50
south_gRNA_838_17481_17513	CACACTGAATTGAAATATTCTGGTTCTAGTGT	CACACUGAAUUGAAAUAUUCUGGUUCUAGUGU	ACACTAGAACCAGAATATTTCAATTCAGTGTG	ACACUAGAACCAGAAUAUUUCAAUUCAGUGUG	34.38
south_gRNA_718_16200_16232	AAGACTGTATGCGGTGTGTACATAGCCTCATA	AAGACUGUAUGCGGUGUGUACAUAGCCUCAUA	TATGAGGCTATGTACACACCGCATACAGTCTT	UAUGAGGCUAUGUACACACCGCAUACAGUCUU	43.75
south_gRNA_227_13478_13510	TGCCGCACGGTGTAAGACGGGCTGCACTTACA	UGCCGCACGGUGUAAGACGGGCUGCACUUACA	TGTAAGTGCAGCCCGTCTTACACCGTGCGGCA	UGUAAGUGCAGCCCGUCUUACACCGUGCGGCA	59.38
south_gRNA_54_290_322	south_gRNA_1281_27776_27808	AGCAGAAAGGCTAAAAAGCACAAATAGAAGTC	AGCAGAAAGGCUAAAAAGCACAAAUAGAAGUC	GACTTCTATTTGTGCTTTTTAGCCTTTCTGCT	GACUUCUAUUUGUGCUUUUUAGCCUUUCUGCU	37.5
south_gRNA_1171_26331_26363	CACAATCGAAGCGCAGTAAGGATGGCTAGTGT	CACAAUCGAAGCGCAGUAAGGAUGGCUAGUGU	ACACTAGCCATCCTTACTGCGCTTCGATTGTG	ACACUAGCCAUCCUUACUGCGCUUCGAUUGUG	50
south_gRNA_1609_29686_29718	GCTCTTTCAAGTCCTCCCTAATGTTACACACT	GCUCUUUCAAGUCCUCCCUAAUGUUACACACU	AGTGTGTAACATTAGGGAGGACTTGAAAGAGC	AGUGUGUAACAUUAGGGAGGACUUGAAAGAGC	43.75
south_gRNA_220_13471_13503	CGGTGTAAGACGGGCTGCACTTACACCGCAAA	CGGUGUAAGACGGGCUGCACUUACACCGCAAA	TTTGCGGTGTAAGTGCAGCCCGTCTTACACCG	UUUGCGGUGUAAGUGCAGCCCGUCUUACACCG	56.25
south_gRNA_214_13465_13497	AAGACGGGCTGCACTTACACCGCAAACCCGTT	AAGACGGGCUGCACUUACACCGCAAACCCGUU	AACGGGTTTGCGGTGTAAGTGCAGCCCGTCTT	AACGGGUUUGCGGUGUAAGUGCAGCCCGUCUU	56.25
south_gRNA_1547_29547_29579	CGAAAACGTTTATATAGCCCATCTGCCTTGTG	CGAAAACGUUUAUAUAGCCCAUCUGCCUUGUG	CACAAGGCAGATGGGCTATATAAACGTTTTCG	CACAAGGCAGAUGGGCUAUAUAAACGUUUUCG	43.75
south_gRNA_478_14999_15031	TATATGCGAAAAGTGCATCTTGATCCTCATAA	UAUAUGCGAAAAGUGCAUCUUGAUCCUCAUAA	TTATGAGGATCAAGATGCACTTTTCGCATATA	UUAUGAGGAUCAAGAUGCACUUUUCGCAUAUA	34.38
south_gRNA_1520_29345_29377	south_gRNA_905_19784_19816	CTGGTTTAATGTTGCGCTTAGCCCAAAGCTCA	CUGGUUUAAUGUUGCGCUUAGCCCAAAGCUCA	TGAGCTTTGGGCTAAGCGCAACATTAAACCAG	UGAGCUUUGGGCUAAGCGCAACAUUAAACCAG	46.88
south_gRNA_1131_26291_26323	AGAATACCACGAAAGCAAGAAAAAGAAGTACG	AGAAUACCACGAAAGCAAGAAAAAGAAGUACG	CGTACTTCTTTTTCTTGCTTTCGTGGTATTCT	CGUACUUCUUUUUCUUGCUUUCGUGGUAUUCU	37.5
south_gRNA_96_11435_11467	CCACATGGAAATGGCTTGATCTAAAGCATTAC	CCACAUGGAAAUGGCUUGAUCUAAAGCAUUAC	GTAATGCTTTAGATCAAGCCATTTCCATGTGG	GUAAUGCUUUAGAUCAAGCCAUUUCCAUGUGG	40.62
south_gRNA_1682_29786_29818	south_gRNA_485_15038_15070	GATTCATTTGAGTTATAGTAGGGATGACATTA	GAUUCAUUUGAGUUAUAGUAGGGAUGACAUUA	TAATGTCATCCCTACTATAACTCAAATGAATC	UAAUGUCAUCCCUACUAUAACUCAAAUGAAUC	31.25
south_gRNA_439_14960_14992	AATCATAATAAAGTCTAGCCTTACCCCATTTA	AAUCAUAAUAAAGUCUAGCCUUACCCCAUUUA	TAAATGGGGTAAGGCTAGACTTTATTATGATT	UAAAUGGGGUAAGGCUAGACUUUAUUAUGAUU	31.25
south_gRNA_1031_25488_25520	AAAGGGAGTGAGGCTTGTATCGGTATCGTTGC	AAAGGGAGUGAGGCUUGUAUCGGUAUCGUUGC	GCAACGATACCGATACAAGCCTCACTCCCTTT	GCAACGAUACCGAUACAAGCCUCACUCCCUUU	50
south_gRNA_924_20782_20814	south_gRNA_297_14607_14639	GCAGCTACTGAAAAGCACGTAGTGCGTTTATC	GCAGCUACUGAAAAGCACGUAGUGCGUUUAUC	GATAAACGCACTACGTGCTTTTCAGTAGCTGC	GAUAAACGCACUACGUGCUUUUCAGUAGCUGC	46.88
south_gRNA_669_15990_16022	GACACGAACCGTTCAATCATAAGTGTACCATC	GACACGAACCGUUCAAUCAUAAGUGUACCAUC	GATGGTACACTTATGATTGAACGGTTCGTGTC	GAUGGUACACUUAUGAUUGAACGGUUCGUGUC	43.75
south_gRNA_976_24617_24649	south_gRNA_499_15052_15084	AATGGCATACTTAAGATTCATTTGAGTTATAG	AAUGGCAUACUUAAGAUUCAUUUGAGUUAUAG	CTATAACTCAAATGAATCTTAAGTATGCCATT	CUAUAACUCAAAUGAAUCUUAAGUAUGCCAUU	28.12
south_gRNA_1631_29708_29740	TGGCCTCGGTGAAAATGTGGTGGCTCTTTCAA	UGGCCUCGGUGAAAAUGUGGUGGCUCUUUCAA	TTGAAAGAGCCACCACATTTTCACCGAGGCCA	UUGAAAGAGCCACCACAUUUUCACCGAGGCCA	50
south_gRNA_1654_29758_29790	TAGGCAGCTCTCCCTAGCATTGTTCACTGTAC	UAGGCAGCUCUCCCUAGCAUUGUUCACUGUAC	GTACAGTGAACAATGCTAGGGAGAGCTGCCTA	GUACAGUGAACAAUGCUAGGGAGAGCUGCCUA	50
south_gRNA_616_15495_15527	ATGTTAAAAACACTATTAGCATAAGCAGTTGT	AUGUUAAAAACACUAUUAGCAUAAGCAGUUGU	ACAACTGCTTATGCTAATAGTGTTTTTAACAT	ACAACUGCUUAUGCUAAUAGUGUUUUUAACAU	28.12
south_gRNA_1621_29698_29730	GAAAATGTGGTGGCTCTTTCAAGTCCTCCCTA	GAAAAUGUGGUGGCUCUUUCAAGUCCUCCCUA	TAGGGAGGACTTGAAAGAGCCACCACATTTTC	UAGGGAGGACUUGAAAGAGCCACCACAUUUUC	46.88
south_gRNA_769_17005_17037	TGCAACATTGCTAGAAAACTCATCTGAGATAT	UGCAACAUUGCUAGAAAACUCAUCUGAGAUAU	ATATCTCAGATGAGTTTTCTAGCAATGTTGCA	AUAUCUCAGAUGAGUUUUCUAGCAAUGUUGCA	34.38
south_gRNA_275_13880_13912	TGAAATAATCATCATCACAACAATTGTATGTG	UGAAAUAAUCAUCAUCACAACAAUUGUAUGUG	CACATACAATTGTTGTGATGATGATTATTTCA	CACAUACAAUUGUUGUGAUGAUGAUUAUUUCA	28.12
south_gRNA_807_17197_17229	south_gRNA_614_15447_15479	GTTCCACCTGGTTTAACATATAGTGAACCGCC	GUUCCACCUGGUUUAACAUAUAGUGAACCGCC	GGCGGTTCACTATATGTTAAACCAGGTGGAAC	GGCGGUUCACUAUAUGUUAAACCAGGUGGAAC	46.88
south_gRNA_1592_29669_29701	CTAATGTTACACACTGATTAAAGATTGCTATG	CUAAUGUUACACACUGAUUAAAGAUUGCUAUG	CATAGCAATCTTTAATCAGTGTGTAACATTAG	CAUAGCAAUCUUUAAUCAGUGUGUAACAUUAG	31.25
south_gRNA_1483_29155_29187	GCAATTTGCGGCCAATGTTTGTAATCAGTTCC	GCAAUUUGCGGCCAAUGUUUGUAAUCAGUUCC	GGAACTGATTACAAACATTGGCCGCAAATTGC	GGAACUGAUUACAAACAUUGGCCGCAAAUUGC	43.75
south_gRNA_567_15120_15152	AACTGTCTATTGGTCATAGTACTACAGATAGA	AACUGUCUAUUGGUCAUAGUACUACAGAUAGA	TCTATCTGTAGTACTATGACCAATAGACAGTT	UCUAUCUGUAGUACUAUGACCAAUAGACAGUU	34.38
south_gRNA_932_20870_20902	TACCTGGTGCAACTCCTTTATCAGAACCAGCA	UACCUGGUGCAACUCCUUUAUCAGAACCAGCA	TGCTGGTTCTGATAAAGGAGTTGCACCAGGTA	UGCUGGUUCUGAUAAAGGAGUUGCACCAGGUA	46.88
south_gRNA_545_15098_15130	TACAGATAGAGACACCAGCTACGGTGCGAGCT	UACAGAUAGAGACACCAGCUACGGUGCGAGCU	AGCTCGCACCGTAGCTGGTGTCTCTATCTGTA	AGCUCGCACCGUAGCUGGUGUCUCUAUCUGUA	53.12
south_gRNA_280_14289_14321	TATGTCTGATCCCAATATTTAAAATAACGGTC	UAUGUCUGAUCCCAAUAUUUAAAAUAACGGUC	GACCGTTATTTTAAATATTGGGATCAGACATA	GACCGUUAUUUUAAAUAUUGGGAUCAGACAUA	31.25
south_gRNA_672_16034_16066	CCTGATTAGGATGTTTAGTAAGTGGGTAAGCA	CCUGAUUAGGAUGUUUAGUAAGUGGGUAAGCA	TGCTTACCCACTTACTAAACATCCTAATCAGG	UGCUUACCCACUUACUAAACAUCCUAAUCAGG	40.62
south_gRNA_6_59_91	south_gRNA_715_16197_16229	ACTGTATGCGGTGTGTACATAGCCTCATAAAA	ACUGUAUGCGGUGUGUACAUAGCCUCAUAAAA	TTTTATGAGGCTATGTACACACCGCATACAGT	UUUUAUGAGGCUAUGUACACACCGCAUACAGU	40.62
south_gRNA_373_14807_14839	TGATATCACACATTGTTGGTAGATTATAACGA	UGAUAUCACACAUUGUUGGUAGAUUAUAACGA	TCGTTATAATCTACCAACAATGTGTGATATCA	UCGUUAUAAUCUACCAACAAUGUGUGAUAUCA	31.25
south_gRNA_1357_28662_28694	TATTCAAGGCTCCCTCAGTTGCAACCCATATG	UAUUCAAGGCUCCCUCAGUUGCAACCCAUAUG	CATATGGGTTGCAACTGAGGGAGCCTTGAATA	CAUAUGGGUUGCAACUGAGGGAGCCUUGAAUA	46.88
south_gRNA_887_18243_18275	GCTTCTTCGCGGGTGATAAACATGTTAGGGTA	GCUUCUUCGCGGGUGAUAAACAUGUUAGGGUA	TACCCTAACATGTTTATCACCCGCGAAGAAGC	UACCCUAACAUGUUUAUCACCCGCGAAGAAGC	46.88
south_gRNA_312_14654_14686	TAAAATTACCGGGTTTGACAGTTTGAAAAGCA	UAAAAUUACCGGGUUUGACAGUUUGAAAAGCA	TGCTTTTCAAACTGTCAAACCCGGTAATTTTA	UGCUUUUCAAACUGUCAAACCCGGUAAUUUUA	34.38
south_gRNA_406_14877_14909	GCATTAATACAGCCACCATCGTAACAATCAAA	GCAUUAAUACAGCCACCAUCGUAACAAUCAAA	TTTGATTGTTACGATGGTGGCTGTATTAATGC	UUUGAUUGUUACGAUGGUGGCUGUAUUAAUGC	37.5
south_gRNA_1349_28518_28550	GTCTGGTAGCTCTTCGGTAGTAGCCAATTTGG	GUCUGGUAGCUCUUCGGUAGUAGCCAAUUUGG	CCAAATTGGCTACTACCGAAGAGCTACCAGAC	CCAAAUUGGCUACUACCGAAGAGCUACCAGAC	50
south_gRNA_248_13499_13531	CGACATCAGTACTAGTGCCTGTGCCGCACGGT	CGACAUCAGUACUAGUGCCUGUGCCGCACGGU	ACCGTGCGGCACAGGCACTAGTACTGATGTCG	ACCGUGCGGCACAGGCACUAGUACUGAUGUCG	59.38
south_gRNA_59_616_648	TTACCGTTCTTACGAAGAAGAACCTTGCGGTA	UUACCGUUCUUACGAAGAAGAACCUUGCGGUA	TACCGCAAGGTTCTTCTTCGTAAGAACGGTAA	UACCGCAAGGUUCUUCUUCGUAAGAACGGUAA	43.75
south_gRNA_1082_26242_26274	ACCTGTCTCTTCCGAAACGAATGAGTACATAA	ACCUGUCUCUUCCGAAACGAAUGAGUACAUAA	TTATGTACTCATTCGTTTCGGAAGAGACAGGT	UUAUGUACUCAUUCGUUUCGGAAGAGACAGGU	40.62
south_gRNA_1114_26274_26306	AGAAAAAGAAGTACGCTATTAACTATTAACGT	AGAAAAAGAAGUACGCUAUUAACUAUUAACGU	ACGTTAATAGTTAATAGCGTACTTCTTTTTCT	ACGUUAAUAGUUAAUAGCGUACUUCUUUUUCU	28.12
south_gRNA_1644_29721_29753	ATCGTACTCCGCGTGGCCTCGGTGAAAATGTG	AUCGUACUCCGCGUGGCCUCGGUGAAAAUGUG	CACATTTTCACCGAGGCCACGCGGAGTACGAT	CACAUUUUCACCGAGGCCACGCGGAGUACGAU	56.25
south_gRNA_269_13762_13794	ACGTTGACGTGATATATGTGGTACCATGTCAC	ACGUUGACGUGAUAUAUGUGGUACCAUGUCAC	GTGACATGGTACCACATATATCACGTCAACGT	GUGACAUGGUACCACAUAUAUCACGUCAACGU	43.75
south_gRNA_476_14997_15029	TATGCGAAAAGTGCATCTTGATCCTCATAACT	UAUGCGAAAAGUGCAUCUUGAUCCUCAUAACU	AGTTATGAGGATCAAGATGCACTTTTCGCATA	AGUUAUGAGGAUCAAGAUGCACUUUUCGCAUA	37.5
south_gRNA_1535_29360_29392	south_gRNA_271_13764_13796	AGACGTTGACGTGATATATGTGGTACCATGTC	AGACGUUGACGUGAUAUAUGUGGUACCAUGUC	GACATGGTACCACATATATCACGTCAACGTCT	GACAUGGUACCACAUAUAUCACGUCAACGUCU	43.75
south_gRNA_184_13379_13411	ACTACAGCCATAACCTTTCCACATACCGCAGA	ACUACAGCCAUAACCUUUCCACAUACCGCAGA	TCTGCGGTATGTGGAAAGGTTATGGCTGTAGT	UCUGCGGUAUGUGGAAAGGUUAUGGCUGUAGU	46.88
south_gRNA_370_14745_14777	south_gRNA_929_20867_20899	CTGGTGCAACTCCTTTATCAGAACCAGCACCA	CUGGUGCAACUCCUUUAUCAGAACCAGCACCA	TGGTGCTGGTTCTGATAAAGGAGTTGCACCAG	UGGUGCUGGUUCUGAUAAAGGAGUUGCACCAG	50
south_gRNA_1045_25536_25568	GCGCTCTGAAAAACAGCAAGAAGTGCAACGCC	GCGCUCUGAAAAACAGCAAGAAGUGCAACGCC	GGCGTTGCACTTCTTGCTGTTTTTCAGAGCGC	GGCGUUGCACUUCUUGCUGUUUUUCAGAGCGC	53.12
south_gRNA_848_17554_17586	GTCAACAATTTCAGCAGGACAACGCCGACAAG	GUCAACAAUUUCAGCAGGACAACGCCGACAAG	CTTGTCGGCGTTGTCCTGCTGAAATTGTTGAC	CUUGUCGGCGUUGUCCUGCUGAAAUUGUUGAC	50
south_gRNA_1052_26179_26211	CACGCTAGTAGTCGTCGTCGGTTCATCATAAA	CACGCUAGUAGUCGUCGUCGGUUCAUCAUAAA	TTTATGATGAACCGACGACGACTACTAGCGTG	UUUAUGAUGAACCGACGACGACUACUAGCGUG	46.88
south_gRNA_1696_29800_29832	south_gRNA_593_15180_15212	GTTCCAATTACTACAGTAGCTCCTCTAGTGGC	GUUCCAAUUACUACAGUAGCUCCUCUAGUGGC	GCCACTAGAGGAGCTACTGTAGTAATTGGAAC	GCCACUAGAGGAGCUACUGUAGUAAUUGGAAC	46.88
south_gRNA_326_14700_14732	TCCTTAAAGAAACCCTTAGACACAGCAAAGTC	UCCUUAAAGAAACCCUUAGACACAGCAAAGUC	GACTTTGCTGTGTCTAAGGGTTTCTTTAAGGA	GACUUUGCUGUGUCUAAGGGUUUCUUUAAGGA	40.62
south_gRNA_1395_28799_28831	GGAACGAGAAGAGGCTTGACTGCCGCCTCTGC	GGAACGAGAAGAGGCUUGACUGCCGCCUCUGC	GCAGAGGCGGCAGTCAAGCCTCTTCTCGTTCC	GCAGAGGCGGCAGUCAAGCCUCUUCUCGUUCC	62.5
south_gRNA_68_6404_6436	south_gRNA_764_17000_17032	CATTGCTAGAAAACTCATCTGAGATATTGAGT	CAUUGCUAGAAAACUCAUCUGAGAUAUUGAGU	ACTCAATATCTCAGATGAGTTTTCTAGCAATG	ACUCAAUAUCUCAGAUGAGUUUUCUAGCAAUG	34.38
south_gRNA_555_15108_15140	GTCATAGTACTACAGATAGAGACACCAGCTAC	GUCAUAGUACUACAGAUAGAGACACCAGCUAC	GTAGCTGGTGTCTCTATCTGTAGTACTATGAC	GUAGCUGGUGUCUCUAUCUGUAGUACUAUGAC	43.75
south_gRNA_176_13371_13403	CATAACCTTTCCACATACCGCAGACGGTACAG	CAUAACCUUUCCACAUACCGCAGACGGUACAG	CTGTACCGTCTGCGGTATGTGGAAAGGTTATG	CUGUACCGUCUGCGGUAUGUGGAAAGGUUAUG	50
south_gRNA_1377_28750_28782	south_gRNA_105_12156_12188	CTTCAGAATCACCATTAGCAACAGCCTGCTCA	CUUCAGAAUCACCAUUAGCAACAGCCUGCUCA	TGAGCAGGCTGTTGCTAATGGTGATTCTGAAG	UGAGCAGGCUGUUGCUAAUGGUGAUUCUGAAG	46.88
south_gRNA_797_17077_17109	AAAATGACTCTTACCAGTACCAGGTGGTCCCT	AAAAUGACUCUUACCAGUACCAGGUGGUCCCU	AGGGACCACCTGGTACTGGTAAGAGTCATTTT	AGGGACCACCUGGUACUGGUAAGAGUCAUUUU	46.88
south_gRNA_1292_27787_27819	AAACAAGGAATAGCAGAAAGGCTAAAAAGCAC	AAACAAGGAAUAGCAGAAAGGCUAAAAAGCAC	GTGCTTTTTAGCCTTTCTGCTATTCCTTGTTT	GUGCUUUUUAGCCUUUCUGCUAUUCCUUGUUU	37.5
south_gRNA_1016_25366_25398	ATCCATAAGTTCGTTTATGTGTAATGTAATTT	AUCCAUAAGUUCGUUUAUGUGUAAUGUAAUUU	AAATTACATTACACATAAACGAACTTATGGAT	AAAUUACAUUACACAUAAACGAACUUAUGGAU	25
south_gRNA_1077_26237_26269	TCTCTTCCGAAACGAATGAGTACATAAGTTCG	UCUCUUCCGAAACGAAUGAGUACAUAAGUUCG	CGAACTTATGTACTCATTCGTTTCGGAAGAGA	CGAACUUAUGUACUCAUUCGUUUCGGAAGAGA	40.62
south_gRNA_1453_29007_29039	TAGAAGCCTCAGCAGCAGATTTCTTAGTGACA	UAGAAGCCUCAGCAGCAGAUUUCUUAGUGACA	TGTCACTAAGAAATCTGCTGCTGAGGCTTCTA	UGUCACUAAGAAAUCUGCUGCUGAGGCUUCUA	43.75
south_gRNA_1104_26264_26296	GTACGCTATTAACTATTAACGTACCTGTCTCT	GUACGCUAUUAACUAUUAACGUACCUGUCUCU	AGAGACAGGTACGTTAATAGTTAATAGCGTAC	AGAGACAGGUACGUUAAUAGUUAAUAGCGUAC	37.5
south_gRNA_315_14657_14689	TGTTAAAATTACCGGGTTTGACAGTTTGAAAA	UGUUAAAAUUACCGGGUUUGACAGUUUGAAAA	TTTTCAAACTGTCAAACCCGGTAATTTTAACA	UUUUCAAACUGUCAAACCCGGUAAUUUUAACA	31.25
south_gRNA_592_15179_15211	TTCCAATTACTACAGTAGCTCCTCTAGTGGCG	UUCCAAUUACUACAGUAGCUCCUCUAGUGGCG	CGCCACTAGAGGAGCTACTGTAGTAATTGGAA	CGCCACUAGAGGAGCUACUGUAGUAAUUGGAA	46.88
south_gRNA_1237_27033_27065	CAATTTGTAATAAGAAAGCGTTCGTGATGTAG	CAAUUUGUAAUAAGAAAGCGUUCGUGAUGUAG	CTACATCACGAACGCTTTCTTATTACAAATTG	CUACAUCACGAACGCUUUCUUAUUACAAAUUG	34.38
south_gRNA_481_15034_15066	CATTTGAGTTATAGTAGGGATGACATTACGTT	CAUUUGAGUUAUAGUAGGGAUGACAUUACGUU	AACGTAATGTCATCCCTACTATAACTCAAATG	AACGUAAUGUCAUCCCUACUAUAACUCAAAUG	34.38
south_gRNA_695_16057_16089	CAAATGAAAGACATCAGCATACTCCTGATTAG	CAAAUGAAAGACAUCAGCAUACUCCUGAUUAG	CTAATCAGGAGTATGCTGATGTCTTTCATTTG	CUAAUCAGGAGUAUGCUGAUGUCUUUCAUUUG	37.5
south_gRNA_1170_26330_26362	ACAATCGAAGCGCAGTAAGGATGGCTAGTGTA	ACAAUCGAAGCGCAGUAAGGAUGGCUAGUGUA	TACACTAGCCATCCTTACTGCGCTTCGATTGT	UACACUAGCCAUCCUUACUGCGCUUCGAUUGU	46.88
south_gRNA_1286_27781_27813	GGAATAGCAGAAAGGCTAAAAAGCACAAATAG	GGAAUAGCAGAAAGGCUAAAAAGCACAAAUAG	CTATTTGTGCTTTTTAGCCTTTCTGCTATTCC	CUAUUUGUGCUUUUUAGCCUUUCUGCUAUUCC	37.5
south_gRNA_75_6411_6443	south_gRNA_827_17264_17296	GTTCTAATGTTGAATTCACTTTGAATTTATCA	GUUCUAAUGUUGAAUUCACUUUGAAUUUAUCA	TGATAAATTCAAAGTGAATTCAACATTAGAAC	UGAUAAAUUCAAAGUGAAUUCAACAUUAGAAC	25
south_gRNA_1417_28939_28971	TTGCTCTCAAGCTGGTTCAATCTGTCAAGCAG	UUGCUCUCAAGCUGGUUCAAUCUGUCAAGCAG	CTGCTTGACAGATTGAACCAGCTTGAGAGCAA	CUGCUUGACAGAUUGAACCAGCUUGAGAGCAA	46.88
south_gRNA_748_16944_16976	ACATAGTGCTCTTGTGGCACTAGTGTAGGTGC	ACAUAGUGCUCUUGUGGCACUAGUGUAGGUGC	GCACCTACACTAGTGCCACAAGAGCACTATGT	GCACCUACACUAGUGCCACAAGAGCACUAUGU	50
south_gRNA_972_24613_24645	TTAGTAGCAGCAAGATTAGCAGAAGCTCTGAT	UUAGUAGCAGCAAGAUUAGCAGAAGCUCUGAU	ATCAGAGCTTCTGCTAATCTTGCTGCTACTAA	AUCAGAGCUUCUGCUAAUCUUGCUGCUACUAA	40.62
south_gRNA_1180_26340_26372	CAGTACGCACACAATCGAAGCGCAGTAAGGAT	CAGUACGCACACAAUCGAAGCGCAGUAAGGAU	ATCCTTACTGCGCTTCGATTGTGTGCGTACTG	AUCCUUACUGCGCUUCGAUUGUGUGCGUACUG	50
south_gRNA_1424_28978_29010	ACAGTTTGGCCTTGTTGTTGTTGGCCTTTACC	ACAGUUUGGCCUUGUUGUUGUUGGCCUUUACC	GGTAAAGGCCAACAACAACAAGGCCAAACTGT	GGUAAAGGCCAACAACAACAAGGCCAAACUGU	46.88
[truncated: 501 more rows]

## Sheet: north america
Supplementary Table 1. Sequence of the potential gRNAs targeting the conservd regions of SARS-CoV-2 and their coordinates （North America)
[truncated: 1,440 more rows]

[truncated: 3 more sheets: oceania, africa, europe]
